# Supplementary material for: CDC-like kinase 4 deficiency contributes to pathological cardiac hypertrophy by modulating NEXN phosphorylation
Source: Nat Commun. 2022 Jul 30;13:4433. doi: 10.1038/s41467-022-31996-9 (PMC9338968; doi:10.1038/s41467-022-31996-9)
Supplement: Supplementary file 4 — Supplementary Data 1 [file 41467_2022_31996_MOESM4_ESM.xlsx]

## Sheet: 1.Table of Contents
Table of Contents
Sheet 1	1.Table of contents
Sheet 2	2.Raw Data
Sheet 3	3.Quantifiable Phosphopeptides
Sheet 4	4.cKO vs Ctrl

## Sheet: 2.Raw Data
Annotated Sequence	Modifications	Qvality PEP	Qvality q-value	# Protein Groups	# Proteins	# PSMs	Master Protein Accessions	Master Protein Accessions	Gene names	Protein accession	Positions in Master Proteins	Modifications in Master Proteins	# Missed Cleavages	Theo. MH+ [Da]	Abundance Ratio: (F1, 127) / (F1, 126)	Abundance Ratio: (F1, 128) / (F1, 126)	Abundance Ratio: (F1, 129) / (F1, 126)	Abundance Ratio: (F1, 130) / (F1, 126)	Abundance Ratio: (F1, 131) / (F1, 126)	Abundances (Grouped): F1, 126	Abundances (Grouped): F1, 127	Abundances (Grouped): F1, 128	Abundances (Grouped): F1, 129	Abundances (Grouped): F1, 130	Abundances (Grouped): F1, 131	Quan Info	Found in Sample: [S1] F1: 126, Control	Found in Sample: [S2] F1: 127, Sample	Found in Sample: [S3] F1: 128, Sample	Found in Sample: [S4] F1: 129, Sample	Found in Sample: [S5] F1: 130, Sample	Found in Sample: [S6] F1: 131, Sample	Confidence (by Search Engine): Sequest HT	Percolator q-Value (by Search Engine): Sequest HT	Percolator PEP (by Search Engine): Sequest HT	XCorr (by Search Engine): Sequest HT
[R].AAAAEPPPPPPPPPREDDPAQDSGPEELPLAR.[LR]	1xPhospho [S23]; 1xTMT6plex [N-Term]	1.04081e-08	0.000274045	1	2	1	P13405	P13405	Rb1 Rb-1	Retinoblastoma-associated protein (pRb) (Rb) (pp105)	P13405 [9-40]	P13405 1xPhospho [S31]	1	3590.74	0.902	0.886	1.081	1.119	0.916	101.6	91.6	90	109.9	113.7	93.1		High	High	High	High	High	High	High	0.0001041	4.846e-11	5.72		#N/A:uniport数据库中找不到该蛋白
[R].RASTIEMPQQAR.[Q]	2xPhospho [S3; T4]; 1xOxidation [M7]; 1xTMT6plex [N-Term]	1.4359e-05	0.000274045	1	1	21	P61014	P61014	Pln	Cardiac phospholamban (PLB)	P61014 [14-25]	P61014 2xPhospho [S16; T17]	1	1792.8	1.014	1.001	0.816	0.8	0.751	111.5	113	111.6	91	89.2	83.7		High	High	High	High	High	High	High	0.0001041	4.185e-07	3.3
[R].RASVRGSSEDDEDTR.[T]	3xPhospho [S3; S7; S8]; 1xTMT6plex [N-Term]	0.00349565	0.000274045	1	1	1	Q6DVA0	Q6DVA0	Lemd2 Lem2	LEM domain-containing protein 2 (Nuclear envelope transmembrane protein 25) (NET25)	Q6DVA0 [143-157]	Q6DVA0 3xPhospho [S145; S149; S150]	2	2148.82												No Quan Values	High	High	High	High	High	High	High	0.0001041	0.0004088	2.57
[R].RATPEPGDDGEPGR.[S]	1xPhospho [T3]; 1xTMT6plex [N-Term]	0.00335785	0.000274045	1	2	1	F6ZN61	F6ZN61	Arhgef1	Rho guanine nucleotide exchange factor 1 (Fragment)	F6ZN61 [131-144]	F6ZN61 1xPhospho [T133]	1	1762.8												No Quan Values	High	High	High	High	High	High	High	0.0001041	0.0003882	2.23
[R].RATPEPSGTPSSDTVSR.[L]	1xPhospho [T3]; 1xTMT6plex [N-Term]	0.00143499	0.000274045	1	1	1	O89053	O89053	Coro1a Coro1	Coronin-1A (Coronin-like protein A) (Clipin-A) (Coronin-like protein p57) (Tryptophan aspartate-containing coat protein) (TACO)	O89053 [416-432]	O89053 1xPhospho [T418]	1	2053.98												No Quan Values	High	High	High	High	High	High	High	0.0001041	0.0001342	2.47
[R].RDEQAASDPMDQETVSR.[A]	1xPhospho [S7]; 1xOxidation [M10]; 1xTMT6plex [N-Term]	0.000322651	0.000274045	1	1	1	Q80TL7	Q80TL7	Mon2 Kiaa1040 Sf21	Protein MON2 homolog (Protein SF21)	Q80TL7 [528-544]	Q80TL7 1xPhospho [S534]	1	2259.98												No Quan Values	High	High	High	High	High	High	High	0.0001041	2.077e-05	2.4
[R].RDSDGVDGFEAEGK.[K]	1xPhospho [S3]; 1xTMT6plex [K14]; 1xTMT6plex [N-Term]	5.45631e-09	0.000274045	1	1	1	O88532	O88532	Zfr	Zinc finger RNA-binding protein	O88532 [1052-1065]	O88532 1xPhospho [S1054]	1	2019.94	1.112	1.116	1.265	1.059	1.167	89.3	99.3	99.7	113	94.6	104.2		High	High	High	High	High	High	High	0.0001041	2.157e-11	4.22
[R].RDSFSENEK.[Q]	1xPhospho [S3]; 1xTMT6plex [K9]; 1xTMT6plex [N-Term]	0.000175348	0.000274045	1	2	1	B1AYU7	B1AYU7	Cwc22 BC003993 mCG_12441	Pre-mRNA-splicing factor CWC22 homolog (cDNA sequence BC003993, isoform CRA_a)	B1AYU7 [822-830]	B1AYU7 1xPhospho [S824]	1	1649.79	0.959	0.928	1.024	0.893	1.12	101.3	97.2	94	103.7	90.5	113.4		High	High	High	High	High	High	High	0.0001041	9.637e-06	3.35
[R].RDSKLEAPAEEDVWEILR.[Q]	1xPhospho [S3]; 1xTMT6plex [K4]; 1xTMT6plex [N-Term]	5.09182e-08	0.000274045	1	4	1	Q3UIK0	Q3UIK0	Mybpc3	Myosin-binding protein C, cardiac-type	Q3UIK0 [313-330]	Q3UIK0 1xPhospho [S315]	2	2694.39												No Quan Values	High	High	High	High	High	High	High	0.0001041	3.541e-10	4.64
[R].RDSSDDWEIPDGQITVGQR.[I]	1xPhospho [S3]; 1xTMT6plex [N-Term]	9.50802e-11	0.000274045	1	2	1	P28028	P28028	Braf B-raf	Serine/threonine-protein kinase B-raf (EC 2.7.11.1) (Proto-oncogene B-Raf)	P28028 [481-499]	P28028 1xPhospho [S483]	1	2483.14	1.369	1.399	1.189	1.388	1.237	79.1	108.3	110.7	94.1	109.8	97.9		High	High	High	High	High	High	High	0.0001041	1.345e-13	5.56
[R].RDSSEGPPGSEGDGGGQSKPSSGGGVDK.[A]	1xPhospho [S3]; 2xTMT6plex [K19; K28]; 1xTMT6plex [N-Term]	5.77951e-11	0.000274045	1	1	3	Q8VDU5	Q8VDU5	Snrk	SNF-related serine/threonine-protein kinase (EC 2.7.11.1) (SNF1-related kinase)	Q8VDU5 [567-594]	Q8VDU5 1xPhospho [S569]	1	3355.6	1.118	1.027	1.343	1.44	1.37	82.2	91.9	84.4	110.4	118.4	112.6		High	High	High	High	High	High	High	0.0001041	7.209e-14	6.45
[R].RDSSESQLASTESDKPTTGR.[V]	1xPhospho [S3]; 1xTMT6plex [K15]; 1xTMT6plex [N-Term]	0.00383949	0.000274045	1	2	1	Q8BH50	Q8BH50	0	Uncharacterized protein C18orf25 homolog	Q8BH50 [64-83]	Q8BH50 1xPhospho [S66]	1	2690.3	0.839	1.008	1.44	1.323	1.067	89.9	75.4	90.6	129.4	118.9	95.9		High	High	High	High	High	High	High	0.0001041	0.0004598	3.01
[R].RDSTEAPKPESSPEPPPGQGR.[T]	2xPhospho [S3; S11]; 1xTMT6plex [K8]; 1xTMT6plex [N-Term]	3.83139e-07	0.000274045	1	3	5	Q6P4S8	Q6P4S8	Ints1	Integrator complex subunit 1 (Int1)	Q6P4S8 [1318-1338]	Q6P4S8 2xPhospho [S1320; S1328]	1	2837.33	0.946	0.857	1.129	1.048	0.99	100.5	95.1	86.1	113.5	105.3	99.5		High	High	High	High	High	High	High	0.0001041	4.457e-09	4.78
[R].RDSTPSLK.[T]	1xPhospho [S3]; 1xTMT6plex [K8]; 1xTMT6plex [N-Term]	0.00192834	0.000274045	1	1	2	Q8C142	Q8C142	Ldlrap1 Arh	Low density lipoprotein receptor adapter protein 1 (Autosomal recessive hypercholesterolemia protein homolog)	Q8C142 [196-203]	Q8C142 1xPhospho [S198]	1	1441.78												No Quan Values	High	High	High	High	High	High	High	0.0001041	0.000195	2.59
[K].REDSPGPEVQPMDK.[Q]	1xPhospho [S4]; 1xTMT6plex [K14]; 1xTMT6plex [N-Term]	1.19293e-09	0.000274045	1	3	3	D3Z7V9	D3Z7V9	Trim3	Tripartite motif-containing protein 3 (Fragment)	D3Z7V9 [4-17]	D3Z7V9 1xPhospho [S7]	1	2123.02	1.148	1.096	1.027	1.31	1.072	90.2	103.6	98.8	92.6	118.1	96.7		High	High	High	High	High	High	High	0.0001041	3.215e-12	5.67
[K].REEEEDNEDDGSDLGEALA.[-]	1xPhospho [S12]; 1xTMT6plex [N-Term]	6.36439e-05	0.000274045	1	1	1	Q9JKP8	Q9JKP8	Chrac1	Chromatin accessibility complex protein 1 (CHRAC-1) (DNA polymerase epsilon subunit p15) (NF-YC-like protein) (YC-like protein 1) (YCL1)	Q9JKP8 [111-129]	Q9JKP8 1xPhospho [S122]	1	2401.97	1.202	1.041	1.056	1.169	1.113	91.2	109.6	94.9	96.3	106.6	101.5		High	High	High	High	High	High	High	0.0001041	2.71e-06	3.08
[R].REISSSPTSK.[N]	2xPhospho [S4; S5]; 1xTMT6plex [K10]; 1xTMT6plex [N-Term]	0.0046108	0.000274045	1	1	6	Q8BTI8	Q8BTI8	Srrm2 Kiaa0324	Serine/arginine repetitive matrix protein 2	Q8BTI8 [449-458]	Q8BTI8 2xPhospho [S452; S453]	1	1709.83	1.03	1.014	1.067	1.002	1.024	97.8	100.7	99.2	104.3	98	100.1		High	High	High	High	High	High	High	0.0001041	0.0005748	2.46
[R].REISSSPTSK.[N]	3xPhospho [S4; S5; S6]; 1xTMT6plex [K10]; 1xTMT6plex [N-Term]	0.00268521	0.000274045	1	1	1	Q8BTI8	Q8BTI8	Srrm2 Kiaa0324	Serine/arginine repetitive matrix protein 2	Q8BTI8 [449-458]	Q8BTI8 3xPhospho [S452; S453; S454]	1	1789.79	1.058	1.016	1.284	1.225	0.998	91.2	96.5	92.6	117.1	111.7	90.9		High	High	High	High	High	High	High	0.0001041	0.0002945	2.86
[R].RESDESGESAPEEGGEGAR.[A]	1xPhospho [S3]; 1xTMT6plex [N-Term]	7.24328e-07	0.000274045	1	2	2	A0A087WP33	A0A087WP33	Atg9a	Autophagy-related protein 9 (Fragment)	A0A087WP33 [726-744]	A0A087WP33 1xPhospho [S728]	1	2257.94												No Quan Values	High	High	High	High	High	High	High	0.0001041	9.893e-09	3.89
[R].RESDESGESAPEEGGEGAR.[A]	2xPhospho [S3; S6]; 1xTMT6plex [N-Term]	2.11565e-06	0.000274045	1	2	2	A0A087WP33	A0A087WP33	Atg9a	Autophagy-related protein 9 (Fragment)	A0A087WP33 [726-744]	A0A087WP33 2xPhospho [S728; S731]	1	2337.91												No Quan Values	High	High	High	High	High	High	High	0.0001041	3.806e-08	3.93
[R].RESDESGESAPEEGGEGAR.[A]	3xPhospho [S3; S6; S9]; 1xTMT6plex [N-Term]	1.49785e-06	0.000274045	1	2	1	A0A087WP33	A0A087WP33	Atg9a	Autophagy-related protein 9 (Fragment)	A0A087WP33 [726-744]	A0A087WP33 3xPhospho [S728; S731; S734]	1	2417.87												No Quan Values	High	High	High	High	High	High	High	0.0001041	2.466e-08	4.64
[K].RESDGTPGGLASLENER.[Q]	1xPhospho [S3]; 1xTMT6plex [N-Term]	1.24533e-08	0.000274045	2	8	2	D3Z5J3; Q62417	D3Z5J3	Sorbs1	Sorbin and SH3 domain-containing protein 1	D3Z5J3 [623-639]; Q62417 [430-446]	D3Z5J3 1xPhospho [S625]; Q62417 1xPhospho [S432]	1	2096.98	1.006	0.897	0.94	0.978	0.882	105.2	105.9	94.4	98.9	102.9	92.8	Shared	High	High	High	High	High	High	High	0.0001041	6.067e-11	4.07
[K].RESPSPAPKPR.[K]	2xPhospho [S3; S5]; 1xTMT6plex [K9]; 1xTMT6plex [N-Term]	0.000296303	0.000274045	1	5	4	E9PUK6	E9PUK6	Srrm1	Serine/arginine repetitive matrix protein 1	E9PUK6 [446-456]	E9PUK6 2xPhospho [S448; S450]	1	1839.93	0.953	0.898	1.138	1.109	0.881	100.4	95.7	90.1	114.2	111.2	88.5		High	High	High	High	High	High	High	0.0001041	1.868e-05	3.18
[K].REVLYDSEGLSADER.[G]	2xPhospho [S7; S11]; 1xTMT6plex [N-Term]	6.68153e-07	0.000274045	1	1	2	Q5U4C3	Q5U4C3	Scaf1 Sfrs19	Splicing factor, arginine/serine-rich 19 (SR-related and CTD-associated factor 1)	Q5U4C3 [685-699]	Q5U4C3 2xPhospho [S691; S695]	1	2127.92	0.941	0.86	1.03	1.038	1.066	101.1	95.1	86.9	104.2	105	107.8		High	High	High	High	High	High	High	0.0001041	8.95e-09	4.07
[R].RASTIEMPQQAR.[Q]	2xPhospho [S3; T4]; 1xTMT6plex [N-Term]	1.62378e-06	0.000274045	1	1	14	P61014	P61014	Pln	Cardiac phospholamban (PLB)	P61014 [14-25]	P61014 2xPhospho [S16; T17]	1	1776.81	1.027	1.05	0.719	0.757	0.642	115.5	118.6	121.3	83.1	87.4	74.2		High	High	High	High	High	High	High	0.0001041	2.718e-08	5.06
[R].RFSLSPSLGPQASR.[F]	2xPhospho [S3; S5]; 1xTMT6plex [N-Term]	3.26253e-05	0.000274045	1	1	2	Q8BXQ8	Q8BXQ8	Fam53c	Protein FAM53C	Q8BXQ8 [230-243]	Q8BXQ8 2xPhospho [S232; S234]	1	1891.9	1.094	1.071	0.994	0.968	1.052	97.1	106.3	104	96.5	94	102.1		High	High	High	High	High	High	High	0.0001041	1.175e-06	3.62
[R].RASTIEMPQQAR.[Q]	1xPhospho [S3]; 1xOxidation [M7]; 1xTMT6plex [N-Term]	0.000107072	0.000274045	1	1	3	P61014	P61014	Pln	Cardiac phospholamban (PLB)	P61014 [14-25]	P61014 1xPhospho [S16]	1	1712.84	0.964	1.057	0.702	0.785	0.676	115.7	111.6	122.3	81.3	90.8	78.3		High	High	High	High	High	High	High	0.0001041	5.19e-06	3.56
[R].RASTEDSPEVDSK.[A]	1xPhospho [S3]; 1xTMT6plex [K13]; 1xTMT6plex [N-Term]	0.00479975	0.000274045	1	2	1	Q923J1	Q923J1	Trpm7 Chak Ltrpc7	Transient receptor potential cation channel subfamily M member 7 (EC 2.7.11.1) (Channel-kinase 1) (Long transient receptor potential channel 7) (LTrpC-7) (LTrpC7) (Transient receptor potential-phospholipase C-interacting kinase) (TRP-PLIK)	Q923J1 [1500-1512]	Q923J1 1xPhospho [S1502]	1	1958.95	1.152	1.001	0.969	1.165	1.227	92.1	106.1	92.2	89.3	107.3	113		High	High	High	High	High	High	High	0.0001041	0.0006036	2.31
[K].QSSMDSEGNFNPQPVDTSNITIPEK.[L]	2xPhospho [S3; S6]; 1xTMT6plex [K25]; 1xTMT6plex [N-Term]	7.47947e-05	0.000274045	1	2	5	E9Q401	E9Q401	Ryr2	Ryanodine receptor 2 (RYR-2) (RyR2) (Cardiac muscle ryanodine receptor) (Cardiac muscle ryanodine receptor-calcium release channel) (Type 2 ryanodine receptor)	E9Q401 [2691-2715]	E9Q401 2xPhospho [S2693; S2696]	0	3353.51	1.024	1.013	0.871	0.852	0.82	107.5	110.1	108.9	93.6	91.6	88.2		High	High	High	High	High	High	High	0.0001041	3.308e-06	5.07
[K].QSSMDSEGNFNPQPVDTSNITIPEK.[L]	2xPhospho [S3; S6]; 1xOxidation [M4]; 1xTMT6plex [K25]; 1xTMT6plex [N-Term]	0.000700698	0.000274045	1	2	1	E9Q401	E9Q401	Ryr2	Ryanodine receptor 2 (RYR-2) (RyR2) (Cardiac muscle ryanodine receptor) (Cardiac muscle ryanodine receptor-calcium release channel) (Type 2 ryanodine receptor)	E9Q401 [2691-2715]	E9Q401 2xPhospho [S2693; S2696]	0	3369.5	1.009	1.065	1.03	0.947	0.881	101.2	102	107.8	104.1	95.8	89.1		High	High	High	High	High	High	High	0.0001041	5.49e-05	4.09
[R].QSSPFLDDCK.[A]	1xCarbamidomethyl [C9]; 1xPhospho [S3]; 1xTMT6plex [K10]; 1xTMT6plex [N-Term]	7.3465e-05	0.000274045	1	2	5	Q3UQS8	Q3UQS8	Rbm20	RNA-binding protein 20 (RNA-binding motif protein 20)	Q3UQS8 [1036-1045]	Q3UQS8 1xPhospho [S1038]	0	1734.82	1.051	1.019	0.936	0.853	1.034	101.8	107.1	103.7	95.3	86.8	105.3		High	High	High	High	High	High	High	0.0001041	3.25e-06	3.15
[R].QSSSEQCSIVPSAR.[R]	1xCarbamidomethyl [C7]; 1xPhospho [S3]; 1xTMT6plex [N-Term]	0.000658083	0.000274045	1	3	2	E0CX53	E0CX53	Tbc1d4	TBC1 domain family member 4	E0CX53 [678-691]	E0CX53 1xPhospho [S680]	0	1844.84	1.473	1.199	1.299	1.386	1.187	79.5	117.2	95.4	103.3	110.2	94.4		High	High	High	High	High	High	High	0.0001041	5.077e-05	3.2
[K].QTLINIPALNDSDSEVEDISEIESNR.[S]	2xPhospho [S12; S14]; 1xTMT6plex [N-Term]	8.95282e-10	0.000274045	1	1	4	Q9Z0U1	Q9Z0U1	Tjp2 Zo2	Tight junction protein ZO-2 (Tight junction protein 2) (Zona occludens protein 2) (Zonula occludens protein 2)	Q9Z0U1 [367-392]	Q9Z0U1 2xPhospho [S378; S380]	0	3290.49												No Quan Values	High	High	High	High	High	High	High	0.0001041	2.241e-12	5.89
[K].QTPPASPSPQPIEDRPPSSPIYEDAAPFK.[A]	2xPhospho [S8; S18]; 1xTMT6plex [K29]; 1xTMT6plex [N-Term]	1.49505e-05	0.000274045	1	2	1	Q60598	Q60598	Cttn Ems1	Src substrate cortactin	Q60598 [400-428]	Q60598 2xPhospho [S407; S417]	0	3737.79	0.803	0.596	1.027	0.712	0.793	121.7	97.8	72.5	124.9	86.6	96.5		High	High	High	High	High	High	High	0.0001041	4.418e-07	3.74
[R].QTPQAPQSPR.[R]	1xPhospho [S8]; 1xTMT6plex [N-Term]	0.000161751	0.000274045	1	2	3	Q7M739	Q7M739	Tpr mCG_8530	Nuclear pore complex-associated intranuclear coiled-coil protein TPR (Nucleoprotein TPR) (Translocated promoter region) (Translocated promoter region, isoform CRA_b)	Q7M739 [2060-2069]	Q7M739 1xPhospho [S2067]	0	1418.7	0.997	1.114	0.889	0.811	0.906	104.9	104.6	116.9	93.3	85.1	95.1		High	High	High	High	High	High	High	0.0001041	8.726e-06	3.45
[R].QTPSPDVVLR.[G]	1xPhospho [S4]; 1xTMT6plex [N-Term]	0.00357463	0.000274045	1	5	2	D3Z589	D3Z589	Limch1	LIM and calponin homology domains-containing protein 1	D3Z589 [55-64]	D3Z589 1xPhospho [S58]	0	1420.74	0.935	0.967	0.932	0.895	1.004	104.6	97.8	101.2	97.6	93.7	105.1		High	High	High	High	High	High	High	0.0001041	0.0004208	2.54
[R].QVEALGLATGVSPAPGTPSPPPAATVTDR.[A]	2xPhospho [S19; T/S]; 1xTMT6plex [N-Term]	1.88697e-12	0.000274045	1	2	3	Q5F247	Q5F247	Smtnl2	Smoothelin-like protein 2	Q5F247 [46-74]	Q5F247 2xPhospho [S64; T/S]	0	3146.54	0.869	1.06	0.914	0.956	1.008	103.3	89.8	109.6	94.4	98.8	104.1		High	High	High	High	High	High	High	0.0001041	2.156e-15	5.14
[K].QVPLTPSPK.[D]	1xPhospho [S7]; 1xTMT6plex [K9]; 1xTMT6plex [N-Term]	0.00543824	0.000274045	1	1	1	P70670	P70670	Naca Gm1878	Nascent polypeptide-associated complex subunit alpha, muscle-specific form (Alpha-NAC, muscle-specific form) (skNAC)	P70670 [1472-1480]	P70670 1xPhospho [S1478]	0	1504.85	0.815	1.089	1.002	1.034	1.055	100.1	81.6	109	100.3	103.5	105.6		High	High	High	High	High	High	High	0.0001041	0.0007056	2.62
[R].QVQSLTCEVDALK.[G]	1xCarbamidomethyl [C7]; 1xPhospho [S4]; 1xTMT6plex [K13]; 1xTMT6plex [N-Term]	2.71968e-06	0.000274045	1	2	1	P20152	P20152	Vim	Vimentin	P20152 [322-334]	P20152 1xPhospho [S325]	0	2029.04	1.157	1.036	1.059	1.114	1.275	90.4	104.6	93.6	95.7	100.7	115.2		High	High	High	High	High	High	High	0.0001041	5.209e-08	4.16
[R].RADLNQGIGEPQSPSR.[R]	1xPhospho [S13]; 1xTMT6plex [N-Term]	3.1617e-05	0.000274045	1	2	1	Q9D8Y0	Q9D8Y0	Efhd2 Sws1	EF-hand domain-containing protein D2 (Swiprosin-1)	Q9D8Y0 [62-77]	Q9D8Y0 1xPhospho [S74]	1	2034												No Quan Values	High	High	High	High	High	High	High	0.0001041	1.124e-06	3.16
[R].RADSESEEDEQESEEVR.[L]	2xPhospho [S4; S6]; 1xTMT6plex [N-Term]	1.10207e-05	0.000274045	1	1	5	Q3TQI7	Q3TQI7	0	Telomere length and silencing protein 1 homolog	Q3TQI7 [12-28]	Q3TQI7 2xPhospho [S15; S17]	1	2412.93												No Quan Values	High	High	High	High	High	High	High	0.0001041	2.999e-07	4.09
[R].RAGDVLEDSPK.[R]	1xPhospho [S9]; 1xTMT6plex [K11]; 1xTMT6plex [N-Term]	3.42752e-05	0.000274045	1	2	1	P51859	P51859	Hdgf Tdrm1	Hepatoma-derived growth factor (HDGF)	P51859 [157-167]	P51859 1xPhospho [S165]	1	1724.9	1.045	1.202	1.28	1.067	1.371	86.2	90	103.6	110.3	91.9	118.1		High	High	High	High	High	High	High	0.0001041	1.249e-06	3.23
[R].RAGEQDPVPTPAELTSPGR.[A]	1xPhospho [S16]; 1xTMT6plex [N-Term]	1.74914e-05	0.000274045	2	8	1	D3Z5J3; Q62417	D3Z5J3	Sorbs1	Sorbin and SH3 domain-containing protein 1	D3Z5J3 [295-313]; Q62417 [170-188]	D3Z5J3 1xPhospho [S310]; Q62417 1xPhospho [S185]	1	2287.13												Shared	High	High	High	High	High	High	High	0.0001041	5.358e-07	4.2
[R].RAPAAQPPAAAAPSAVGSPAAAPR.[Q]	1xPhospho [S18]; 1xTMT6plex [N-Term]	4.59787e-11	0.000274045	1	3	6	D3Z5B1	D3Z5B1	Zbed5 2410018M08Rik	Zinc finger, BED type-containing 5 (Fragment)	D3Z5B1 [7-30]	D3Z5B1 1xPhospho [S24]	1	2462.29	1.008	1.042	1.003	0.938	0.913	101.6	102.4	105.9	101.9	95.3	92.8		High	High	High	High	High	High	High	0.0001041	5.425e-14	6.1
[R].RAQSTDSLGTSSSLQSK.[A]	2xPhospho [S4; S7]; 1xTMT6plex [K17]; 1xTMT6plex [N-Term]	1.05215e-09	0.000274045	1	2	2	O35551	O35551	Rabep1 Rab5ep Rabpt5 Rabpt5a	Rab GTPase-binding effector protein 1 (Rabaptin-5) (Rabaptin-5alpha)	O35551 [404-420]	O35551 2xPhospho [S407; S410]	1	2371.13	0.973	1.006	0.823	0.77	0.895	109.7	106.7	110.4	90.3	84.5	98.3		High	High	High	High	High	High	High	0.0001041	2.738e-12	5.92
[R].RASAPLPGFSAPGR.[L]	1xPhospho [S3]; 1xTMT6plex [N-Term]	2.95161e-09	0.000274045	1	1	3	Q5EBG6	Q5EBG6	Hspb6 Gm479	Heat shock protein beta-6 (HspB6)	Q5EBG6 [14-27]	Q5EBG6 1xPhospho [S16]	1	1692.88	0.922	0.81	0.592	0.623	0.632	131	120.9	106.1	77.6	81.7	82.8		High	High	High	High	High	High	High	0.0001041	1.002e-11	5.23
[R].RASGEEQECLD.[-]	1xCarbamidomethyl [C9]; 1xPhospho [S3]; 1xTMT6plex [N-Term]	0.000580467	0.000274045	1	1	1	Q8R4E6	Q8R4E6	Purg	Purine-rich element-binding protein gamma	Q8R4E6 [340-350]	Q8R4E6 1xPhospho [S342]	1	1602.67	1.177	1.137	1.231	1.114	1.137	88.3	103.9	100.4	108.7	98.4	100.4		High	High	High	High	High	High	High	0.0001041	4.317e-05	2.27
[R].RASPSPPPKR.[R]	2xPhospho [S3; S5]; 1xTMT6plex [K9]; 1xTMT6plex [N-Term]	0.00589257	0.000274045	1	6	6	E9PUK6	E9PUK6	Srrm1	Serine/arginine repetitive matrix protein 1	E9PUK6 [643-652]	E9PUK6 2xPhospho [S645; S647]	2	1710.89	1.058	1.02	1.195	1.086	1.005	94.3	99.8	96.2	112.7	102.4	94.7		High	High	High	High	High	High	High	0.0001041	0.0007795	2.74
[R].RASSKGAGGYTCQSGSGWDEFTK.[R]	1xCarbamidomethyl [C12]; 2xPhospho [S3; S4]; 2xTMT6plex [K5; K23]; 1xTMT6plex [N-Term]	0.00354283	0.000274045	1	2	2	E9Q557	E9Q557	Dsp	Desmoplakin (DP)	E9Q557 [175-197]	E9Q557 2xPhospho [S177; S178]	2	3284.51												No Quan Values	High	High	High	High	High	High	High	0.0001041	0.0004153	3.68
[R].RASSLDLEEPR.[F]	2xPhospho [S3; S4]; 1xTMT6plex [N-Term]	0.00025327	0.000274045	1	2	1	G3X9F6	G3X9F6	Sh3tc1 mCG_7089	SH3 domain and tetratricopeptide repeats 1 (SH3 domain and tetratricopeptide repeats 1, isoform CRA_d)	G3X9F6 [479-489]	G3X9F6 2xPhospho [S481; S482]	1	1661.75												No Quan Values	High	High	High	High	High	High	High	0.0001041	1.528e-05	3.83
[R].RASSPGYIDSPTYSR.[Q]	2xPhospho [S3; S4]; 1xTMT6plex [N-Term]	2.40769e-08	0.000274045	1	1	4	Q69ZX8	Q69ZX8	Ablim3 Kiaa0843	Actin-binding LIM protein 3 (abLIM-3) (Actin-binding LIM protein family member 3)	Q69ZX8 [370-384]	Q69ZX8 2xPhospho [S372; S373]	1	2045.89	0.847	0.874	0.991	0.98	0.833	108.6	92	94.9	107.6	106.4	90.5		High	High	High	High	High	High	High	0.0001041	1.39e-10	5.59
[R].RASTIEMPQQAR.[Q]	1xPhospho [S3]; 1xTMT6plex [N-Term]	1.3295e-07	0.000274045	1	1	4	P61014	P61014	Pln	Cardiac phospholamban (PLB)	P61014 [14-25]	P61014 1xPhospho [S16]	1	1696.84	0.9	0.839	0.572	0.645	0.559	132.9	119.6	111.4	76.1	85.8	74.3		High	High	High	High	High	High	High	0.0001041	1.185e-09	4.12
[K].QSSMDSEGNFNPQPVDTSNITIPEK.[L]	1xPhospho [S]; 1xOxidation [M4]; 1xTMT6plex [K25]; 1xTMT6plex [N-Term]	3.16529e-08	0.000274045	1	2	5	E9Q401	E9Q401	Ryr2	Ryanodine receptor 2 (RYR-2) (RyR2) (Cardiac muscle ryanodine receptor) (Cardiac muscle ryanodine receptor-calcium release channel) (Type 2 ryanodine receptor)	E9Q401 [2691-2715]	E9Q401 1xPhospho [S]	0	3289.53	0.994	1.043	0.951	0.938	0.988	101.5	100.9	105.8	96.5	95.1	100.2		High	High	High	High	High	High	High	0.0001041	1.961e-10	4.6
[R].RFSSGGEEEDFDR.[S]	1xPhospho [S3]; 1xTMT6plex [N-Term]	1.45427e-07	0.000274045	1	1	3	Q69ZX8	Q69ZX8	Ablim3 Kiaa0843	Actin-binding LIM protein 3 (abLIM-3) (Actin-binding LIM protein family member 3)	Q69ZX8 [500-512]	Q69ZX8 1xPhospho [S502]	1	1839.77	1.115	1.062	0.945	0.982	1.026	97.9	109.1	103.9	92.5	96.1	100.4		High	High	High	High	High	High	High	0.0001041	1.321e-09	4.02
[R].RGASASPQGR.[Q]	2xPhospho [S4; S6]; 1xTMT6plex [N-Term]	0.000103299	0.000274045	1	6	4	E9PUK6	E9PUK6	Srrm1	Serine/arginine repetitive matrix protein 1	E9PUK6 [720-729]	E9PUK6 2xPhospho [S723; S725]	1	1375.61	1.012	1.127	1.179	1.087	0.946	94.5	95.6	106.5	111.4	102.7	89.4		High	High	High	High	High	High	High	0.0001041	4.973e-06	3.47
[R].RKESTPETEEGAPTTSEEK.[K]	1xPhospho [S4]; 2xTMT6plex [K2; K19]; 1xTMT6plex [N-Term]	1.73223e-07	0.000274045	1	1	3	Q9DC77	Q9DC77	Smpx Csl	Small muscular protein (Stretch-responsive skeletal muscle protein) (Chisel protein)	Q9DC77 [33-51]	Q9DC77 1xPhospho [S36]	2	2873.44	0.999	0.93	0.821	0.825	0.754	112.6	112.5	104.7	92.5	92.9	84.9		High	High	High	High	High	High	High	0.0001041	1.651e-09	4.84
[R].RKGSGSEQEGEEEEGGER.[K]	2xPhospho [S4; S6]; 1xTMT6plex [K2]; 1xTMT6plex [N-Term]	0.00190262	0.000274045	1	1	2	Q62018	Q62018	Ctr9 Kiaa0155 Sh2bp1	RNA polymerase-associated protein CTR9 homolog (SH2 domain-binding protein 1) (Tetratricopeptide repeat-containing, SH2-binding phosphoprotein of 150 kDa) (TPR-containing, SH2-binding phosphoprotein of 150 kDa) (p150TSP)	Q62018 [938-955]	Q62018 2xPhospho [S941; S943]	2	2568.1												No Quan Values	High	High	High	High	High	High	High	0.0001041	0.0001908	3.21
[R].RKSEPAVGPLR.[G]	1xPhospho [S3]; 1xTMT6plex [K2]; 1xTMT6plex [N-Term]	7.06943e-06	0.000274045	2	12	8	A0A0R4J1T1; A0A0R4J1W0	A0A0R4J1T1	Sorbs2	Sorbin and SH3 domain-containing protein 2 (Fragment)	A0A0R4J1T1 [291-301]; A0A0R4J1W0 [306-316]	A0A0R4J1T1 1xPhospho [S293]; A0A0R4J1W0 1xPhospho [S308]	2	1748	1.036	1.014	1.059	1.076	1.08	95.8	99.2	97.1	101.4	103.1	103.5	Shared	High	High	High	High	High	High	High	0.0001041	1.721e-07	4.1
[K].RKSLSDSESDDSK.[S]	1xPhospho [S3]; 2xTMT6plex [K2; K13]; 1xTMT6plex [N-Term]	0.000197916	0.000274045	1	3	2	Q9DCC5	Q9DCC5	Cbx3 mCG_119115	Cbx3 protein (Chromobox protein homolog 3) (MCG119115, isoform CRA_a)	Q9DCC5 [91-103]	Q9DCC5 1xPhospho [S93]	2	2221.13	1.107	1.013	0.994	1.159	1.031	95.2	105.4	96.4	94.6	110.3	98.1		High	High	High	High	High	High	High	0.0001041	1.123e-05	3.71
[K].RKSLSDSESDDSK.[S]	2xPhospho [S3; S5]; 2xTMT6plex [K2; K13]; 1xTMT6plex [N-Term]	7.46032e-06	0.000274045	1	3	2	Q9DCC5	Q9DCC5	Cbx3 mCG_119115	Cbx3 protein (Chromobox protein homolog 3) (MCG119115, isoform CRA_a)	Q9DCC5 [91-103]	Q9DCC5 2xPhospho [S93; S95]	2	2301.1	0.898	0.901	1.133	1.236	0.854	99.6	89.5	89.7	112.9	123.2	85.1		High	High	High	High	High	High	High	0.0001041	1.842e-07	5.36
[K].RIDFIPVSPAPSPTR.[G]	2xPhospho [S8; S12]; 1xTMT6plex [N-Term]	5.21121e-06	0.000274045	1	1	3	Q9DB52	Q9DB52	Fam122a	Protein FAM122A	Q9DB52 [133-147]	Q9DB52 2xPhospho [S140; S144]	1	2042.01	1.036	1.004	1.061	1.054	1.095	96	99.5	96.4	101.8	101.2	105.1		High	High	High	High	High	High	High	0.0001041	1.176e-07	4.22
[R].RIDISPSALR.[K]	1xPhospho [S5]; 1xTMT6plex [N-Term]	0.000872763	0.000274045	1	4	3	Q8K019	Q8K019	Bclaf1 Btf Kiaa0164	Bcl-2-associated transcription factor 1 (Btf)	Q8K019 [652-661]	Q8K019 1xPhospho [S656]	1	1436.78	1.112	0.824	0.909	0.917	0.949	105.1	116.8	86.5	95.5	96.3	99.7		High	High	High	High	High	High	High	0.0001041	7.199e-05	2.44
[R-].RIDISPSTFR.[K]	1xPhospho [S5]; 1xTMT6plex [N-Term]	0.00348007	0.000274045	1	3	1	Q569Z6	Q569Z6	Thrap3 Trap150	Thyroid hormone receptor-associated protein 3 (Thyroid hormone receptor-associated protein complex 150 kDa component) (Trap150)	Q569Z6 [675-684]	Q569Z6 1xPhospho [S679]	1	1500.78	1.21	1.058	0.868	0.957	1.036	97.9	118.5	103.5	84.9	93.7	101.4		High	High	High	High	High	High	High	0.0001041	0.0004071	2.4
[R].RLDSSGER.[S]	1xPhospho [S4]; 1xTMT6plex [N-Term]	0.00419821	0.000274045	1	2	2	Q69ZR2	Q69ZR2	Hectd1 Kiaa1131 Opm	E3 ubiquitin-protein ligase HECTD1 (EC 2.3.2.26) (HECT domain-containing protein 1) (HECT-type E3 ubiquitin transferase HECTD1) (Protein open mind)	Q69ZR2 [354-361]	Q69ZR2 1xPhospho [S357]	1	1228.59	1.004	1.042	0.996	1.056	1.049	97.6	98	101.7	97.2	103	102.4		High	High	High	High	High	High	High	0.0001041	0.0005139	2.89
[K].RIEGGSSNVFSMFEQTQIQEFK.[E]	1xPhospho [S6]; 1xOxidation [M12]; 1xTMT6plex [K22]; 1xTMT6plex [N-Term]	1.85137e-09	0.000274045	1	3	11	E9Q8Y0	E9Q8Y0	Myl2	Myosin regulatory light chain 2, ventricular/cardiac muscle isoform	E9Q8Y0 [9-30]	E9Q8Y0 1xPhospho [S14]	1	3116.52	1.059	1.055	0.926	0.987	0.952	100.4	106.3	105.8	93	99.1	95.5		High	High	High	High	High	High	High	0.0001041	5.58e-12	6.26
[K].RIEGGSSNVFSMFEQTQIQEFK.[E]	2xPhospho [S6; S7]; 1xTMT6plex [K22]; 1xTMT6plex [N-Term]	2.55224e-08	0.000274045	1	3	10	E9Q8Y0	E9Q8Y0	Myl2	Myosin regulatory light chain 2, ventricular/cardiac muscle isoform	E9Q8Y0 [9-30]	E9Q8Y0 2xPhospho [S14; S15]	1	3180.49	1.002	1	0.727	0.754	0.766	114.3	114.6	114.3	83.1	86.2	87.5		High	High	High	High	High	High	High	0.0001041	1.496e-10	5.75
[K].RIEGGSSNVFSMFEQTQIQEFK.[E]	2xPhospho [S6; S7]; 1xOxidation [M12]; 1xTMT6plex [K22]; 1xTMT6plex [N-Term]	2.31244e-08	0.000274045	1	3	10	E9Q8Y0	E9Q8Y0	Myl2	Myosin regulatory light chain 2, ventricular/cardiac muscle isoform	E9Q8Y0 [9-30]	E9Q8Y0 2xPhospho [S14; S15]	1	3196.48	0.998	0.989	0.733	0.799	0.829	112.2	112	111	82.2	89.6	93		High	High	High	High	High	High	High	0.0001041	1.32e-10	6.3
[R].RLEISPDSSPER.[A]	1xPhospho [S]; 1xTMT6plex [N-Term]	7.15981e-08	0.000274045	1	1	7	Q9CQ73	Q9CQ73	Pkp2 mCG_126835	Plakophilin 2	Q9CQ73 [147-158]	Q9CQ73 1xPhospho [S]	1	1694.83	1.111	1.099	1.145	1.221	1.266	87.7	97.4	96.4	100.5	107	111		High	High	High	High	High	High	High	0.0001041	5.439e-10	4.66
[R].RLEISPDSSPER.[A]	2xPhospho [S8; S]; 1xTMT6plex [N-Term]	1.65317e-06	0.000274045	1	1	13	Q9CQ73	Q9CQ73	Pkp2 mCG_126835	Plakophilin 2	Q9CQ73 [147-158]	Q9CQ73 2xPhospho [S154; S]	1	1774.8	1.146	1.039	1.006	1.252	0.979	93.4	107.1	97	94	117	91.5		High	High	High	High	High	High	High	0.0001041	2.782e-08	4.39
[R].RLEISPDSSPER.[A]	3xPhospho [S5; S8; S9]; 1xTMT6plex [N-Term]	1.28938e-05	0.000274045	1	1	3	Q9CQ73	Q9CQ73	Pkp2 mCG_126835	Plakophilin 2	Q9CQ73 [147-158]	Q9CQ73 3xPhospho [S151; S154; S155]	1	1854.76	1.009	1.031	1.128	1.347	0.936	93	93.8	95.9	104.9	125.3	87.1		High	High	High	High	High	High	High	0.0001041	3.661e-07	4.45
[R].RLSAEGGDK.[A]	1xPhospho [S3]; 1xTMT6plex [K9]; 1xTMT6plex [N-Term]	0.00469385	0.000274045	1	1	2	Q3UHH1	Q3UHH1	Zswim8 Kiaa0913	Zinc finger SWIM domain-containing protein 8	Q3UHH1 [562-570]	Q3UHH1 1xPhospho [S564]	1	1470.77	1.106	1.115	0.97	0.915	1.028	97.8	108.2	109.1	94.9	89.5	100.5		High	High	High	High	High	High	High	0.0001041	0.0005888	2.29
[R].RLSDPPEEAGR.[-]	1xPhospho [S3]; 1xTMT6plex [N-Term]	0.000219417	0.000274045	1	2	3	Q8K199	Q8K199	Cmc2	COX assembly mitochondrial protein 2 homolog	Q8K199 [69-79]	Q8K199 1xPhospho [S71]	1	1535.74	1.283	1.311	1.187	1.434	1.57	77.1	98.9	101	91.5	110.5	121		High	High	High	High	High	High	High	0.0001041	1.28e-05	2.39
[R].RLSEEACPGVLSVAPTVTQPPGR.[E]	1xCarbamidomethyl [C7]; 1xPhospho [S3]; 1xTMT6plex [N-Term]	1.73739e-11	0.000274045	1	1	4	O08715	O08715	Akap1 Akap	A-kinase anchor protein 1, mitochondrial (Dual specificity A-kinase-anchoring protein 1) (D-AKAP-1) (Protein kinase A-anchoring protein 1) (PRKA1) (Spermatid A-kinase anchor protein) (S-AKAP)	O08715 [53-75]	O08715 1xPhospho [S55]	1	2730.38	0.979	1.021	0.944	0.999	1.019	100.6	98.5	102.7	95	100.6	102.5		High	High	High	High	High	High	High	0.0001041	1.597e-14	5.53
[R].RLSLPGLLSQVSPR.[L]	2xPhospho [S3; S9]; 1xTMT6plex [N-Term]	2.13471e-06	0.000274045	1	1	3	Q920R0	Q920R0	Als2	Alsin (Amyotrophic lateral sclerosis 2 protein homolog)	Q920R0 [475-488]	Q920R0 2xPhospho [S477; S483]	1	1912	0.969	0.93	1.149	0.953	1.09	98.5	95.4	91.6	113.2	93.9	107.3		High	High	High	High	High	High	High	0.0001041	3.843e-08	4.71
[R].RLSPSASPPR.[R]	2xPhospho [S3; S5]; 1xTMT6plex [N-Term]	0.00154158	0.000274045	1	5	5	E9PUK6	E9PUK6	Srrm1	Serine/arginine repetitive matrix protein 1	E9PUK6 [385-394]	E9PUK6 2xPhospho [S387; S389]	1	1456.69	0.997	1.142	0.977	1.086	0.96	97.4	97.1	111.2	95.1	105.7	93.5		High	High	High	High	High	High	High	0.0001041	0.0001474	2.93
[R].RLSPSASPPR.[R]	3xPhospho [S3; S5; S7]; 1xTMT6plex [N-Term]	0.00130035	0.000274045	1	5	4	E9PUK6	E9PUK6	Srrm1	Serine/arginine repetitive matrix protein 1	E9PUK6 [385-394]	E9PUK6 3xPhospho [S387; S389; S391]	1	1536.66	1.084	1.099	1.174	1.435	1.004	88.3	95.7	97	103.6	126.7	88.6		High	High	High	High	High	High	High	0.0001041	0.0001187	2.84
[R].RISQTSQVSIDAAHGYSPR.[A]	2xPhospho [S6; S]; 1xTMT6plex [N-Term]	1.48335e-08	0.000274045	1	2	7	E9Q401	E9Q401	Ryr2	Ryanodine receptor 2 (RYR-2) (RyR2) (Cardiac muscle ryanodine receptor) (Cardiac muscle ryanodine receptor-calcium release channel) (Type 2 ryanodine receptor)	E9Q401 [2805-2823]	E9Q401 2xPhospho [S2810; S]	1	2462.14	1.063	0.937	0.886	1.01	0.968	102.3	108.8	95.9	90.6	103.3	99		High	High	High	High	High	High	High	0.0001041	7.56e-11	5.18
[R].RISQTSQVSIDAAHGYSPR.[A]	3xPhospho [S3; S6; S9]; 1xTMT6plex [N-Term]	2.19371e-11	0.000274045	1	2	6	E9Q401	E9Q401	Ryr2	Ryanodine receptor 2 (RYR-2) (RyR2) (Cardiac muscle ryanodine receptor) (Cardiac muscle ryanodine receptor-calcium release channel) (Type 2 ryanodine receptor)	E9Q401 [2805-2823]	E9Q401 3xPhospho [S2807; S2810; S2813]	1	2542.11	0.947	0.98	0.965	1.022	0.754	105.9	100.2	103.8	102.1	108.2	79.8		High	High	High	High	High	High	High	0.0001041	2.138e-14	6.94
[K].RHSGDFGADAQGAMSK.[A]	1xPhospho [S3]; 1xOxidation [M14]; 1xTMT6plex [K16]; 1xTMT6plex [N-Term]	0.000303021	0.000274045	1	2	1	P04247	P04247	Mb	Myoglobin	P04247 [119-134]	P04247 1xPhospho [S121]	1	2189.02	1.36	1.247	1.053	1.084	1.223	86.1	117.1	107.4	90.7	93.4	105.3		High	High	High	High	High	High	High	0.0001041	1.914e-05	2.84
[R].RFSSGGEEEDFDR.[S]	2xPhospho [S3; S4]; 1xTMT6plex [N-Term]	2.27897e-05	0.000274045	1	1	3	Q69ZX8	Q69ZX8	Ablim3 Kiaa0843	Actin-binding LIM protein 3 (abLIM-3) (Actin-binding LIM protein family member 3)	Q69ZX8 [500-512]	Q69ZX8 2xPhospho [S502; S503]	1	1919.74	1.004	0.993	1.125	1.218	0.978	95	95.3	94.3	106.9	115.7	92.9		High	High	High	High	High	High	High	0.0001041	7.477e-07	3.36
[K].RHSGDFGADAQGAMSK.[A]	1xPhospho [S3]; 1xTMT6plex [K16]; 1xTMT6plex [N-Term]	1.94647e-07	0.000274045	1	2	3	P04247	P04247	Mb	Myoglobin	P04247 [119-134]	P04247 1xPhospho [S121]	1	2173.03	0.926	0.917	0.788	0.831	0.797	114.1	105.6	104.6	90	94.8	90.9		High	High	High	High	High	High	High	0.0001041	1.906e-09	4.19
[R].RHSDTDDGPGMYFEK.[Y]	1xPhospho [S3]; 1xTMT6plex [K15]; 1xTMT6plex [N-Term]	1.78881e-05	0.000274045	1	2	2	E9QLJ0	E9QLJ0	Cmya5	Cardiomyopathy-associated protein 5	E9QLJ0 [2840-2854]	E9QLJ0 1xPhospho [S2842]	1	2293.04	0.827	0.729	0.521	0.666	0.609	137.9	114	100.5	71.8	91.8	84		High	High	High	High	High	High	High	0.0001041	5.519e-07	3.75
[R].RGGGSGGGDESEGEEVDED.[-]	1xTMT6plex [N-Term]	0.000679057	0.000274045	1	1	2	O35295	O35295	Purb	Transcriptional activator protein Pur-beta (Purine-rich element-binding protein B) (Vascular actin single-stranded DNA-binding factor 2 p44 component)	O35295 [306-324]		1	2066.86												No Quan Values	High	High	High	High	High	High	High	0.0001041	5.264e-05	1.78
[R].RGGGSGGGDESEGEEVDED.[-]	1xPhospho [S]; 1xTMT6plex [N-Term]	0.000985001	0.000274045	1	1	4	O35295	O35295	Purb	Transcriptional activator protein Pur-beta (Purine-rich element-binding protein B) (Vascular actin single-stranded DNA-binding factor 2 p44 component)	O35295 [306-324]	O35295 1xPhospho [S]	1	2146.82	1.084	1.117	1.343	1.045	1.207	88.3	95.7	98.6	118.6	92.3	106.5		High	High	High	High	High	High	High	0.0001041	8.408e-05	2.58
[R].RGGGSGGGDESEGEEVDED.[-]	2xPhospho [S5; S11]; 1xTMT6plex [N-Term]	0.000198806	0.000274045	1	1	2	O35295	O35295	Purb	Transcriptional activator protein Pur-beta (Purine-rich element-binding protein B) (Vascular actin single-stranded DNA-binding factor 2 p44 component)	O35295 [306-324]	O35295 2xPhospho [S310; S316]	1	2226.79	0.952	0.966	1.166	1.178	1.04	95.2	90.7	92	111	112.2	99		High	High	High	High	High	High	High	0.0001041	1.13e-05	3.93
[R].RGNNSAVGSNADLTIEEDEEEEPVALQQAQQVR.[Y]	1xPhospho [S5]; 1xTMT6plex [N-Term]	0.000189238	0.000274045	1	1	1	Q63918	Q63918	Cavin2 Sdpr Sdr	Caveolae-associated protein 2 (Cavin-2) (Phosphatidylserine-binding protein) (Serum deprivation-response protein)	Q63918 [355-387]	Q63918 1xPhospho [S359]	1	3905.84												No Quan Values	High	High	High	High	High	High	High	0.0001041	1.064e-05	4.6
[R].RGNNSAVGSNADLTIEEDEEEEPVALQQAQQVR.[Y]	2xPhospho [S5; S9]; 1xTMT6plex [N-Term]	6.29579e-16	0.000274045	1	1	8	Q63918	Q63918	Cavin2 Sdpr Sdr	Caveolae-associated protein 2 (Cavin-2) (Phosphatidylserine-binding protein) (Serum deprivation-response protein)	Q63918 [355-387]	Q63918 2xPhospho [S359; S363]	1	3985.8	0.897	1.119	1.086	0.99	1.024	98.1	88	109.8	106.5	97.2	100.4		High	High	High	High	High	High	High	0.0001041	2.213e-17	10.37
[R].RGPARPSLPGAPPDEVYLSDSPAEPAPVK.[T]	2xPhospho [S19; S21]; 1xTMT6plex [K29]; 1xTMT6plex [N-Term]	3.49352e-08	0.000274045	1	2	4	Q8BWB1	Q8BWB1	Synpo2l	Synaptopodin 2-like protein	Q8BWB1 [157-185]	Q8BWB1 2xPhospho [S175; S177]	1	3588.79	0.914	1.031	1.38	0.985	1.261	91.3	83.5	94.2	126	89.9	115.1		High	High	High	High	High	High	High	0.0001041	2.219e-10	4.76
[R].RGPNYTSGYGTNSELSNPSETESER.[K]	1xPhospho [S]; 1xTMT6plex [N-Term]	7.83759e-06	0.000274045	1	3	3	Q61584	Q61584	Fxr1 Fxr1h	Fragile X mental retardation syndrome-related protein 1 (mFxr1p)	Q61584 [420-444]	Q61584 1xPhospho [S]	1	3041.33												No Quan Values	High	High	High	High	High	High	High	0.0001041	1.961e-07	2.76
[R].RGPNYTSGYGTNSELSNPSETESER.[K]	2xPhospho [S16; S19]; 1xTMT6plex [N-Term]	1.3719e-07	0.000274045	1	3	4	Q61584	Q61584	Fxr1 Fxr1h	Fragile X mental retardation syndrome-related protein 1 (mFxr1p)	Q61584 [420-444]	Q61584 2xPhospho [S435; S438]	1	3121.3	1.105	1.004	1.096	1.085	1.027	95	104.9	95.4	104.1	103.1	97.5		High	High	High	High	High	High	High	0.0001041	1.229e-09	3.26
[R].RGSDASDFDLLETQSACSDTSESSAAGGQGSSR.[R]	1xCarbamidomethyl [C17]; 1xPhospho [S6]; 1xTMT6plex [N-Term]	9.54734e-06	0.000274045	1	12	1	B1ARU4	B1ARU4	Macf1	Microtubule-actin cross-linking factor 1	B1ARU4 [7293-7325]	B1ARU4 1xPhospho [S7298]	1	3645.54	1.181	0.928	1.396	1.221	0.897	90.6	107	84.1	126.5	110.6	81.3		High	High	High	High	High	High	High	0.0001041	2.517e-07	3.97
[R].RGSFEAGR.[R]	1xPhospho [S3]; 1xTMT6plex [N-Term]	0.00173968	0.000274045	1	1	4	Q99M08	Q99M08	0	Uncharacterized protein C4orf3 homolog	Q99M08 [17-24]	Q99M08 1xPhospho [S19]	1	1188.57	0.959	0.944	0.902	0.771	0.995	107.7	103.2	101.7	97.2	83.1	107.1		High	High	High	High	High	High	High	0.0001041	0.0001706	2.63
[R].RGSGDTSSLIDPDTSLSELR.[ED]	1xPhospho [S3]; 1xTMT6plex [N-Term]	1.26124e-10	0.000274045	1	11	2	A0A1L1SSC0	A0A1L1SSC0	Lrrfip2	Leucine-rich repeat flightless-interacting protein 2	A0A1L1SSC0 [275-294]	A0A1L1SSC0 1xPhospho [S277]	1	2415.16	0.952	0.981	1.212	1.034	1.005	97	92.4	95.1	117.6	100.3	97.5		High	High	High	High	High	High	High	0.0001041	1.916e-13	5.06
[R].RGSGDTSSLIDPDTSLSELR.[ED]	2xPhospho [S3; S7]; 1xTMT6plex [N-Term]	1.72576e-05	0.000274045	1	11	1	A0A1L1SSC0	A0A1L1SSC0	Lrrfip2	Leucine-rich repeat flightless-interacting protein 2	A0A1L1SSC0 [275-294]	A0A1L1SSC0 2xPhospho [S277; S281]	1	2495.13	0.937	1.015	1.061	1.279	1.046	94.7	88.8	96.1	100.4	121.1	99		High	High	High	High	High	High	High	0.0001041	5.271e-07	3.69
[R].RGSGQDLAGPAPETLEQTEGATP.[-]	1xPhospho [S3]; 1xTMT6plex [N-Term]	4.88128e-07	0.000274045	1	3	1	E9Q0W7	E9Q0W7	Pde7b	Phosphodiesterase (EC 3.1.4.-)	E9Q0W7 [476-498]	E9Q0W7 1xPhospho [S478]	1	2591.22	1.13	1.12	1.129	0.913	0.928	96.5	109	108.1	108.9	88.1	89.5		High	High	High	High	High	High	High	0.0001041	6.039e-09	3.89
[R].RGSGSSEDMYLDTPTSASR.[R]	1xPhospho [S3]; 1xTMT6plex [N-Term]	4.88669e-10	0.000274045	1	1	2	Q99MR9	Q99MR9	Ppp1r3a Pp1g	Protein phosphatase 1 regulatory subunit 3A (Protein phosphatase 1 glycogen-associated regulatory subunit) (Protein phosphatase type-1 glycogen targeting subunit) (RG1)	Q99MR9 [46-64]	Q99MR9 1xPhospho [S48]	1	2326.02	1.087	1.203	0.937	1.112	1.077	93.5	101.6	112.5	87.6	104	100.8		High	High	High	High	High	High	High	0.0001041	1.045e-12	4.87
[R].RGSGSSEDMYLDTPTSASR.[R]	2xPhospho [S3; S5]; 1xOxidation [M9]; 1xTMT6plex [N-Term]	1.0323e-06	0.000274045	1	1	2	Q99MR9	Q99MR9	Ppp1r3a Pp1g	Protein phosphatase 1 regulatory subunit 3A (Protein phosphatase 1 glycogen-associated regulatory subunit) (Protein phosphatase type-1 glycogen targeting subunit) (RG1)	Q99MR9 [46-64]	Q99MR9 2xPhospho [S48; S50]	1	2421.98	1.141	1.121	1.009	1.261	0.973	92.2	105.2	103.4	93.1	116.3	89.7		High	High	High	High	High	High	High	0.0001041	1.547e-08	4.42
[R].RGSGSVDETLFALPAASEPVIPSSAEK.[I]	1xPhospho [S]; 1xTMT6plex [K27]; 1xTMT6plex [N-Term]	7.78487e-12	0.000274045	1	1	9	Q99P72	Q99P72	Rtn4 Kiaa0886 Nogo	Reticulon-4 (Neurite outgrowth inhibitor) (Nogo protein)	Q99P72 [163-189]	Q99P72 1xPhospho [S]	1	3253.68	1.207	0.954	1.359	1.361	1.396	82.5	99.5	78.7	112	112.2	115.1		High	High	High	High	High	High	High	0.0001041	5.823e-15	5.9
[R].RGSPGGVEMNVELPQQEGDDDDDEDEEAAAGR.[A]	1xPhospho [S3]; 1xTMT6plex [N-Term]	3.0196e-14	0.000274045	1	1	5	Q9D6W8	Q9D6W8	Borcs6	BLOC-1-related complex subunit 6	Q9D6W8 [128-159]	Q9D6W8 1xPhospho [S130]	1	3696.54	0.944	1.041	1.333	1.39	1.297	85.6	80.8	89.2	114.1	119.1	111.1		High	High	High	High	High	High	High	0.0001041	2.025e-16	7.59
[R].RGSPGGVEMNVELPQQEGDDDDDEDEEAAAGR.[A]	1xPhospho [S3]; 1xOxidation [M9]; 1xTMT6plex [N-Term]	4.48075e-14	0.000274045	1	1	5	Q9D6W8	Q9D6W8	Borcs6	BLOC-1-related complex subunit 6	Q9D6W8 [128-159]	Q9D6W8 1xPhospho [S130]	1	3712.54	0.968	0.938	1.804	1.339	1.29	81.8	79.2	76.7	147.5	109.5	105.5		High	High	High	High	High	High	High	0.0001041	2.538e-16	7.89
[R].RGSQGDIK.[Q]	1xPhospho [S3]; 1xTMT6plex [K8]; 1xTMT6plex [N-Term]	0.000496183	0.000274045	1	8	24	D9J301	D9J301	Pdlim5	ENH isoform 1d (PDZ and LIM domain protein 5)	D9J301 [117-124]	D9J301 1xPhospho [S119]	1	1398.75	0.968	1.006	0.803	0.717	0.885	111.5	108	112.2	89.6	79.9	98.7		High	High	High	High	High	High	High	0.0001041	3.561e-05	3.05
[R].RGSSAESALPR.[V]	1xPhospho [S]; 1xTMT6plex [N-Term]	0.0002254	0.000274045	1	3	2	A0A087WSE3	A0A087WSE3	Speg	Striated muscle-specific serine/threonine-protein kinase (Fragment)	A0A087WSE3 [1765-1775]	A0A087WSE3 1xPhospho [S]	1	1439.72	1.001	0.882	0.92	1.055	1.115	100.5	100.5	88.6	92.5	106	112		High	High	High	High	High	High	High	0.0001041	1.319e-05	3.2
[R].RGSSAESALPR.[V]	2xPhospho [S3; S4]; 1xTMT6plex [N-Term]	2.40498e-05	0.000274045	1	3	5	A0A087WSE3	A0A087WSE3	Speg	Striated muscle-specific serine/threonine-protein kinase (Fragment)	A0A087WSE3 [1765-1775]	A0A087WSE3 2xPhospho [S1767; S1768]	1	1519.69	1.008	1.08	0.833	0.826	0.749	109.2	110	117.9	90.9	90.2	81.8		High	High	High	High	High	High	High	0.0001041	7.98e-07	3.9
[R].RGSSPGSLEIPK.[D]	2xPhospho [S3; S4]; 1xTMT6plex [K12]; 1xTMT6plex [N-Term]	7.58966e-08	0.000274045	1	4	2	Q6GYP7	Q6GYP7	Ralgapa1 Garnl1 Kiaa0884 Tulip1	Ral GTPase-activating protein subunit alpha-1 (GAP-related-interacting partner to E12) (GRIPE) (GTPase-activating RapGAP domain-like 1) (Tuberin-like protein 1) (p240)	Q6GYP7 [857-868]	Q6GYP7 2xPhospho [S859; S860]	1	1845.93	0.969	0.878	1.027	0.971	1.061	101.6	98.5	89.2	104.4	98.6	107.8		High	High	High	High	High	High	High	0.0001041	5.848e-10	5.92
[R].RGSVVSEVDDAGISDLTSLDEK.[S]	2xPhospho [S3; S6]; 1xTMT6plex [K22]; 1xTMT6plex [N-Term]	3.5767e-11	0.000274045	1	1	7	A0A1L1SSC0	A0A1L1SSC0	Lrrfip2	Leucine-rich repeat flightless-interacting protein 2	A0A1L1SSC0 [223-244]	A0A1L1SSC0 2xPhospho [S225; S228]	1	2910.38	0.987	0.974	1.141	1.068	1.114	95.5	94.2	93	108.9	102	106.4		High	High	High	High	High	High	High	0.0001041	3.948e-14	7.29
[R].RHSDTDDGPGMYFEK.[Y]	1xPhospho [S3]; 1xOxidation [M11]; 1xTMT6plex [K15]; 1xTMT6plex [N-Term]	0.000109992	0.000274045	1	2	1	E9QLJ0	E9QLJ0	Cmya5	Cardiomyopathy-associated protein 5	E9QLJ0 [2840-2854]	E9QLJ0 1xPhospho [S2842]	1	2309.03	1.292	1.046	1.085	0.879	1.157	92.9	120	97.2	100.8	81.7	107.5		High	High	High	High	High	High	High	0.0001041	5.372e-06	3.41
[R].RLSRSHSGSTFGTGLGDDK.[S]	3xPhospho [S7; S/T]; 1xTMT6plex [K19]; 1xTMT6plex [N-Term]	6.75939e-06	0.000274045	1	1	3	B7ZCI2	B7ZCI2	Nebl	Nebulette	B7ZCI2 [879-897]	B7ZCI2 3xPhospho [S885; S/T]	2	2676.2	0.952	0.912	1.419	1.323	1.106	89.4	85.1	81.5	126.8	118.3	98.9		High	High	High	High	High	High	High	0.0001041	1.629e-07	5.4
[K].QSSMDSEGNFNPQPVDTSNITIPEK.[L]	1xPhospho [S3]; 1xTMT6plex [K25]; 1xTMT6plex [N-Term]	6.54556e-08	0.000274045	1	2	5	E9Q401	E9Q401	Ryr2	Ryanodine receptor 2 (RYR-2) (RyR2) (Cardiac muscle ryanodine receptor) (Cardiac muscle ryanodine receptor-calcium release channel) (Type 2 ryanodine receptor)	E9Q401 [2691-2715]	E9Q401 1xPhospho [S2693]	0	3273.54	0.933	0.927	0.837	0.893	0.963	108	100.8	100.2	90.4	96.5	104		High	High	High	High	High	High	High	0.0001041	4.861e-10	4.67
[R].QSSFEIPDDVPLPAGWEMAK.[T]	1xPhospho [S3]; 1xOxidation [M18]; 1xTMT6plex [K20]; 1xTMT6plex [N-Term]	3.80713e-06	0.000274045	1	5	1	G3UYV4	G3UYV4	Yap1	Transcriptional coactivator YAP1	G3UYV4 [147-166]	G3UYV4 1xPhospho [S149]	0	2771.34												No Quan Values	High	High	High	High	High	High	High	0.0001041	7.911e-08	4.23
[R].QGDETPSTNNGSDDEKTGLK.[I]	1xPhospho [S12]; 2xTMT6plex [K16; K20]; 1xTMT6plex [N-Term]	0.00121585	0.000274045	1	2	1	A2AWA9	A2AWA9	Rabgap1 Kiaa4104	Rab GTPase-activating protein 1 (GAP and centrosome-associated protein) (Rab6 GTPase-activating protein GAPCenA)	A2AWA9 [31-50]	A2AWA9 1xPhospho [S42]	1	2860.38	1.047	0.785	1.096	1.179	0.904	99.8	104.5	78.4	109.4	117.7	90.3		High	High	High	High	High	High	High	0.0001041	0.0001095	2.91
[R].QGDNISDDEDEVR.[V]	1xPhospho [S6]; 1xTMT6plex [N-Term]	3.18786e-07	0.000274045	1	2	6	P70452	P70452	Stx4 Stx4a	Syntaxin-4	P70452 [10-22]	P70452 1xPhospho [S15]	0	1800.75	0.976	0.967	1.05	0.724	0.98	105.3	102.8	101.8	110.6	76.2	103.2		High	High	High	High	High	High	High	0.0001041	3.537e-09	4.51
[R].QGSEIQDSPDFR.[I]	1xPhospho [S3]; 1xTMT6plex [N-Term]	0.00243355	0.000274045	1	1	1	Q9ET54	Q9ET54	Palld Kiaa0992	Palladin	Q9ET54 [484-495]	Q9ET54 1xPhospho [S486]	0	1687.75	1.171	1.018	0.858	1.171	1.204	93.4	109.4	95.1	80.2	109.4	112.4		High	High	High	High	High	High	High	0.0001041	0.0002603	2.08
[R].QGSPTPALPEK.[R]	1xPhospho [S3]; 1xTMT6plex [K11]; 1xTMT6plex [N-Term]	1.24953e-05	0.000274045	2	7	5	E9Q0S6; A0A087WQM0	E9Q0S6	Tns1	Tensin 1	E9Q0S6 [1533-1543]; A0A087WQM0 [1468-1478]	E9Q0S6 1xPhospho [S1535]; A0A087WQM0 1xPhospho [S1470]	0	1662.89	0.974	1.022	0.862	0.779	0.977	106.9	104.2	109.2	92.1	83.2	104.4	Shared	High	High	High	High	High	High	High	0.0001041	3.52e-07	3.91
[R].QGSPTPALPEKR.[R]	1xPhospho [S3]; 1xTMT6plex [K11]; 1xTMT6plex [N-Term]	2.52003e-06	0.000274045	2	7	2	E9Q0S6; A0A087WQM0	E9Q0S6	Tns1	Tensin 1	E9Q0S6 [1533-1544]; A0A087WQM0 [1468-1479]	E9Q0S6 1xPhospho [S1535]; A0A087WQM0 1xPhospho [S1470]	1	1818.99	1.017	0.987	0.981	0.824	1.074	102	103.8	100.6	100.1	84.1	109.5	Shared	High	High	High	High	High	High	High	0.0001041	4.736e-08	3.94
[K].QGTQGASSPR.[S]	1xPhospho [S8]; 1xTMT6plex [N-Term]	0.0001918	0.000274045	1	2	4	A0A1Y7VL34	A0A1Y7VL34	Dtna mCG_140483	Dystrobrevin	A0A1Y7VL34 [557-566]	A0A1Y7VL34 1xPhospho [S564]	0	1297.61	1.104	1.279	0.975	0.864	1.059	95.5	105.5	122.2	93.1	82.5	101.2		High	High	High	High	High	High	High	0.0001041	1.08e-05	3
[K].QGVDDIEKFEDEGAGFEESSETGDYEEK.[A]	1xPhospho [S19]; 2xTMT6plex [K8; K28]; 1xTMT6plex [N-Term]	9.87692e-05	0.000274045	1	1	1	P14873	P14873	Map1b Mtap1b Mtap5	Microtubule-associated protein 1B (MAP-1B) (MAP1(X)) (MAP1.2) [Cleaved into: MAP1B heavy chain	P14873 [915-942]	P14873 1xPhospho [S933]	1	3906.76	1.19	1.018	1.529	1.987	1.334	74.5	88.6	75.8	113.9	147.9	99.3		High	High	High	High	High	High	High	0.0001041	4.707e-06	3.19
[R].QGYEEEEDDDDDDGDDDSTEHVHQAHR.[H]	1xTMT6plex [N-Term]	4.53985e-09	0.000274045	1	1	9	G5E8J6	G5E8J6	Hrc mCG_23168	Histidine rich calcium binding protein, isoform CRA_a (Histidine-rich calcium-binding protein)	G5E8J6 [337-363]		0	3387.32	0.812	0.844	0.877	0.764	0.839	116.8	94.9	98.6	102.4	89.3	98		High	High	High	High	High	High	High	0.0001041	1.714e-11	4.23
[R].QGYEEEEDDDDDDGDDDSTEHVHQAHR.[H]	1xPhospho [S/T]; 1xTMT6plex [N-Term]	7.70099e-11	0.000274045	1	1	7	G5E8J6	G5E8J6	Hrc mCG_23168	Histidine rich calcium binding protein, isoform CRA_a (Histidine-rich calcium-binding protein)	G5E8J6 [337-363]	G5E8J6 1xPhospho [S/T]	0	3467.29	1.104	1.064	1.3	1.258	1.144	87.3	96.4	92.9	113.6	109.9	99.9		High	High	High	High	High	High	High	0.0001041	1.034e-13	5.26
[R].QKDFDISEQNDSSDEEKQR.[K]	2xPhospho [S12; S13]; 2xTMT6plex [K2; K17]; 1xTMT6plex [N-Term]	0.000185874	0.000274045	1	2	1	Q61712	Q61712	Dnajc1 Dnajl1 Mtj1	DnaJ homolog subfamily C member 1 (DnaJ protein homolog MTJ1)	Q61712 [466-484]	Q61712 2xPhospho [S477; S478]	2	3145.43	0.78	0.983	1.096	1.228	0.908	100.1	78.1	98.4	109.7	122.9	90.8		High	High	High	High	High	High	High	0.0001041	1.037e-05	2.88
[K].QKFHDSEGDDTEETEDYR.[Q]	1xPhospho [S6]; 1xTMT6plex [K2]; 1xTMT6plex [N-Term]	1.23744e-07	0.000274045	1	4	1	Q8K019	Q8K019	Bclaf1 Btf Kiaa0164	Bcl-2-associated transcription factor 1 (Btf)	Q8K019 [390-407]	Q8K019 1xPhospho [S395]	1	2739.18												No Quan Values	High	High	High	High	High	High	High	0.0001041	1.082e-09	4.45
[K].QKGSEENLDETR.[E]	1xPhospho [S4]; 1xTMT6plex [K2]; 1xTMT6plex [N-Term]	0.00423587	0.000274045	1	6	3	Q9QYC0	Q9QYC0	Add1	Alpha-adducin (Erythrocyte adducin subunit alpha)	Q9QYC0 [583-594]	Q9QYC0 1xPhospho [S586]	1	1943.95	1.084	1.065	1.133	1.09	1.21	91.2	98.8	97.1	103.3	99.3	110.3		High	High	High	High	High	High	High	0.0001041	0.0005179	2.1
[K].QKSDAEEDGVTGSQDEEDSKPK.[A]	1xPhospho [S]; 3xTMT6plex [K2; K20; K22]; 1xTMT6plex [N-Term]	1.36728e-10	0.000274045	1	1	18	P35564	P35564	Canx	Calnexin	P35564 [551-572]	P35564 1xPhospho [S]	1	3375.66	0.966	1.021	2.869	2.928	3.044	50.7	49	51.8	145.5	148.5	154.4		High	High	High	High	High	High	High	0.0001041	2.122e-13	4.61
[K].QKSDAEEDGVTGSQDEEDSKPK.[A]	2xPhospho [S3; S13]; 3xTMT6plex [K2; K20; K22]; 1xTMT6plex [N-Term]	1.57122e-10	0.000274045	1	1	9	P35564	P35564	Canx	Calnexin	P35564 [551-572]	P35564 2xPhospho [S553; S563]	1	3455.63	0.946	0.929	3.688	3.944	2.552	45.9	43.5	42.7	169.5	181.2	117.2		High	High	High	High	High	High	High	0.0001041	2.524e-13	6.48
[K].QKYEESQSELESSQK.[E]	1xPhospho [S8]; 2xTMT6plex [K2; K15]; 1xTMT6plex [N-Term]	0.00212787	0.000274045	2	2	1	Q02566; Q91Z83	Q02566	Myh6 Myhca	Myosin-6 (Myosin heavy chain 6) (Myosin heavy chain, cardiac muscle alpha isoform) (MyHC-alpha)	Q02566 [1460-1474]; Q91Z83 [1458-1472]	Q02566 1xPhospho [S1467]; Q91Z83 1xPhospho [S1465]	1	2567.28												Shared	High	High	High	High	High	High	High	0.0001041	0.0002196	2.65
[K].QICLVMLETLSQSPQGR.[V]	1xCarbamidomethyl [C3]; 1xPhospho [S13]; 1xOxidation [M6]; 1xTMT6plex [N-Term]	1.56537e-08	0.000274045	1	1	2	P60335	P60335	Pcbp1	Poly(rC)-binding protein 1 (Alpha-CP1) (Heterogeneous nuclear ribonucleoprotein E1) (hnRNP E1)	P60335 [161-177]	P60335 1xPhospho [S173]	0	2285.12	0.916	0.943	1.345	0.919	1.007	97.9	89.6	92.3	131.7	89.9	98.6		High	High	High	High	High	High	High	0.0001041	8.092e-11	4.85
[K].QLEDELVSLQK.[K]	1xPhospho [S8]; 1xTMT6plex [K11]; 1xTMT6plex [N-Term]	7.41269e-05	0.000274045	2	7	1	Q8BSH3; Q8BP43	Q8BSH3	Tpm1	Tropomyosin alpha-1 chain	Q8BSH3 [38-48]; Q8BP43 [38-48]	Q8BSH3 1xPhospho [S45]; Q8BP43 1xPhospho [S45]	0	1839.99												Shared	High	High	High	High	High	High	High	0.0001041	3.275e-06	3.11
[R].QLEDIISTYGSAASPR.[G]	1xPhospho [S14]; 1xTMT6plex [N-Term]	1.06244e-07	0.000274045	1	1	1	Q8VBT1	Q8VBT1	Txlnb Mdp77	Beta-taxilin (Muscle-derived protein 77)	Q8VBT1 [65-80]	Q8VBT1 1xPhospho [S78]	0	2016.98	1.36	1.062	1.001	1.195	1.24	87.5	119	92.9	87.6	104.6	108.5		High	High	High	High	High	High	High	0.0001041	8.932e-10	3.99
[R].QLHIEGASLELSDDDTESK.[T]	1xPhospho [S12]; 1xTMT6plex [K19]; 1xTMT6plex [N-Term]	1.71287e-13	0.000274045	1	3	4	Q5SV64	Q5SV64	Myh10	Myosin-10	Q5SV64 [1976-1994]	Q5SV64 1xPhospho [S1987]	0	2625.27	0.936	0.967	1.14	1.124	1.105	95.7	89.6	92.5	109.1	107.5	105.7		High	High	High	High	High	High	High	0.0001041	5.472e-16	6.61
[R].QLHIEGASLELSDDDTESK.[T]	2xPhospho [S8; S12]; 1xTMT6plex [K19]; 1xTMT6plex [N-Term]	8.92939e-11	0.000274045	1	3	2	Q5SV64	Q5SV64	Myh10	Myosin-10	Q5SV64 [1976-1994]	Q5SV64 2xPhospho [S1983; S1987]	0	2705.24	0.867	0.938	0.958	1.033	0.863	106	91.9	99.5	101.6	109.5	91.5		High	High	High	High	High	High	High	0.0001041	1.241e-13	6.69
[K].QILQDPDRGGQSGDSDQAYEDR.[W]	2xPhospho [S12; S15]; 1xTMT6plex [N-Term]	2.7227e-09	0.000274045	1	1	5	E9PV66	E9PV66	Myo18b	Myosin XVIIIb	E9PV66 [528-549]	E9PV66 2xPhospho [S539; S542]	1	2839.18	1.224	1.087	0.917	0.952	0.95	97.9	119.8	106.4	89.7	93.2	93		High	High	High	High	High	High	High	0.0001041	9.012e-12	5.42
[K].QLPLEPGNPTGQISPQPAPPQEECPSSEAK.[S]	1xCarbamidomethyl [C24]; 1xPhospho [S14]; 1xTMT6plex [K30]; 1xTMT6plex [N-Term]	2.1331e-08	0.000274045	1	3	2	A2AJI1	A2AJI1	Map7d1 Mtap7d1	MAP7 domain-containing protein 1	A2AJI1 [65-94]	A2AJI1 1xPhospho [S78]	0	3721.82	1.214	0.955	1.031	0.97	1.172	94.6	114.9	90.4	97.6	91.8	110.8		High	High	High	High	High	High	High	0.0001041	1.191e-10	4.73
[K].QIPSSPLQQPASPNHPGDSPLPTEAR.[A]	2xPhospho [S5; S12]; 1xTMT6plex [N-Term]	8.00931e-08	0.000274045	1	4	4	Q8K4L2	Q8K4L2	Svil	Archvillin (Supervillin)	Q8K4L2 [230-255]	Q8K4L2 2xPhospho [S234; S241]	0	3110.45	0.807	0.747	0.931	1.169	0.895	108.1	87.3	80.8	100.7	126.3	96.8		High	High	High	High	High	High	High	0.0001041	6.249e-10	4.71
[K].QFLISPPASPPVGWK.[Q]	2xPhospho [S5; S9]; 1xTMT6plex [K15]; 1xTMT6plex [N-Term]	9.16965e-06	0.000274045	1	4	5	B0QZL9	B0QZL9	Rcan3	Calcipressin-3 (Fragment)	B0QZL9 [97-111]	B0QZL9 2xPhospho [S101; S105]	0	2242.15	0.948	1.049	1.163	1.082	1.32	91.4	86.7	95.9	106.3	99	120.7		High	High	High	High	High	High	High	0.0001041	2.386e-07	3.96
[K].QIPTPEDAVTILAGSPLSPK.[K]	1xPhospho [S18]; 1xTMT6plex [K20]; 1xTMT6plex [N-Term]	1.38838e-11	0.000274045	1	1	6	P70670	P70670	Naca Gm1878	Nascent polypeptide-associated complex subunit alpha, muscle-specific form (Alpha-NAC, muscle-specific form) (skNAC)	P70670 [1160-1179]	P70670 1xPhospho [S1177]	0	2572.4	1.121	1.103	0.987	1.026	1.065	95.2	106.7	105	94	97.7	101.4		High	High	High	High	High	High	High	0.0001041	1.206e-14	6.57
[R].QFDEESLESFSSMPDPIDPTTVTK.[T]	2xPhospho [S6; S9]; 1xTMT6plex [K24]; 1xTMT6plex [N-Term]	2.93514e-06	0.000274045	1	1	1	Q9R0L6	Q9R0L6	Pcm1	Pericentriolar material 1 protein (PCM-1) (mPCM-1)	Q9R0L6 [1249-1272]	Q9R0L6 2xPhospho [S1254; S1257]	0	3318.48	0.743	1.126	0.998	1.06	1.007	101.1	75.1	113.9	101	107.1	101.8		High	High	High	High	High	High	High	0.0001041	5.733e-08	4.52
[R].QESDPEDDDVKKPALQSSVVATSK.[E]	1xPhospho [S3]; 3xTMT6plex [K11; K12; K24]; 1xTMT6plex [N-Term]	4.56026e-09	0.000274045	1	2	2	Q3TUQ5	Q3TUQ5	Pnn	Pinin	Q3TUQ5 [98-121]	Q3TUQ5 1xPhospho [S100]	1	3569.88	0.922	0.97	0.899	1.056	0.91	104.2	96.1	101.1	93.7	110.1	94.8		High	High	High	High	High	High	High	0.0001041	1.719e-11	5.79
[K].QAQSSTEIPLQAESGQGTEEEAAK.[D]	1xPhospho [S4]; 1xTMT6plex [K24]; 1xTMT6plex [N-Term]	1.48059e-07	0.000274045	1	1	2	Q9WTQ5	Q9WTQ5	Akap12 Gag12 Ssecks	A-kinase anchor protein 12 (AKAP-12) (Germ cell lineage protein gercelin) (Src-suppressed C kinase substrate) (SSeCKS)	Q9WTQ5 [231-254]	Q9WTQ5 1xPhospho [S234]	0	3027.46	0.979	0.838	1.195	1.146	1.149	95.1	93.2	79.7	113.7	109	109.3		High	High	High	High	High	High	High	0.0001041	1.355e-09	4.49
[K].QAQSSTEIPLQAESGQGTEEEAAKDGEENR.[E]	1xPhospho [S4]; 1xTMT6plex [K24]; 1xTMT6plex [N-Term]	1.92404e-08	0.000274045	1	1	1	Q9WTQ5	Q9WTQ5	Akap12 Gag12 Ssecks	A-kinase anchor protein 12 (AKAP-12) (Germ cell lineage protein gercelin) (Src-suppressed C kinase substrate) (SSeCKS)	Q9WTQ5 [231-260]	Q9WTQ5 1xPhospho [S234]	1	3727.73	0.742	0.796	1.072	1.106	1.535	96	71.3	76.4	102.9	106.1	147.3		High	High	High	High	High	High	High	0.0001041	1.048e-10	5.17
[R].QASDGDGR.[K]	1xPhospho [S3]; 1xTMT6plex [N-Term]	0.00102553	0.000274045	1	1	2	Q5DTX6	Q5DTX6	Jcad Gm328 Kiaa1462	Junctional protein associated with coronary artery disease (JCAD)	Q5DTX6 [191-198]	Q5DTX6 1xPhospho [S193]	0	1114.47	1.027	1.048	1.036	0.943	1.155	96.6	99.3	101.3	100.1	91.1	111.6		High	High	High	High	High	High	High	0.0001041	8.841e-05	2.89
[K].QASEDSNDLTPTLPETPVPLPR.[K]	1xPhospho [S3]; 1xTMT6plex [N-Term]	0.00385668	0.000274045	1	8	1	H3BJY2	H3BJY2	Asap1	Arf-GAP with SH3 domain, ANK repeat and PH domain-containing protein 1	H3BJY2 [1054-1075]	H3BJY2 1xPhospho [S1056]	0	2686.32	0.759	1.031	1.104	1.093	0.995	100.3	76.2	103.4	110.8	109.6	99.8		High	High	High	High	High	High	High	0.0001041	0.0004609	2.81
[K].QASEQNWANYSAEQNR.[M]	1xPhospho [S/Y]; 1xTMT6plex [N-Term]	6.79219e-11	0.000274045	1	1	10	P23242	P23242	Gja1 Cxn-43	Gap junction alpha-1 protein (Connexin-43) (Cx43) (Gap junction 43 kDa heart protein)	P23242 [304-319]	P23242 1xPhospho [S]	0	2204.96	1.163	1.124	1.074	1.122	1.058	91.7	106.7	103.1	98.6	102.9	97		High	High	High	High	High	High	High	0.0001041	8.821e-14	6.04
[K].QASEQNWANYSAEQNR.[M]	2xPhospho [S3; S11]; 1xTMT6plex [N-Term]	8.05135e-06	0.000274045	1	1	1	P23242	P23242	Gja1 Cxn-43	Gap junction alpha-1 protein (Connexin-43) (Cx43) (Gap junction 43 kDa heart protein)	P23242 [304-319]	P23242 2xPhospho [S306; S314]	0	2284.92	0.956	1.079	0.949	1.158	1.275	93.5	89.4	100.9	88.7	108.2	119.2		High	High	High	High	High	High	High	0.0001041	2.024e-07	4.05
[R].QASPTEVVER.[L]	1xPhospho [S3]; 1xTMT6plex [N-Term]	0.000119775	0.000274045	1	5	3	Q3TQ29	Q3TQ29	Pum2	Pumilio homolog 2	Q3TQ29 [179-188]	Q3TQ29 1xPhospho [S181]	0	1424.7	0.978	1.039	0.916	0.839	0.932	105.2	102.9	109.3	96.3	88.3	98		High	High	High	High	High	High	High	0.0001041	5.97e-06	3.06
[K].QASQFHQYVQETVIDSPEEEELPK.[V]	1xPhospho [S16]; 1xTMT6plex [K24]; 1xTMT6plex [N-Term]	6.91513e-11	0.000274045	1	1	1	Q4U4S6	Q4U4S6	Xirp2 Cmya3 Xin2	Xin actin-binding repeat-containing protein 2 (Beta-xin) (Cardiomyopathy-associated protein 3) (Myogenic MEF2-activated Xin-related protein) (Myomaxin) (mXinbeta)	Q4U4S6 [108-131]	Q4U4S6 1xPhospho [S123]	0	3369.63	0.975	1.093	1.657	1.42	1.792	75.6	73.7	82.6	125.3	107.4	135.4		High	High	High	High	High	High	High	0.0001041	9.04e-14	5.63
[R].QASTDAGTAGALTPQHVR.[A]	1xPhospho [S3]; 1xTMT6plex [N-Term]	2.69132e-10	0.000274045	1	4	3	G3UYV4	G3UYV4	Yap1	Transcriptional coactivator YAP1	G3UYV4 [92-109]	G3UYV4 1xPhospho [S94]	0	2090.02	1.386	1.36	1.17	1.339	1.47	77.7	107.6	105.6	90.9	104	114.2		High	High	High	High	High	High	High	0.0001041	4.966e-13	5.33
[K].QCEGITSPEGSK.[S]	1xCarbamidomethyl [C2]; 1xPhospho [S7]; 1xTMT6plex [K12]; 1xTMT6plex [N-Term]	9.9659e-05	0.000274045	1	2	3	Q8BVQ5	Q8BVQ5	Ppme1 Pme1	Protein phosphatase methylesterase 1 (PME-1) (EC 3.1.1.89)	Q8BVQ5 [237-248]	Q8BVQ5 1xPhospho [S243]	0	1830.87	0.985	0.963	1.236	1.144	1.2	91.9	90.5	88.5	113.6	105.1	110.3		High	High	High	High	High	High	High	0.0001041	4.758e-06	2.7
[K].QCVSEDQQSDSESSR.[F]	1xCarbamidomethyl [C2]; 1xPhospho [S9]; 1xTMT6plex [N-Term]	2.04872e-08	0.000274045	1	1	2	Q8K1H7	Q8K1H7	Tcp11l2	T-complex protein 11-like protein 2	Q8K1H7 [8-22]	Q8K1H7 1xPhospho [S16]	0	2050.82												No Quan Values	High	High	High	High	High	High	High	0.0001041	1.134e-10	5.27
[R].QDEDSDSEMGPPTEEPEEEDGAAFSFK.[Y]	1xPhospho [S5]; 1xTMT6plex [K27]; 1xTMT6plex [N-Term]	4.6428e-09	0.000274045	1	2	9	Q9CZH7	Q9CZH7	Mxra7	Matrix-remodeling-associated protein 7	Q9CZH7 [90-116]	Q9CZH7 1xPhospho [S94]	0	3511.47	0.957	0.998	1.187	1.204	1.198	91.7	87.7	91.5	108.8	110.4	109.9		High	High	High	High	High	High	High	0.0001041	1.764e-11	5.71
[R].QDEDSDSEMGPPTEEPEEEDGAAFSFK.[Y]	1xPhospho [S5]; 1xOxidation [M9]; 1xTMT6plex [K27]; 1xTMT6plex [N-Term]	1.8611e-07	0.000274045	1	2	6	Q9CZH7	Q9CZH7	Mxra7	Matrix-remodeling-associated protein 7	Q9CZH7 [90-116]	Q9CZH7 1xPhospho [S94]	0	3527.46	1.002	1.114	1.357	1.249	1.239	86.2	86.4	96	117	107.7	106.8		High	High	High	High	High	High	High	0.0001041	1.798e-09	5.72
[K].QDENDDDDDWNPCK.[A]	1xCarbamidomethyl [C13]; 1xTMT6plex [K14]; 1xTMT6plex [N-Term]	2.3021e-08	0.000274045	1	1	4	P70168	P70168	Kpnb1 Impnb	Importin subunit beta-1 (Karyopherin subunit beta-1) (Nuclear factor p97) (Pore targeting complex 97 kDa subunit) (PTAC97) (SCG)	P70168 [333-346]		0	2223.95	1.195	1.016	1.099	1.086	1.107	92.3	110.3	93.7	101.4	100.2	102.1		High	High	High	High	High	High	High	0.0001041	1.311e-10	4.02
[K].QDNCLLTPNSGQEDADNDGVGDQCDDDADGDGIK.[N]	2xCarbamidomethyl [C4; C24]; 1xTMT6plex [K34]; 1xTMT6plex [N-Term]	2.8317e-06	0.000274045	1	1	1	Q05895	Q05895	Thbs3 Tsp3	Thrombospondin-3	Q05895 [480-513]		0	4081.75												No Quan Values	High	High	High	High	High	High	High	0.0001041	5.458e-08	3.39
[R].QDSIQSAELK.[K]	2xPhospho [S3; S6]; 1xTMT6plex [K10]; 1xTMT6plex [N-Term]	1.14746e-05	0.000274045	1	3	5	B1AU23	B1AU23	Fgf13	Fibroblast growth factor 13 (Fragment)	B1AU23 [33-42]	B1AU23 2xPhospho [S35; S38]	0	1736.83	0.999	1.023	0.999	0.873	0.891	103.7	103.6	106.1	103.6	90.6	92.4		High	High	High	High	High	High	High	0.0001041	3.167e-07	5.2
[R].QDVDNASLAR.[L]	1xPhospho [S7]; 1xTMT6plex [N-Term]	0.000308504	0.000274045	1	2	2	P20152	P20152	Vim	Vimentin	P20152 [208-217]	P20152 1xPhospho [S214]	0	1397.66	1.023	1.075	1.274	1.041	1.32	89.1	91.2	95.8	113.6	92.7	117.6		High	High	High	High	High	High	High	0.0001041	1.96e-05	2.82
[R].QEAEETAPDLSEGYSTADELAR.[T]	1xPhospho [T16]; 1xTMT6plex [N-Term]	2.55224e-08	0.000274045	1	4	1	Z4YJE4	Z4YJE4	Obscn	Obscurin	Z4YJE4 [5805-5826]	Z4YJE4 1xPhospho [T5820]	0	2691.19	1.192	0.957	1.284	1.117	1.247	88.3	105.2	84.5	113.4	98.6	110		High	High	High	High	High	High	High	0.0001041	1.494e-10	4.5
[K].QEAGDSPPPAPGTPK.[A]	2xPhospho [S6; T13]; 1xTMT6plex [K15]; 1xTMT6plex [N-Term]	7.00631e-06	0.000274045	1	1	2	Q62311	Q62311	Taf6 Taf2e	Transcription initiation factor TFIID subunit 6 (Transcription initiation factor TFIID 70 kDa subunit) (TAF(II)70) (TAFII-70) (TAFII70) (Transcription initiation factor TFIID 80 kDa subunit) (TAF(II)80) (TAFII-80) (TAFII80) (p80)	Q62311 [648-662]	Q62311 2xPhospho [S653; T660]	0	2066.96	1.138	1.205	1.452	1.17	1.247	83.2	94.7	100.2	120.8	97.3	103.8		High	High	High	High	High	High	High	0.0001041	1.708e-07	4.43
[K].QEEEEWTDDDLVDSL.[-]	1xPhospho [T7]; 1xTMT6plex [N-Term]	0.000156753	0.000274045	1	2	2	Q61458	Q61458	Ccnh	Cyclin-H	Q61458 [309-323]	Q61458 1xPhospho [T315]	0	2131.88	0.981	0.928	1.052	0.882	0.959	103.4	101.5	95.9	108.8	91.2	99.2		High	High	High	High	High	High	High	0.0001041	8.378e-06	2.86
[R].QEEGGSDGEEPVTAQSSEQTK.[K]	1xPhospho [S6]; 1xTMT6plex [K21]; 1xTMT6plex [N-Term]	5.37336e-08	0.000274045	1	4	3	E9Q9X1	E9Q9X1	Dst	Dystonin	E9Q9X1 [1965-1985]	E9Q9X1 1xPhospho [S1970]	0	2731.23	0.913	0.946	0.715	0.685	0.714	120.7	110.1	114.2	86.3	82.6	86.1		High	High	High	High	High	High	High	0.0001041	3.797e-10	4.23
[R].QEEPSTSQPMSTTNEDAEPESGRSTPDTQVAQLSLPTASR.[R]	2xPhospho [T12; T13]; 1xTMT6plex [N-Term]	0.000213593	0.000274045	1	6	1	Q504N7	Q504N7	0	Pyrin and HIN domain-containing protein 1-like	Q504N7 [105-144]	Q504N7 2xPhospho [T116; T117]	1	4649.04												No Quan Values	High	High	High	High	High	High	High	0.0001041	1.234e-05	2.87
[R].QESDPEDDDVK.[K]	1xPhospho [S3]; 1xTMT6plex [K11]; 1xTMT6plex [N-Term]	0.000427953	0.000274045	1	2	2	Q3TUQ5	Q3TUQ5	Pnn	Pinin	Q3TUQ5 [98-108]	Q3TUQ5 1xPhospho [S100]	0	1814.81	1.072	0.933	0.813	1.035	0.898	104.3	111.9	97.3	84.8	107.9	93.7		High	High	High	High	High	High	High	0.0001041	2.959e-05	2.71
[R].QETFDSETQESR.[D]	1xPhospho [S6]; 1xTMT6plex [N-Term]	8.98923e-05	0.000274045	1	2	1	Q8CC27	Q8CC27	Cacnb2 Cacnlb2	Voltage-dependent L-type calcium channel subunit beta-2 (CAB2) (Calcium channel voltage-dependent subunit beta 2)	Q8CC27 [547-558]	Q8CC27 1xPhospho [S552]	0	1765.75	0.775	0.87	1.073	0.742	1.053	108.8	84.4	94.7	116.8	80.8	114.6		High	High	High	High	High	High	High	0.0001041	4.182e-06	2.51
[R].QSSFPFNLNK.[N]	1xPhospho [S3]; 1xTMT6plex [K10]; 1xTMT6plex [N-Term]	0.00212787	0.000274045	1	1	1	Q91V89	Q91V89	Ppp2r5d mCG_2696	Serine/threonine-protein phosphatase 2A 56 kDa regulatory subunit	Q91V89 [79-88]	Q91V89 1xPhospho [S81]	0	1719.89												No Quan Values	High	High	High	High	High	High	High	0.0001041	0.0002204	2.77
[R].QISEDVDGPDNR.[E]	1xPhospho [S3]; 1xTMT6plex [N-Term]	4.08262e-05	0.000274045	1	1	5	P46935	P46935	Nedd4 Kiaa0093 Nedd-4 Nedd4-1 Nedd4a	E3 ubiquitin-protein ligase NEDD4 (EC 2.3.2.26) (HECT-type E3 ubiquitin transferase NEDD4) (Neural precursor cell expressed developmentally down-regulated protein 4) (NEDD-4)	P46935 [307-318]	P46935 1xPhospho [S309]	0	1653.73	1.044	1.038	1.195	1.177	1.087	91.7	95.7	95.2	109.6	107.9	99.7		High	High	High	High	High	High	High	0.0001041	1.549e-06	2.78
[R].QLSSGVSEIR.[Q]	1xPhospho [S3]; 1xTMT6plex [N-Term]	9.02963e-05	0.000274045	1	2	6	P14602	P14602	Hspb1 Hsp25 Hsp27	Heat shock protein beta-1 (HspB1) (Growth-related 25 kDa protein) (Heat shock 25 kDa protein) (HSP 25) (Heat shock 27 kDa protein) (HSP 27) (p25)	P14602 [84-93]	P14602 1xPhospho [S86]	0	1384.7	1.18	1.189	1.363	1.283	1.448	80.4	94.9	95.6	109.6	103.1	116.4		High	High	High	High	High	High	High	0.0001041	4.202e-06	3.93
[R].QQSPSPIR.[H]	1xPhospho [S]; 1xTMT6plex [N-Term]	0.00193699	0.000274045	1	4	9	A2ASS6	A2ASS6	Ttn	Titin (EC 2.7.11.1) (Connectin)	A2ASS6 [279-286]	A2ASS6 1xPhospho [S]	0	1221.62	1.01	1.047	1.069	1.026	1.172	94.9	95.8	99.4	101.4	97.4	111.2		High	High	High	High	High	High	High	0.0001041	0.0001953	2.6
[R].QQSPSPIR.[H]	2xPhospho [S3; S5]; 1xTMT6plex [N-Term]	0.00551147	0.000274045	1	4	5	A2ASS6	A2ASS6	Ttn	Titin (EC 2.7.11.1) (Connectin)	A2ASS6 [279-286]	A2ASS6 2xPhospho [S281; S283]	0	1301.59	1.006	1.04	1.153	1.182	1.243	90.6	91.1	94.2	104.4	107.1	112.6		High	High	High	High	High	High	High	0.0001041	0.0007189	2.91
[R].QQSPSPIRHSPSPVR.[H]	2xPhospho [S10; S]; 1xTMT6plex [N-Term]	5.48889e-05	0.000274045	1	4	10	A2ASS6	A2ASS6	Ttn	Titin (EC 2.7.11.1) (Connectin)	A2ASS6 [279-293]	A2ASS6 2xPhospho [S288; S]	1	2061.98	0.984	1.035	1.084	1.001	1.099	96.7	95.2	100.1	104.8	96.9	106.3		High	High	High	High	High	High	High	0.0001041	2.253e-06	4.31
[R].QQSPSPIRHSPSPVR.[H]	3xPhospho [S5; S10; S]; 1xTMT6plex [N-Term]	0.00419821	0.000274045	1	4	7	A2ASS6	A2ASS6	Ttn	Titin (EC 2.7.11.1) (Connectin)	A2ASS6 [279-293]	A2ASS6 3xPhospho [S283; S288; S]	1	2141.95	0.712	0.844	1.521	1.221	0.793	98.5	70.1	83.1	149.8	120.3	78.1		High	High	High	High	High	High	High	0.0001041	0.0005138	3.27
[K].QREEQAEPDGTEDADK.[S]	1xTMT6plex [K16]; 1xTMT6plex [N-Term]	8e-17	0.000274045	1	1	21	Q02566	Q02566	Myh6 Myhca	Myosin-6 (Myosin heavy chain 6) (Myosin heavy chain, cardiac muscle alpha isoform) (MyHC-alpha)	Q02566 [369-384]		1	2276.1	0.987	1.037	0.851	0.809	0.962	106.3	104.9	110.2	90.4	86	102.2		High	High	High	High	High	High	High	0.0001041	6.793e-18	4.94
[R].QRSDDESPSTSSGSSDADQR.[D]	1xPhospho [S3]; 1xTMT6plex [N-Term]	0.00269725	0.000274045	1	3	1	B2FDH7	B2FDH7	Ube2e3	Ubiquitin-conjugating enzyme E2 E3 (Fragment)	B2FDH7 [6-25]	B2FDH7 1xPhospho [S8]	1	2421												No Quan Values	Not Found	Not Found	Not Found	Not Found	Not Found	Not Found	High	0.0001041	0.0002955	1.95
[R].QRSGDPAPPDSPSWEAK.[K]	2xPhospho [S3; S11]; 1xTMT6plex [K17]; 1xTMT6plex [N-Term]	0.000435696	0.000274045	1	1	1	Q5U4C3	Q5U4C3	Scaf1 Sfrs19	Splicing factor, arginine/serine-rich 19 (SR-related and CTD-associated factor 1)	Q5U4C3 [508-524]	Q5U4C3 2xPhospho [S510; S518]	1	2443.11	0.889	0.958	1.13	0.803	0.972	104.3	92.7	100	117.9	83.7	101.4		High	High	High	High	High	High	High	0.0001041	3.016e-05	2.84
[K].QSAGPNSPTGGGGGGGSGGTR.[T]	1xPhospho [S7]; 1xTMT6plex [N-Term]	1.3755e-06	0.000274045	1	1	1	Q3UHH1	Q3UHH1	Zswim8 Kiaa0913	Zinc finger SWIM domain-containing protein 8	Q3UHH1 [47-67]	Q3UHH1 1xPhospho [S53]	0	2024.9												No Quan Values	High	High	High	High	High	Not Found	High	0.0001041	2.213e-08	3.33
[R].QSARPSTPEPDCTQLEPTGD.[-]	1xCarbamidomethyl [C12]; 1xPhospho [S/T]; 1xTMT6plex [N-Term]	3.78293e-05	0.000274045	1	2	2	Q60949	Q60949	Tbc1d1 Kiaa1108 Tbc1	TBC1 domain family member 1	Q60949 [1236-1255]	Q60949 1xPhospho [S/T]	0	2495.1	0.936	0.924	0.935	0.984	1.031	103.3	96.6	95.4	96.6	101.6	106.5		High	High	High	High	High	High	High	0.0001041	1.409e-06	3.18
[R].QSCSGSSPR.[V]	1xCarbamidomethyl [C3]; 1xPhospho [S7]; 1xTMT6plex [N-Term]	0.00389129	0.000274045	1	1	4	Q8BTI8	Q8BTI8	Srrm2 Kiaa0324	Serine/arginine repetitive matrix protein 2	Q8BTI8 [864-872]	Q8BTI8 1xPhospho [S870]	0	1274.54	1.067	1.065	1.123	1.01	1.16	93.4	99.6	99.5	104.9	94.3	108.3		High	High	High	High	High	High	High	0.0001041	0.0004661	2.16
[R].QSHSESSPDGEVK.[S]	1xPhospho [S6]; 1xTMT6plex [K13]; 1xTMT6plex [N-Term]	8.24934e-07	0.000274045	1	1	2	Q8BTI8	Q8BTI8	Srrm2 Kiaa0324	Serine/arginine repetitive matrix protein 2	Q8BTI8 [845-857]	Q8BTI8 1xPhospho [S850]	0	1924.91	1.089	0.852	1.422	1.148	0.957	92.8	101	79	131.9	106.5	88.8		High	High	High	High	High	High	High	0.0001041	1.164e-08	3.75
[R].QSHSESSPDGEVK.[S]	2xPhospho [S6; S7]; 1xTMT6plex [K13]; 1xTMT6plex [N-Term]	9.43738e-07	0.000274045	1	1	1	Q8BTI8	Q8BTI8	Srrm2 Kiaa0324	Serine/arginine repetitive matrix protein 2	Q8BTI8 [845-857]	Q8BTI8 2xPhospho [S850; S851]	0	2004.87												No Quan Values	High	High	High	High	High	High	High	0.0001041	1.379e-08	3.94
[R].QSHSLDSK.[T]	1xPhospho [S4]; 1xTMT6plex [K8]; 1xTMT6plex [N-Term]	0.00249976	0.000274045	1	1	1	A6X8Z5	A6X8Z5	Arhgap31 Cdgap Kiaa1204	Rho GTPase-activating protein 31 (Cdc42 GTPase-activating protein)	A6X8Z5 [938-945]	A6X8Z5 1xPhospho [S941]	0	1439.73												No Quan Values	High	High	High	High	High	High	High	0.0001041	0.0002692	2.49
[K].QSHSPQPSSPEPSK.[K]	2xPhospho [S4; S8]; 1xTMT6plex [K14]; 1xTMT6plex [N-Term]	2.30814e-07	0.000274045	1	1	4	Q9ET80	Q9ET80	Jph1 Jp1	Junctophilin-1 (JP-1) (Junctophilin type 1)	Q9ET80 [472-485]	Q9ET80 2xPhospho [S475; S479]	0	2110.96	0.975	0.947	0.736	0.756	0.659	118.3	115.4	112	87.1	89.4	77.9		High	High	High	High	High	High	High	0.0001041	2.366e-09	4.38
[K].QSHSPQPSSPEPSKK.[Q]	2xPhospho [S4; S8]; 2xTMT6plex [K14; K15]; 1xTMT6plex [N-Term]	1.35458e-05	0.000274045	1	1	4	Q9ET80	Q9ET80	Jph1 Jp1	Junctophilin-1 (JP-1) (Junctophilin type 1)	Q9ET80 [472-486]	Q9ET80 2xPhospho [S475; S479]	1	2468.22	0.862	0.897	0.679	0.709	0.499	129.1	111.3	115.8	87.7	91.6	64.5		High	High	High	High	High	High	High	0.0001041	3.897e-07	4.65
[R].QSLGESPR.[T]	1xPhospho [S]; 1xTMT6plex [N-Term]	0.00167847	0.000274045	1	11	8	E9QK41	E9QK41	Ablim1	Actin-binding LIM protein 1	E9QK41 [465-472]	E9QK41 1xPhospho [S]	0	1182.57	1.065	1.062	0.855	0.822	0.907	105.1	111.9	111.6	89.8	86.3	95.3		High	High	High	High	High	High	High	0.0001041	0.0001639	2.63
[R].QSLGESPR.[T]	2xPhospho [S2; S6]; 1xTMT6plex [N-Term]	0.00397916	0.000274045	1	11	6	E9QK41	E9QK41	Ablim1	Actin-binding LIM protein 1	E9QK41 [465-472]	E9QK41 2xPhospho [S466; S470]	0	1262.54	1.073	0.978	0.869	0.844	0.778	108.3	116.2	105.9	94.1	91.4	84.2		High	High	High	High	High	High	High	0.0001041	0.0004797	3.25
[R].QSLGESPRTLSPTPSAEGYQDVR.[D]	2xPhospho [S6; S11]; 1xTMT6plex [N-Term]	1.3755e-06	0.000274045	1	11	2	E9QK41	E9QK41	Ablim1	Actin-binding LIM protein 1	E9QK41 [465-487]	E9QK41 2xPhospho [S470; S475]	1	2864.31	1.015	0.979	1.406	0.981	1.357	89	90.4	87.2	125.2	87.4	120.9		High	High	High	High	High	High	High	0.0001041	2.212e-08	4.29
[R].QSLGESPRTLSPTPSAEGYQDVR.[D]	3xPhospho [S2; S6; S11]; 1xTMT6plex [N-Term]	6.62186e-07	0.000274045	1	11	11	E9QK41	E9QK41	Ablim1	Actin-binding LIM protein 1	E9QK41 [465-487]	E9QK41 3xPhospho [S466; S470; S475]	1	2944.27	0.951	1.016	1.259	1.028	1.077	94.8	90.1	96.3	119.4	97.4	102.1		High	High	High	High	High	High	High	0.0001041	8.86e-09	5.69
[K].QSNASSDVEVEEK.[E]	1xPhospho [S6]; 1xTMT6plex [K13]; 1xTMT6plex [N-Term]	7.00631e-06	0.000274045	1	2	3	Q99JF8	Q99JF8	Psip1 Ledgf	PC4 and SFRS1-interacting protein (Lens epithelium-derived growth factor) (mLEDGF)	Q99JF8 [101-113]	Q99JF8 1xPhospho [S106]	0	1959.93	1.18	1.117	1.183	1.105	1.11	89.6	105.8	100.1	106	99	99.4		High	High	High	High	High	High	High	0.0001041	1.706e-07	3.54
[K].QSPSSSPTHER.[S]	2xPhospho [S]; 1xTMT6plex [N-Term]	0.00213741	0.000274045	1	1	3	P49586	P49586	Pcyt1a Ctpct Pcyt1	Choline-phosphate cytidylyltransferase A (EC 2.7.7.15) (CCT-alpha) (CTP:phosphocholine cytidylyltransferase A) (CCT A) (CT A) (Phosphorylcholine transferase A)	P49586 [318-328]	P49586 2xPhospho [S]	0	1601.66	0.922	1.099	1.322	1.102	0.716	97.4	89.8	107	128.7	107.4	69.7		High	High	High	High	High	High	High	0.0001041	0.0002209	2.99
[R].QSSASGYQAPSTPSFPVSPAYYPGLSSPATSPSPDSAAFR.[Q]	1xPhospho [S]; 1xTMT6plex [N-Term]	9.06404e-07	0.000274045	2	7	4	E9Q0S6; A0A087WQM0	E9Q0S6	Tns1	Tensin 1	E9Q0S6 [1493-1532]; A0A087WQM0 [1428-1467]	E9Q0S6 1xPhospho [S]; A0A087WQM0 1xPhospho [S]	0	4327.01												Shared	High	High	High	High	High	High	High	0.0001041	1.315e-08	4.46
[R].QSSFEIPDDVPLPAGWEMAK.[T]	1xPhospho [S]; 1xTMT6plex [K20]; 1xTMT6plex [N-Term]	1.56656e-06	0.000274045	1	5	4	G3UYV4	G3UYV4	Yap1	Transcriptional coactivator YAP1	G3UYV4 [147-166]	G3UYV4 1xPhospho [S]	0	2755.35	1.014	1.051	1.08	1.077	1.171	93.8	95.2	98.7	101.4	101	109.9		High	High	High	High	High	High	High	0.0001041	2.602e-08	4.56
[K].QQSHDPVSPR.[S]	1xPhospho [S8]; 1xTMT6plex [N-Term]	0.00423587	0.000274045	1	6	1	E9Q020	E9Q020	Wac	WW domain-containing adapter protein with coiled-coil	E9Q020 [353-362]	E9Q020 1xPhospho [S360]	0	1459.69												No Quan Values	High	High	High	High	High	High	High	0.0001041	0.000519	2.4
[R].QLSEENANLQEYVEK.[E]	1xPhospho [S3]; 1xTMT6plex [K15]; 1xTMT6plex [N-Term]	7.83759e-06	0.000274045	1	3	1	D3YZ69	D3YZ69	Mtus2	Microtubule-associated tumor suppressor candidate 2 homolog	D3YZ69 [246-260]	D3YZ69 1xPhospho [S248]	0	2332.15	1.156	1.111	1.207	1.104	1.178	88.8	102.7	98.6	107.2	98.1	104.6		High	High	High	High	High	High	High	0.0001041	1.959e-07	4.57
[R].QQPASESPPTDEAAGSGGSEVGQTEDAEEDAEAGPEPEVR.[A]	2xPhospho [S16; S19]; 1xTMT6plex [N-Term]	5.63032e-09	0.000274045	1	1	1	Q8JZQ9	Q8JZQ9	Eif3b Eif3s9	Eukaryotic translation initiation factor 3 subunit B (eIF3b) (Eukaryotic translation initiation factor 3 subunit 9) (eIF-3-eta) (eIF3 p116)	Q8JZQ9 [22-61]	Q8JZQ9 2xPhospho [S37; S40]	0	4399.81	1.126	1.356	1.833	1.493	1.533	71.9	81	97.6	131.8	107.4	110.2		High	High	High	High	High	High	High	0.0001041	2.241e-11	5.59
[K].QQLSPSPGQEAGILPETEK.[A]	1xPhospho [S6]; 1xTMT6plex [K19]; 1xTMT6plex [N-Term]	3.0017e-06	0.000274045	1	2	1	Q7TN98	Q7TN98	Cpeb4 Kiaa1673	Cytoplasmic polyadenylation element-binding protein 4 (CPE-BP4) (CPE-binding protein 4) (mCPEB-4)	Q7TN98 [94-112]	Q7TN98 1xPhospho [S99]	0	2547.31												No Quan Values	High	High	High	High	High	High	High	0.0001041	5.878e-08	3.51
[R].QLSTEQAALQESLEK.[E]	1xPhospho [S3]; 1xTMT6plex [K15]; 1xTMT6plex [N-Term]	8.76092e-08	0.000274045	1	4	1	Q5HZI1	Q5HZI1	Mtus1 Atbp Atip Cctsg1 Kiaa1288 Mtsg1	Microtubule-associated tumor suppressor 1 homolog (AT2 receptor-binding protein) (Angiotensin-II type 2 receptor-interacting protein) (Coiled-coiled tumor suppressor gene 1 protein) (Mitochondrial tumor suppressor 1 homolog)	Q5HZI1 [1141-1155]	Q5HZI1 1xPhospho [S1143]	0	2213.15	1.17	0.919	1.106	1.01	1.107	95	111.2	87.4	105.1	96	105.2		High	High	High	High	High	High	High	0.0001041	7.009e-10	5.14
[K].QLSVPASDEEDEVPAPIPR.[G]	1xPhospho [S7]; 1xTMT6plex [N-Term]	1.83484e-09	0.000274045	1	2	9	Q6P542	Q6P542	Abcf1	ATP-binding cassette sub-family F member 1	Q6P542 [101-119]	Q6P542 1xPhospho [S107]	0	2358.14	1.072	0.98	1.149	1.064	1.075	94.6	101.5	92.7	108.8	100.7	101.7		High	High	High	High	High	High	High	0.0001041	5.512e-12	6.18
[K].QLSVPASDEEDEVPAPIPR.[G]	2xPhospho [S3; S7]; 1xTMT6plex [N-Term]	2.17577e-09	0.000274045	1	2	2	Q6P542	Q6P542	Abcf1	ATP-binding cassette sub-family F member 1	Q6P542 [101-119]	Q6P542 2xPhospho [S103; S107]	0	2438.11	1.058	0.945	1.197	1.202	1.198	90.9	96.2	86	108.8	109.3	108.9		High	High	High	High	High	High	High	0.0001041	6.815e-12	6.72
[K].QITQEDDDSDEEVAPENFFSLPDK.[A]	1xPhospho [S9]; 1xTMT6plex [K24]; 1xTMT6plex [N-Term]	9.73836e-07	0.000274045	1	1	1	Q9EQC8	Q9EQC8	Prcc mCG_3086	Papillary Renal Cell carcinoma (Translocation-associated) (Papillary renal cell carcinoma-associated protein)	Q9EQC8 [259-282]	Q9EQC8 1xPhospho [S267]	0	3306.5	1.183	0.915	1.171	1.189	1.201	90.1	106.6	82.4	105.5	107.2	108.2		High	High	High	High	High	High	High	0.0001041	1.432e-08	4.65
[K].QNPEQSADEDAEK.[N]	1xPhospho [S6]; 1xTMT6plex [K13]; 1xTMT6plex [N-Term]	0.000129263	0.000274045	1	2	1	M0QWV3	M0QWV3	Eif3c	Eukaryotic translation initiation factor 3 subunit C (Fragment)	M0QWV3 [161-173]	M0QWV3 1xPhospho [S166]	0	1998.91	0.769	1.02	0.973	0.846	0.981	107.3	82.5	109.5	104.5	90.8	105.3		High	High	High	High	High	High	High	0.0001041	6.602e-06	2.91
[R].QNSATESADSIEIYVPEAQTR.[L]	1xPhospho [S3]; 1xTMT6plex [N-Term]	0.00417951	0.000274045	1	3	2	E9PUF2	E9PUF2	Dlgap4	Disks large-associated protein 4	E9PUF2 [264-284]	E9PUF2 1xPhospho [S266]	0	2618.22	1.059	1.145	1.254	1.295	1.316	84.9	89.9	97.2	106.4	109.9	111.7		High	High	High	High	High	High	High	0.0001041	0.0005099	2.06
[K].QNSTPESDYDNTACDPEPDDTGSTR.[K]	1xCarbamidomethyl [C14]; 1xPhospho [S3]; 1xTMT6plex [N-Term]	6.57498e-08	0.000274045	1	7	2	E9PVA6	E9PVA6	Git2	ARF GTPase-activating protein GIT2	E9PVA6 [584-608]	E9PVA6 1xPhospho [S586]	0	3081.21	1.434	1.187	0.941	1.008	1.022	91	130.6	108	85.6	91.7	93.1		High	High	High	High	High	High	High	0.0001041	4.885e-10	3.84
[R].QPASLHGSTELLPLSR.[N]	2xPhospho [S4; S8]; 1xTMT6plex [N-Term]	7.51309e-05	0.000274045	1	1	2	Q91WG2	Q91WG2	Rabep2 Rabpt5b	Rab GTPase-binding effector protein 2 (Rabaptin-5beta)	Q91WG2 [173-188]	Q91WG2 2xPhospho [S176; S180]	0	2095.02												No Quan Values	High	High	High	High	High	High	High	0.0001041	3.337e-06	4.18
[K].QPATPTAAESSEGEGEEGDDGGETESR.[E]	1xPhospho [T/S]; 1xTMT6plex [N-Term]	0.00156944	0.000274045	1	1	2	Q91XU0	Q91XU0	Wrnip1 Whip	ATPase WRNIP1 (EC 3.6.1.3) (Werner helicase-interacting protein 1)	Q91XU0 [82-108]	Q91XU0 1xPhospho [T/S]	0	3002.22												No Quan Values	Not Found	Not Found	Not Found	High	High	Not Found	High	0.0001041	0.0001508	1.81
[K].QPGFPQPSPSDDPSLSPR.[Q]	1xPhospho [S16]; 1xTMT6plex [N-Term]	4.22869e-07	0.000274045	1	1	4	Q91VC7	Q91VC7	Ppp1r14a Cpi17	Protein phosphatase 1 regulatory subunit 14A (17 kDa PKC-potentiated inhibitory protein of PP1) (Protein kinase C-potentiated inhibitor protein of 17 kDa) (CPI-17)	Q91VC7 [121-138]	Q91VC7 1xPhospho [S136]	0	2218.04	1.061	0.98	1.166	1.201	1.088	92.4	98	90.5	107.7	110.9	100.5		High	High	High	High	High	High	High	0.0001041	5.045e-09	4.28
[K].QPLLLSEDEEDTK.[R]	1xPhospho [S6]; 1xTMT6plex [K13]; 1xTMT6plex [N-Term]	3.93589e-07	0.000274045	1	3	3	M0QWV3	M0QWV3	Eif3c	Eukaryotic translation initiation factor 3 subunit C (Fragment)	M0QWV3 [34-46]	M0QWV3 1xPhospho [S39]	0	2055.03	0.969	0.946	0.975	1.032	1.036	100.7	97.6	95.3	98.2	103.9	104.3		High	High	High	High	High	High	High	0.0001041	4.6e-09	4.89
[K].QPLLLSEDEEDTKR.[V]	1xPhospho [S6]; 1xTMT6plex [K13]; 1xTMT6plex [N-Term]	9.58307e-08	0.000274045	1	3	6	M0QWV3	M0QWV3	Eif3c	Eukaryotic translation initiation factor 3 subunit C (Fragment)	M0QWV3 [34-47]	M0QWV3 1xPhospho [S39]	1	2211.13	0.917	0.971	0.985	1.059	1.102	99.4	91.2	96.6	97.9	105.3	109.6		High	High	High	High	High	High	High	0.0001041	7.845e-10	3.8
[R].QPSEEEIIK.[L]	1xPhospho [S3]; 1xTMT6plex [K9]; 1xTMT6plex [N-Term]	0.000493964	0.000274045	1	1	5	Q62048	Q62048	Pea15 Pea15a	Astrocytic phosphoprotein PEA-15 (15 kDa phosphoprotein enriched in astrocytes)	Q62048 [114-122]	Q62048 1xPhospho [S116]	0	1610.84	1.008	0.993	0.938	1.023	1.06	99.6	100.5	98.9	93.4	101.9	105.6		High	High	High	High	High	High	High	0.0001041	3.539e-05	3.89
[R].QPSIELPSMAVASTK.[T]	1xPhospho [S3]; 1xOxidation [M9]; 1xTMT6plex [K15]; 1xTMT6plex [N-Term]	0.000115037	0.000274045	1	3	2	P19973	P19973	Lsp1 Pp52 S37 Wp34	Lymphocyte-specific protein 1 (52 kDa phosphoprotein) (pp52) (Lymphocyte-specific antigen WP34) (S37 protein)	P19973 [241-255]	P19973 1xPhospho [S243]	0	2113.1	1.015	0.96	0.989	1.305	0.956	96.4	97.9	92.5	95.3	125.8	92.1		High	High	High	High	High	High	High	0.0001041	5.693e-06	3.67
[R].QPSSPGPQPR.[N]	1xPhospho [S]; 1xTMT6plex [N-Term]	0.000716577	0.000274045	1	2	6	A2AKD7	A2AKD7	Snta1	Alpha-1-syntrophin	A2AKD7 [192-201]	A2AKD7 1xPhospho [S]	0	1359.66	1.031	1.024	0.972	1.116	0.93	98.8	101.9	101.1	96	110.3	91.9		High	High	High	High	High	High	High	0.0001041	5.624e-05	2.44
[R].QPSSPGPQPR.[N]	2xPhospho [S3; S4]; 1xTMT6plex [N-Term]	0.000264884	0.000274045	1	2	8	A2AKD7	A2AKD7	Snta1	Alpha-1-syntrophin	A2AKD7 [192-201]	A2AKD7 2xPhospho [S194; S195]	0	1439.63	1.027	0.967	1.095	1.05	0.92	99	101.7	95.8	108.4	103.9	91.1		High	High	High	High	High	High	High	0.0001041	1.616e-05	4.19
[K].QPVIGDQNSDSDEMLAVLK.[E]	2xPhospho [S9; S11]; 1xTMT6plex [K19]; 1xTMT6plex [N-Term]	1.99209e-05	0.000274045	1	2	2	Q61687	Q61687	Atrx Hp1bp2 Xnp	Transcriptional regulator ATRX (EC 3.6.4.12) (ATP-dependent helicase ATRX) (HP1 alpha-interacting protein) (HP1-BP38 protein) (Heterochromatin protein 2) (X-linked nuclear protein)	Q61687 [709-727]	Q61687 2xPhospho [S717; S719]	0	2677.26	1.12	1.324	1.285	1.375	1.362	80.4	90	106.4	103.2	110.5	109.5		High	High	High	High	High	High	High	0.0001041	6.308e-07	3.27
[R].QQAAYYAQTSPQGMPQHPPAPQGQ.[-]	1xPhospho [T9]; 1xTMT6plex [N-Term]	0.0037047	0.000274045	1	3	1	A0A0G2JGW9	A0A0G2JGW9	Fubp1	Far upstream element-binding protein 1	A0A0G2JGW9 [620-643]	A0A0G2JGW9 1xPhospho [T628]	0	2890.32												No Quan Values	High	High	High	High	High	High	High	0.0001041	0.0004392	2.58
[R].QQAAYYAQTSPQGMPQHPPAPQGQ.[-]	1xPhospho [T9]; 1xOxidation [M14]; 1xTMT6plex [N-Term]	0.000135799	0.000274045	1	3	1	A0A0G2JGW9	A0A0G2JGW9	Fubp1	Far upstream element-binding protein 1	A0A0G2JGW9 [620-643]	A0A0G2JGW9 1xPhospho [T628]	0	2906.31												No Quan Values	High	High	High	High	High	High	High	0.0001041	6.992e-06	2.29
[R].QQECQQESQQECQQESQQESQQESQQGSS.[-]	2xCarbamidomethyl [C4; C12]; 1xTMT6plex [N-Term]	4.49093e-08	0.000274045	1	1	2	Q9D708	Q9D708	S100a16	Protein S100-A16 (Protein S100F) (S100 calcium binding protein A16)	Q9D708 [96-124]		0	3714.53												No Quan Values	Not Found	Not Found	High	High	High	High	High	0.0001041	3.034e-10	4
[R].QQERSPLQSLAR.[S]	1xPhospho [S5]; 1xTMT6plex [N-Term]	0.000124708	0.000274045	2	6	2	E9Q0S6; A0A087WQM0	E9Q0S6	Tns1	Tensin 1	E9Q0S6 [832-843]; A0A087WQM0 [788-799]	E9Q0S6 1xPhospho [S836]; A0A087WQM0 1xPhospho [S792]	1	1721.89	1.075	0.971	0.958	0.869	0.856	104.7	112.6	101.7	100.4	91	89.6	Shared	High	High	High	High	High	High	High	0.0001041	6.299e-06	3.42
[R].QQFHSKPADSDSDDDPLEAFMAEVEDQAAR.[D]	2xPhospho [S10; S12]; 1xTMT6plex [K6]; 1xTMT6plex [N-Term]	6.19542e-05	0.000274045	1	1	1	Q810A7	Q810A7	Ddx42	ATP-dependent RNA helicase DDX42 (EC 3.6.4.13) (DEAD box protein 42)	Q810A7 [100-129]	Q810A7 2xPhospho [S109; S111]	0	3967.71												No Quan Values	Not Found	Not Found	High	Not Found	High	High	High	0.0001041	2.613e-06	3.11
[K].QQGPPPAPANDSDNEEDAPASSLK.[D]	1xPhospho [S12]; 1xTMT6plex [K24]; 1xTMT6plex [N-Term]	0.000104698	0.000274045	1	2	1	E9QAF9	E9QAF9	Tanc1	Protein TANC1	E9QAF9 [1418-1441]	E9QAF9 1xPhospho [S1429]	0	2973.39	1.047	0.972	0.948	1.135	0.946	99.2	103.8	96.4	94.1	112.6	93.8		High	High	High	High	High	High	High	0.0001041	5.046e-06	3.09
[R].QQPASESPPTDEAAGSGGSEVGQTEDAEEDAEAGPEPEVR.[A]	1xPhospho [S7]; 1xTMT6plex [N-Term]	4.34403e-07	0.000274045	1	1	1	Q8JZQ9	Q8JZQ9	Eif3b Eif3s9	Eukaryotic translation initiation factor 3 subunit B (eIF3b) (Eukaryotic translation initiation factor 3 subunit 9) (eIF-3-eta) (eIF3 p116)	Q8JZQ9 [22-61]	Q8JZQ9 1xPhospho [S28]	0	4319.84												No Quan Values	Not Found	Not Found	Not Found	High	High	High	High	0.0001041	5.213e-09	4.82
[K].QALYLMFDTPQESPVKSPPVR.[M]	3xPhospho [T9; S13; S17]; 1xTMT6plex [K16]; 1xTMT6plex [N-Term]	3.48051e-06	0.000274045	1	10	1	E9Q8T1	E9Q8T1	Tacc2	Transforming acidic coiled-coil-containing protein 2	E9Q8T1 [2476-2496]	E9Q8T1 3xPhospho [T2484; S2488; S2492]	1	3101.46	1.085	0.95	0.802	0.844	0.779	109.9	119.3	104.4	88.1	92.7	85.6		High	High	High	High	High	High	High	0.0001041	7.09e-08	4.44
[K].RLSSGTEDGGDDR.[L]	2xPhospho [S3; S4]; 1xTMT6plex [N-Term]	4.63765e-06	0.000274045	1	3	3	K3W4N7	K3W4N7	Scn5a	Sodium channel protein	K3W4N7 [481-493]	K3W4N7 2xPhospho [S483; S484]	1	1753.7	1.036	0.918	0.816	1.139	0.966	102.1	105.8	93.8	83.3	116.3	98.7		High	High	High	High	High	High	High	0.0001041	1.017e-07	4.16
[R].RLVDSDGSLAEVPK.[E]	2xPhospho [S5; S8]; 1xTMT6plex [K14]; 1xTMT6plex [N-Term]	1.32355e-07	0.000274045	1	4	3	A0A0R4J1G9	A0A0R4J1G9	Steap3	Metalloreductase STEAP3	A0A0R4J1G9 [13-26]	A0A0R4J1G9 2xPhospho [S17; S20]	1	2104.05	0.959	1.065	0.986	1.029	1.139	97.1	93.2	103.4	95.7	99.9	110.7		High	High	High	High	High	High	High	0.0001041	1.179e-09	5.04
[R].SASSGAEGDVSSEREP.[-]	1xPhospho [S]; 1xTMT6plex [N-Term]	8.86305e-07	0.000274045	1	1	5	Q9DD18	Q9DD18	Dtd1 Hars2	D-aminoacyl-tRNA deacylase 1 (DTD) (EC 3.1.1.96) (DNA-unwinding element-binding protein B) (DUE-B) (Gly-tRNA(Ala) deacylase) (EC 3.1.1.-)	Q9DD18 [194-209]	Q9DD18 1xPhospho [S]	1	1873.8	1.199	1.107	1.135	0.956	1.306	89.5	107.3	99.1	101.6	85.6	116.9		High	High	High	High	High	High	High	0.0001041	1.273e-08	4.36
[K].SATLSSTESTASGMQDEVR.[A]	1xPhospho [S]; 1xTMT6plex [N-Term]	1.79886e-08	0.000274045	1	1	3	Q9WTQ5	Q9WTQ5	Akap12 Gag12 Ssecks	A-kinase anchor protein 12 (AKAP-12) (Germ cell lineage protein gercelin) (Src-suppressed C kinase substrate) (SSeCKS)	Q9WTQ5 [626-644]	Q9WTQ5 1xPhospho [S]	0	2266.01	1.431	1.272	1.224	1.611	1.124	78.3	112.1	99.6	95.8	126.2	88		High	High	High	High	High	High	High	0.0001041	9.621e-11	4.45
[K].SATLSSTESTASGMQDEVR.[A]	1xPhospho [S12]; 1xOxidation [M14]; 1xTMT6plex [N-Term]	4.62203e-09	0.000274045	1	1	2	Q9WTQ5	Q9WTQ5	Akap12 Gag12 Ssecks	A-kinase anchor protein 12 (AKAP-12) (Germ cell lineage protein gercelin) (Src-suppressed C kinase substrate) (SSeCKS)	Q9WTQ5 [626-644]	Q9WTQ5 1xPhospho [S637]	0	2282.01	1.059	0.924	1.003	1.002	1.09	98.7	104.6	91.3	99	98.9	107.6		High	High	High	High	High	High	High	0.0001041	1.748e-11	4.89
[K].SATLSSTESTASGMQDEVR.[A]	2xPhospho [T/S]; 1xOxidation [M14]; 1xTMT6plex [N-Term]	5.76645e-05	0.000274045	1	1	2	Q9WTQ5	Q9WTQ5	Akap12 Gag12 Ssecks	A-kinase anchor protein 12 (AKAP-12) (Germ cell lineage protein gercelin) (Src-suppressed C kinase substrate) (SSeCKS)	Q9WTQ5 [626-644]	Q9WTQ5 2xPhospho [T/S]	0	2361.97	1.047	1.148	1.222	1.385	1.204	85.7	89.7	98.3	104.7	118.6	103.1		High	High	High	High	High	High	High	0.0001041	2.39e-06	2.64
[K].SATPPPAEPASLPQEPPK.[A]	1xPhospho [T3]; 1xTMT6plex [K18]; 1xTMT6plex [N-Term]	3.97876e-08	0.000274045	1	1	6	P97379	P97379	G3bp2	Ras GTPase-activating protein-binding protein 2 (G3BP-2) (GAP SH3 domain-binding protein 2)	P97379 [225-242]	P97379 1xPhospho [T227]	0	2352.23	0.998	0.926	1.023	1.043	1.05	99.4	99.1	92	101.6	103.6	104.3		High	High	High	High	High	High	High	0.0001041	2.599e-10	4.49
[R].SATTTGSPGTEK.[A]	1xPhospho [S/T]; 1xTMT6plex [K12]; 1xTMT6plex [N-Term]	5.90848e-06	0.000274045	1	4	6	Q6GYP7	Q6GYP7	Ralgapa1 Garnl1 Kiaa0884 Tulip1	Ral GTPase-activating protein subunit alpha-1 (GAP-related-interacting partner to E12) (GRIPE) (GTPase-activating RapGAP domain-like 1) (Tuberin-like protein 1) (p240)	Q6GYP7 [733-744]	Q6GYP7 1xPhospho [S/T]	0	1674.84	1.04	0.998	1.011	0.897	1.098	99.3	103.2	99.1	100.4	89.1	109		High	High	High	High	High	High	High	0.0001041	1.373e-07	4.15
[K].SATTTPSGSPR.[T]	1xPhospho [S9]; 1xTMT6plex [N-Term]	0.000401919	0.000274045	1	1	2	Q3UHJ0	Q3UHJ0	Aak1 Kiaa1048	AP2-associated protein kinase 1 (EC 2.7.11.1) (Adaptor-associated kinase 1)	Q3UHJ0 [668-678]	Q3UHJ0 1xPhospho [S676]	0	1370.65	0.791	1.033	0.867	0.821	0.828	112.4	88.9	116.1	97.4	92.2	93		High	High	High	High	High	High	High	0.0001041	2.729e-05	3.01
[K].SATTTPSGSPR.[T]	2xPhospho [S9; T/S]; 1xTMT6plex [N-Term]	0.00251096	0.000274045	1	1	5	Q3UHJ0	Q3UHJ0	Aak1 Kiaa1048	AP2-associated protein kinase 1 (EC 2.7.11.1) (Adaptor-associated kinase 1)	Q3UHJ0 [668-678]	Q3UHJ0 2xPhospho [S676; T/S]	0	1450.62	1.064	1.108	1.116	0.931	1.097	95	101.1	105.3	106	88.4	104.2		High	High	High	High	High	High	High	0.0001041	0.00027	2.89
[R].SATVSPQPSHHSLSAGPDLTESEK.[N]	2xPhospho [S]; 1xTMT6plex [K24]; 1xTMT6plex [N-Term]	2.90345e-05	0.000274045	1	1	6	A0A286YD34	A0A286YD34	Sorbs1	Sorbin and SH3 domain-containing protein 1 (Fragment)	A0A286YD34 [21-44]	A0A286YD34 2xPhospho [S]	0	3080.44	1.051	0.989	1.104	1.095	1.099	94.7	99.5	93.6	104.5	103.6	104		High	High	High	High	High	High	High	0.0001041	1.014e-06	4.29
[R].SATVSPQQPQAQQR.[R]	1xPhospho [S5]; 1xTMT6plex [N-Term]	1.5153e-05	0.000274045	2	8	1	D3Z5J3; Q62417	D3Z5J3	Sorbs1	Sorbin and SH3 domain-containing protein 1	D3Z5J3 [853-866]; Q62417 [1205-1218]	D3Z5J3 1xPhospho [S857]; Q62417 1xPhospho [S1209]	0	1834.9	1.074	0.901	0.828	0.871	1.013	105.5	113.3	95.1	87.4	91.9	106.9	Shared	High	High	High	High	High	High	High	0.0001041	4.472e-07	3.44
[R].SAVSASSK.[W]	1xPhospho [S]; 1xTMT6plex [K8]; 1xTMT6plex [N-Term]	0.00273368	0.000274045	1	2	2	Q9CQB4	Q9CQB4	Uqcrb mCG_67985	Cytochrome b-c1 complex subunit 7	Q9CQB4 [5-12]	Q9CQB4 1xPhospho [S]	0	1274.68	0.924	0.959	0.748	0.795	0.798	114.9	106.1	110.1	85.9	91.3	91.6		High	High	High	High	High	High	High	0.0001041	0.0003011	2.35
[K].SAYQDYDSDSDVPEELKR.[D]	1xPhospho [S]; 1xTMT6plex [K17]; 1xTMT6plex [N-Term]	3.61439e-07	0.000274045	1	1	3	Q8CI71	Q8CI71	Vps50 Ccdc132 Kiaa1861	Syndetin (Bcl2-like protein blm) (Coiled-coil domain-containing protein 132) (EARP/GARPII complex subunit VPS50)	Q8CI71 [552-569]	Q8CI71 1xPhospho [S]	1	2655.22	0.895	0.952	1.015	0.948	1.067	102.1	91.4	97.2	103.6	96.8	108.9		High	High	High	High	High	High	High	0.0001041	4.15e-09	3.99
[K].SAYQDYDSDSDVPEELKR.[D]	2xPhospho [S8; S10]; 1xTMT6plex [K17]; 1xTMT6plex [N-Term]	0.00440953	0.000274045	1	1	1	Q8CI71	Q8CI71	Vps50 Ccdc132 Kiaa1861	Syndetin (Bcl2-like protein blm) (Coiled-coil domain-containing protein 132) (EARP/GARPII complex subunit VPS50)	Q8CI71 [552-569]	Q8CI71 2xPhospho [S559; S561]	1	2735.19	0.55	0.86	1.061	1.081	0.565	117.3	64.5	100.8	124.4	126.8	66.3		High	High	High	High	High	High	High	0.0001041	0.0005463	2.41
[K].SCHDEEDDDGEEEVK.[S]	1xCarbamidomethyl [C2]; 1xTMT6plex [K15]; 1xTMT6plex [N-Term]	7.64377e-07	0.000274045	1	4	1	E9Q401	E9Q401	Ryr2	Ryanodine receptor 2 (RYR-2) (RyR2) (Cardiac muscle ryanodine receptor) (Cardiac muscle ryanodine receptor-calcium release channel) (Type 2 ryanodine receptor)	E9Q401 [3697-3711]		0	2250.97	0.894	0.92	1.023	1.043	1.017	101.7	90.9	93.6	104.1	106.2	103.5		High	High	High	High	High	High	High	0.0001041	1.059e-08	2.77
[R].SCSMSSAQDGDDCEDEDVER.[I]	2xCarbamidomethyl [C2; C13]; 1xPhospho [S1]; 1xTMT6plex [N-Term]	9.8961e-06	0.000274045	1	1	2	Q148W8	Q148W8	Dusp27	Inactive dual specificity phosphatase 27	Q148W8 [368-387]	Q148W8 1xPhospho [S368]	0	2600.93												No Quan Values	High	High	High	High	High	High	High	0.0001041	2.621e-07	3.46
[R].SCVPAPRPSAPDLSPTR.[TV]	1xCarbamidomethyl [C2]; 1xPhospho [S14]; 1xTMT6plex [N-Term]	1.38426e-07	0.000274045	1	4	5	A0A0R4J1T1	A0A0R4J1T1	Sorbs2	Sorbin and SH3 domain-containing protein 2 (Fragment)	A0A0R4J1T1 [199-215]	A0A0R4J1T1 1xPhospho [S212]	0	2117.04	1.042	1.081	1.624	1.368	1.778	76	79.2	82.1	123.4	104	135.1		High	High	High	High	High	High	High	0.0001041	1.245e-09	5.09
[K].SDAEEDGVTGSQDEEDSKPK.[A]	1xPhospho [S/T]; 2xTMT6plex [K18; K20]; 1xTMT6plex [N-Term]	2.03801e-10	0.000274045	1	1	15	P35564	P35564	Canx	Calnexin	P35564 [553-572]	P35564 1xPhospho [S/T]	0	2890.34	0.968	0.991	3.346	3.107	3.347	47	45.5	46.6	157.4	146.1	157.4		High	High	High	High	High	High	High	0.0001041	3.493e-13	5.8
[K].SDANTDLIGGSPK.[G]	1xPhospho [S11]; 1xTMT6plex [K13]; 1xTMT6plex [N-Term]	7.0378e-06	0.000274045	1	1	1	P53986	P53986	Slc16a1 Mct1	Monocarboxylate transporter 1 (MCT 1) (Solute carrier family 16 member 1)	P53986 [220-232]	P53986 1xPhospho [S230]	0	1812.91	1.023	0.993	0.976	0.88	0.994	102.3	104.7	101.5	99.8	90	101.7		High	High	High	High	High	High	High	0.0001041	1.717e-07	3.56
[K].SDASSDQGAVSPEK.[V]	1xPhospho [S]; 1xTMT6plex [K14]; 1xTMT6plex [N-Term]	7.24833e-05	0.000274045	1	1	2	B2KF50	B2KF50	Uhrf1bp1	UHRF1 (ICBP90)-binding protein 1	B2KF50 [910-923]	B2KF50 1xPhospho [S]	0	1915.91	1.125	1.185	0.894	0.859	0.834	101.7	114.4	120.6	91	87.4	84.9		High	High	High	High	High	High	High	0.0001041	3.189e-06	3.67
[K].SDDEVDDSAVELK.[Q]	1xTMT6plex [K13]; 1xTMT6plex [N-Term]	2.69032e-05	0.000274045	1	4	1	A0A087WS16	A0A087WS16	Col6a3	Collagen, type VI, alpha 3	A0A087WS16 [738-750]		0	1879.95	0.909	0.95	1.049	1.139	1.188	96.2	87.5	91.4	100.9	109.6	114.4		High	High	High	High	High	High	High	0.0001041	9.201e-07	2.96
[R].SDEEDEDSDFGEEQR.[D]	1xPhospho [S8]; 1xTMT6plex [N-Term]	2.92746e-07	0.000274045	1	1	6	Q61586	Q61586	Gpam Gpat1	Glycerol-3-phosphate acyltransferase 1, mitochondrial (GPAT-1) (EC 2.3.1.15) (P90)	Q61586 [687-701]	Q61586 1xPhospho [S694]	0	2095.78	1.013	1.054	0.999	1.1	0.804	100.5	101.8	105.9	100.4	110.6	80.8		High	High	High	High	High	High	High	0.0001041	3.185e-09	3.1
[R].SDEENLKEECSSTESTQQEHEDAPGAK.[H]	1xCarbamidomethyl [C10]; 2xPhospho [S11; S12]; 2xTMT6plex [K7; K27]; 1xTMT6plex [N-Term]	2.54749e-07	0.000274045	1	8	4	F6RUK9	F6RUK9	Phldb1	Pleckstrin homology-like domain family B member 1 (Fragment)	F6RUK9 [432-458]	F6RUK9 2xPhospho [S442; S443]	1	3882.69	0.984	0.766	1.176	1.058	0.888	102.2	100.6	78.3	120.2	108.1	90.7		High	High	High	High	High	High	High	0.0001041	2.67e-09	5.01
[R].SDGSLDDGDGIHR.[A]	1xPhospho [S4]; 1xTMT6plex [N-Term]	1.61953e-07	0.000274045	1	1	2	Q9QZI8	Q9QZI8	Serinc1 Aigp2 Tde1l Tde2 Tms2	Serine incorporator 1 (Axotomy-induced glyco/Golgi protein 2) (Membrane protein TMS-2) (Tumor differentially expressed protein 1-like) (Tumor differentially expressed protein 2)	Q9QZI8 [361-373]	Q9QZI8 1xPhospho [S364]	0	1652.71	1.248	0.884	0.925	0.951	0.832	102.8	128.2	90.8	95	97.7	85.5		High	High	High	High	High	High	High	0.0001041	1.513e-09	4.01
[R].SASSDTSEELNSQDSPK.[R]	1xPhospho [S]; 1xTMT6plex [K17]; 1xTMT6plex [N-Term]	4.96588e-09	0.000274045	1	1	10	P70441	P70441	Slc9a3r1 Nherf Nherf1	Na(+)/H(+) exchange regulatory cofactor NHE-RF1 (NHERF-1) (Ezrin-radixin-moesin-binding phosphoprotein 50) (EBP50) (Regulatory cofactor of Na(+)/H(+) exchanger) (Sodium-hydrogen exchanger regulatory factor 1) (Solute carrier family 9 isoform A3 regulatory factor 1)	P70441 [283-299]	P70441 1xPhospho [S]	0	2320.06	1.044	1.035	0.864	0.912	0.864	104.9	109.6	108.5	90.6	95.7	90.7		High	High	High	High	High	High	High	0.0001041	1.916e-11	5.37
[R].SDLIEDEELEDTGKGSEDEWEQVGPK.[N]	1xPhospho [T/S]; 2xTMT6plex [K14; K26]; 1xTMT6plex [N-Term]	7.37698e-12	0.000274045	1	1	3	P52479	P52479	Usp10 Kiaa0190 Ode-1 Uchrp	Ubiquitin carboxyl-terminal hydrolase 10 (EC 3.4.19.12) (Deubiquitinating enzyme 10) (Ubiquitin thioesterase 10) (Ubiquitin-specific-processing protease 10)	P52479 [555-580]	P52479 1xPhospho [T/S]	1	3701.76	0.962	1.12	1.066	0.994	1.051	96.9	93.2	108.5	103.3	96.3	101.8		High	High	High	High	High	High	High	0.0001041	5.467e-15	6.06
[R].SASQSSLDKLDQELKEQQK.[E]	2xPhospho [S3; S5]; 3xTMT6plex [K9; K15; K19]; 1xTMT6plex [N-Term]	1.757e-05	0.000274045	1	7	4	F6WNT4	F6WNT4	Spag9	C-Jun-amino-terminal kinase-interacting protein 4 (Fragment)	F6WNT4 [364-382]	F6WNT4 2xPhospho [S366; S368]	2	3238.68	0.886	0.954	1.046	0.987	1.038	101.5	90	96.8	106.1	100.2	105.4		High	High	High	High	High	High	High	0.0001041	5.384e-07	4.9
[R].SASQDLIK.[K]	1xPhospho [S1]; 1xTMT6plex [K8]; 1xTMT6plex [N-Term]	6.50871e-05	0.000274045	1	6	3	D3Z589	D3Z589	Limch1	LIM and calponin homology domains-containing protein 1	D3Z589 [218-225]	D3Z589 1xPhospho [S218]	0	1399.76	0.977	1.02	0.662	0.642	0.682	120.4	117.7	122.8	79.7	77.3	82.1		High	High	High	High	High	High	High	0.0001041	2.784e-06	3.41
[K].SAGSPSSDQDEK.[Q]	1xPhospho [S]; 1xTMT6plex [K12]; 1xTMT6plex [N-Term]	0.00095032	0.000274045	1	5	4	A0A0A0MQ79	A0A0A0MQ79	Prrc2c	Protein PRRC2C	A0A0A0MQ79 [184-195]	A0A0A0MQ79 1xPhospho [S]	0	1745.8	0.995	0.982	1.102	0.974	1.069	98	97.5	96.3	108	95.5	104.7		High	High	High	High	High	High	High	0.0001041	8.043e-05	3.02
[R].SAGSSSPEAGEDSDHEDGNYCPPVK.[R]	1xCarbamidomethyl [C21]; 2xPhospho [S6; S13]; 1xTMT6plex [K25]; 1xTMT6plex [N-Term]	4.95095e-05	0.000274045	1	1	2	Q9CT10	Q9CT10	Ranbp3	Ran-binding protein 3 (RanBP3)	Q9CT10 [28-52]	Q9CT10 2xPhospho [S33; S40]	0	3210.3	0.927	1.038	1.302	0.943	1.015	96.4	89.4	100.1	125.5	90.9	97.8		High	High	High	High	High	High	High	0.0001041	1.978e-06	3.54
[R].SAGSSSPEAGEDSDHEDGNYCPPVK.[R]	1xCarbamidomethyl [C21]; 3xPhospho [S5; S6; S13]; 1xTMT6plex [K25]; 1xTMT6plex [N-Term]	0.000550069	0.000274045	1	1	1	Q9CT10	Q9CT10	Ranbp3	Ran-binding protein 3 (RanBP3)	Q9CT10 [28-52]	Q9CT10 3xPhospho [S32; S33; S40]	0	3290.27	1.04	1.172	1.416	1.283	1.028	86.5	89.9	101.3	122.5	110.9	88.9		High	High	High	High	High	High	High	0.0001041	4.053e-05	4.02
[R].SAGSSSPEAGEDSDHEDGNYCPPVKR.[E]	1xCarbamidomethyl [C21]; 2xPhospho [S6; S13]; 1xTMT6plex [K25]; 1xTMT6plex [N-Term]	5.1377e-08	0.000274045	1	1	4	Q9CT10	Q9CT10	Ranbp3	Ran-binding protein 3 (RanBP3)	Q9CT10 [28-53]	Q9CT10 2xPhospho [S33; S40]	1	3366.4	0.867	0.837	1.129	1.098	0.733	106	91.8	88.6	119.6	116.4	77.6		High	High	High	High	High	High	High	0.0001041	3.588e-10	4.99
[R].SAGTETGSNINANSELSPSAGSR.[S]	1xPhospho [S19]; 1xTMT6plex [N-Term]	5.88858e-09	0.000274045	1	3	1	E9QPI5	E9QPI5	Pds5a	Sister chromatid cohesion protein PDS5 homolog A	E9QPI5 [1158-1180]	E9QPI5 1xPhospho [S1176]	0	2516.15	1.113	1.226	1.478	1.02	1.118	86.3	96	105.7	127.5	88	96.5		High	High	High	High	High	High	High	0.0001041	2.379e-11	4.21
[R].SANDEDEDDDDDDDDQGEDK.[K]	1xTMT6plex [K20]; 1xTMT6plex [N-Term]	4.05834e-09	0.000274045	1	3	4	A2ATL0	A2ATL0	Fam171a1	Family with sequence similarity 171, member A1	A2ATL0 [850-869]		0	2715.05	1.127	1.077	1.179	1.461	1.15	85.8	96.7	92.4	101.2	125.3	98.6		High	High	High	High	High	High	High	0.0001041	1.49e-11	3.8
[R].SANDEDEDDDDDDDDQGEDKK.[S]	2xTMT6plex [K20; K21]; 1xTMT6plex [N-Term]	9.61471e-05	0.000274045	1	3	1	A2ATL0	A2ATL0	Fam171a1	Family with sequence similarity 171, member A1	A2ATL0 [850-870]		1	3072.31												No Quan Values	High	High	High	High	High	High	High	0.0001041	4.534e-06	2.38
[R].SANQSPQSVGGSGIDSGVESTSDSLR.[D]	1xPhospho [S16]; 1xTMT6plex [N-Term]	0.000904616	0.000274045	1	3	1	Q91ZP3	Q91ZP3	Lpin1 Fld	Phosphatidate phosphatase LPIN1 (EC 3.1.3.4) (Fatty liver dystrophy protein) (Lipin-1)	Q91ZP3 [468-493]	Q91ZP3 1xPhospho [S483]	0	2831.29												No Quan Values	High	High	High	High	High	High	High	0.0001041	7.548e-05	2.61
[R].SAPDISFTIDANK.[Q]	1xPhospho [S1]; 1xTMT6plex [K13]; 1xTMT6plex [N-Term]	6.78977e-06	0.000274045	1	4	2	A0A1Y7VL34	A0A1Y7VL34	Dtna mCG_140483	Dystrobrevin	A0A1Y7VL34 [455-467]	A0A1Y7VL34 1xPhospho [S455]	0	1916.98	0.842	0.801	0.823	1.066	0.981	108.8	91.7	87.2	89.5	116	106.8		High	High	High	High	High	High	High	0.0001041	1.635e-07	3.66
[K].SAPPAGDEPLAETESESEAELAGFSPVVDVK.[K]	2xPhospho [S/T]; 1xTMT6plex [K31]; 1xTMT6plex [N-Term]	1.10742e-10	0.000274045	1	2	7	Q6NS82	Q6NS82	Retreg2 Fam134a	Reticulophagy regulator 2	Q6NS82 [262-292]	Q6NS82 2xPhospho [S/T]	0	3746.74	1.04	0.897	1.1	1.065	1.207	95.1	98.9	85.3	104.7	101.3	114.8		High	High	High	High	High	High	High	0.0001041	1.628e-13	5.77
[R].SAPPSPPPPGTR.[H]	2xPhospho [S1; S5]; 1xTMT6plex [N-Term]	0.000382579	0.000274045	1	2	2	G3UZQ1	G3UZQ1	Gpsm3	G-protein-signaling modulator 3	G3UZQ1 [34-45]	G3UZQ1 2xPhospho [S34; S38]	0	1549.7	1.158	1.438	1.388	1.628	1.302	75.8	87.8	109	105.3	123.4	98.7		High	High	High	High	High	High	High	0.0001041	2.566e-05	2.65
[R].SAPSSPAPR.[R]	2xPhospho [S1; S4]; 1xTMT6plex [N-Term]	0.00323991	0.000274045	1	2	4	Q3U1Y4	Q3U1Y4	Dennd4b Bsg4 Bsp4 Kiaa0476	DENN domain-containing protein 4B (Brain-specific gene 4 protein) (Brain specific protein 4)	Q3U1Y4 [732-740]	Q3U1Y4 2xPhospho [S732; S735]	0	1258.54	0.98	0.957	0.79	0.861	0.76	112.2	109.9	107.4	88.6	96.6	85.3		High	High	High	High	High	High	High	0.0001041	0.0003718	3.15
[K].SAPSSPTLDCEK.[M]	1xCarbamidomethyl [C10]; 2xPhospho [S1; S4]; 1xTMT6plex [K12]; 1xTMT6plex [N-Term]	6.30756e-05	0.000274045	1	1	2	Q9ERR1	Q9ERR1	Ndel1 Nudel	Nuclear distribution protein nudE-like 1 (Protein mNudE-like) (Protein Nudel) (mNudE-L)	Q9ERR1 [194-205]	Q9ERR1 2xPhospho [S194; S197]	0	1909.84	0.922	1.009	1.207	1.096	1.035	95.7	88.3	96.6	115.5	104.9	99		High	High	High	High	High	High	High	0.0001041	2.676e-06	3.52
[K].SAPVLNQIFEEGESDDEFDMDENLPPK.[L]	1xPhospho [S14]; 1xTMT6plex [K27]; 1xTMT6plex [N-Term]	0.000179324	0.000274045	1	1	1	Q8VDU5	Q8VDU5	Snrk	SNF-related serine/threonine-protein kinase (EC 2.7.11.1) (SNF1-related kinase)	Q8VDU5 [482-508]	Q8VDU5 1xPhospho [S495]	0	3603.65	1.254	1.169	1.218	1.418	1.1	83.8	105.1	98	102.1	118.8	92.2		High	High	High	High	High	High	High	0.0001041	9.942e-06	3
[K].SAPVLNQIFEEGESDDEFDMDENLPPK.[L]	1xPhospho [S14]; 1xOxidation [M20]; 1xTMT6plex [K27]; 1xTMT6plex [N-Term]	3.8514e-05	0.000274045	1	1	1	Q8VDU5	Q8VDU5	Snrk	SNF-related serine/threonine-protein kinase (EC 2.7.11.1) (SNF1-related kinase)	Q8VDU5 [482-508]	Q8VDU5 1xPhospho [S495]	0	3619.64	1.168	1.346	1.245	1.227	1.409	81.1	94.8	109.2	101	99.6	114.3		High	High	High	High	High	High	High	0.0001041	1.44e-06	2.84
[R].SAQDLSDVSTDEVGIPLR.[N]	2xPhospho [S6; S9]; 1xTMT6plex [N-Term]	0.00479975	0.000274045	1	1	1	Q62417	Q62417	Sorbs1 Kiaa1296 Sh3d5	Sorbin and SH3 domain-containing protein 1 (Ponsin) (SH3 domain protein 5) (SH3P12) (c-Cbl-associated protein) (CAP)	Q62417 [204-221]	Q62417 2xPhospho [S209; S212]	0	2291.04	1.032	1.168	1.24	1.121	1.133	89.6	92.5	104.7	111.2	100.4	101.6		High	High	High	High	High	High	High	0.0001041	0.0006036	2.64
[R].SASAADVSSR.[S]	1xPhospho [S3]; 1xTMT6plex [N-Term]	0.00130035	0.000274045	1	1	2	F6ZGN3	F6ZGN3	Myo18a	Unconventional myosin-XVIIIa (Fragment)	F6ZGN3 [368-377]	F6ZGN3 1xPhospho [S370]	0	1259.58	1.024	0.965	0.811	0.79	0.766	112	114.7	108.1	90.8	88.5	85.9		High	High	High	High	High	High	High	0.0001041	0.0001187	2.18
[R].SASADNLILPR.[W]	1xPhospho [S3]; 1xTMT6plex [N-Term]	1.69826e-06	0.000274045	1	1	7	Q8BGU5	Q8BGU5	Ccny Cfp1	Cyclin-Y (Cyclin fold protein 1)	Q8BGU5 [324-334]	Q8BGU5 1xPhospho [S326]	0	1465.76	1.034	1.009	0.915	0.923	1.025	101.6	105	102.5	92.9	93.8	104.2		High	High	High	High	High	High	High	0.0001041	2.881e-08	4.26
[K].SASAISSDSISTSADNFSPDLR.[EV]	1xPhospho [S18]; 1xTMT6plex [N-Term]	2.20113e-08	0.000274045	1	3	1	B8JJF6	B8JJF6	Mtmr2 mCG_16810	MCG16810, isoform CRA_b (Myotubularin-related protein 2)	B8JJF6 [41-62]	B8JJF6 1xPhospho [S58]	0	2537.16	1.116	1.105	1.03	0.919	0.758	101.2	112.9	111.8	104.3	93	76.7		High	High	High	High	High	High	High	0.0001041	1.243e-10	4.41
[R].SASPDDDLGSSNWEAADLGNEER.[K]	1xPhospho [S3]; 1xTMT6plex [N-Term]	3.53281e-14	0.000274045	1	2	6	D6RI64	D6RI64	1110004F10Rik	RIKEN cDNA 1110004F10 gene	D6RI64 [15-37]	D6RI64 1xPhospho [S17]	0	2744.15	1.075	1.063	1.115	1.16	1.168	91.2	98	96.9	101.7	105.8	106.4		High	High	High	High	High	High	High	0.0001041	2.216e-16	8.19
[R].SASPGPPPAR.[K]	2xPhospho [S1; S3]; 1xTMT6plex [N-Term]	0.0031825	0.000274045	1	1	1	Q5U4C3	Q5U4C3	Scaf1 Sfrs19	Splicing factor, arginine/serine-rich 19 (SR-related and CTD-associated factor 1)	Q5U4C3 [491-500]	Q5U4C3 2xPhospho [S491; S493]	0	1325.59												No Quan Values	High	High	High	High	High	High	High	0.0001041	0.0003631	2.98
[R].SASPPPAASSSSSSR.[R]	2xPhospho [S1; S3]; 1xTMT6plex [N-Term]	5.82951e-06	0.000274045	1	1	2	Q5U4C3	Q5U4C3	Scaf1 Sfrs19	Splicing factor, arginine/serine-rich 19 (SR-related and CTD-associated factor 1)	Q5U4C3 [577-591]	Q5U4C3 2xPhospho [S577; S579]	0	1764.74	1.198	1.221	1.199	1.029	1.235	87.2	104.5	106.5	104.5	89.7	107.7		High	High	High	High	High	High	High	0.0001041	1.351e-07	4.01
[R].SASQAEEEPCLEPVKK.[S]	1xCarbamidomethyl [C10]; 1xPhospho [S3]; 2xTMT6plex [K15; K16]; 1xTMT6plex [N-Term]	7.69246e-08	0.000274045	1	2	2	Q8CC27	Q8CC27	Cacnb2 Cacnlb2	Voltage-dependent L-type calcium channel subunit beta-2 (CAB2) (Calcium channel voltage-dependent subunit beta 2)	Q8CC27 [508-523]	Q8CC27 1xPhospho [S510]	1	2569.32	0.958	1.033	1.079	0.983	1.045	98.4	94.3	101.7	106.1	96.7	102.8		High	High	High	High	High	High	High	0.0001041	5.97e-10	4.77
[R].SASQSSLDKLDQELK.[E]	2xPhospho [S5; S]; 2xTMT6plex [K9; K15]; 1xTMT6plex [N-Term]	5.48889e-05	0.000274045	1	7	5	F6WNT4	F6WNT4	Spag9	C-Jun-amino-terminal kinase-interacting protein 4 (Fragment)	F6WNT4 [364-378]	F6WNT4 2xPhospho [S368; S]	1	2496.26	0.989	1.003	0.869	0.896	0.87	106.6	105.4	106.9	92.7	95.5	92.8		High	High	High	High	High	High	High	0.0001041	2.25e-06	4.73
[R].SAGDAGPSEVSPEDDGSFQK.[V]	1xPhospho [S11]; 1xTMT6plex [K20]; 1xTMT6plex [N-Term]	6.52843e-09	0.000274045	1	1	2	A0A1B0GR85	A0A1B0GR85	2900026A02Rik	RIKEN cDNA 2900026A02 gene	A0A1B0GR85 [590-609]	A0A1B0GR85 1xPhospho [S600]	0	2518.14	1.065	1.103	1.088	1.146	1.246	90.3	96.1	99.5	98.2	103.4	112.4		High	High	High	High	High	High	High	0.0001041	2.7e-11	4.61
[R].SDLSRELEEISER.[L]	1xPhospho [S4]; 1xTMT6plex [N-Term]	0.000222388	0.000274045	2	6	8	Q02566; Q91Z83	Q02566	Myh6 Myhca	Myosin-6 (Myosin heavy chain 6) (Myosin heavy chain, cardiac muscle alpha isoform) (MyHC-alpha)	Q02566 [1139-1151]; Q91Z83 [1137-1149]	Q02566 1xPhospho [S1142]; Q91Z83 1xPhospho [S1140]	1	1871.89	1.041	1.062	0.987	0.995	1.067	97.5	101.5	103.6	96.3	97	104.1	Shared	High	High	High	High	High	High	High	0.0001041	1.303e-05	3.08
[R].SDSAPPSPVSATVPEEEPPAPR.[S]	2xPhospho [S3; S7]; 1xTMT6plex [N-Term]	1.41566e-07	0.000274045	1	1	2	Q9ET78	Q9ET78	Jph2 Jp2	Junctophilin-2 (JP-2) (Junctophilin type 2) [Cleaved into: Junctophilin-2 N-terminal fragment (JP2NT)]	Q9ET78 [591-612]	Q9ET78 2xPhospho [S593; S597]	0	2606.16	1.044	0.998	1.146	1.146	1.058	93.9	98	93.7	107.6	107.6	99.3		High	High	High	High	High	High	High	0.0001041	1.278e-09	5.16
[K].SEQPLSQVLPSLSPEHK.[E]	1xPhospho [S13]; 1xTMT6plex [K17]; 1xTMT6plex [N-Term]	1.59789e-07	0.000274045	1	1	1	Q8BTI8	Q8BTI8	Srrm2 Kiaa0324	Serine/arginine repetitive matrix protein 2	Q8BTI8 [1204-1220]	Q8BTI8 1xPhospho [S1216]	0	2414.27	0.962	0.974	0.981	1.286	1.102	95.2	91.6	92.7	93.3	122.4	104.9		High	High	High	High	High	High	High	0.0001041	1.486e-09	3.93
[R].SESLSNCSIGK.[K]	1xCarbamidomethyl [C7]; 1xPhospho [S3]; 1xTMT6plex [K11]; 1xTMT6plex [N-Term]	1.90472e-05	0.000274045	1	2	4	P59672	P59672	Anks1a Anks1 Kiaa0229 Odin	Ankyrin repeat and SAM domain-containing protein 1A (Odin)	P59672 [661-671]	P59672 1xPhospho [S663]	0	1719.84	1.017	1.004	0.838	0.823	0.874	108	109.8	108.5	90.5	88.8	94.3		High	High	High	High	High	High	High	0.0001041	5.968e-07	3.29
[K].SESPKEPEQLR.[K]	1xPhospho [S3]; 1xTMT6plex [K5]; 1xTMT6plex [N-Term]	0.00255629	0.000274045	1	2	4	P49312	P49312	Hnrnpa1 Fli-2 Hnrpa1 Tis	Heterogeneous nuclear ribonucleoprotein A1 (hnRNP A1) (HDP-1) (Helix-destabilizing protein) (Single-strand-binding protein) (Topoisomerase-inhibitor suppressed) (hnRNP core protein A1) [Cleaved into: Heterogeneous nuclear ribonucleoprotein A1, N-terminally processed]	P49312 [4-14]	P49312 1xPhospho [S6]	1	1837.95	0.979	0.957	1.046	0.973	1.028	100.3	98.2	96	104.9	97.6	103.1		High	High	High	High	High	High	High	0.0001041	0.0002764	2.63
[R].SESPPAELPSLR.[R]	1xPhospho [S3]; 1xTMT6plex [N-Term]	3.23104e-07	0.000274045	1	5	5	A0A087WNZ7	A0A087WNZ7	Trip12	E3 ubiquitin-protein ligase TRIP12	A0A087WNZ7 [310-321]	A0A087WNZ7 1xPhospho [S312]	0	1591.79	0.997	1.051	0.978	0.958	1.016	100	99.7	105.1	97.8	95.8	101.6		High	High	High	High	High	High	High	0.0001041	3.589e-09	4.12
[R].SESPPPLSEPK.[Q]	1xPhospho [S3]; 1xTMT6plex [K11]; 1xTMT6plex [N-Term]	2.94278e-05	0.000274045	1	2	1	A2AKA9	A2AKA9	Brd3	Bromodomain-containing protein 3 (Fragment)	A2AKA9 [260-270]	A2AKA9 1xPhospho [S262]	0	1705.88	1.041	0.967	0.918	1.053	0.937	101.4	105.6	98.1	93.1	106.8	95		High	High	High	High	High	High	High	0.0001041	1.03e-06	3.99
[R].SESSGNLPSVADTR.[S]	1xPhospho [S1]; 1xTMT6plex [N-Term]	1.63413e-07	0.000274045	1	1	5	O08715	O08715	Akap1 Akap	A-kinase anchor protein 1, mitochondrial (Dual specificity A-kinase-anchoring protein 1) (D-AKAP-1) (Protein kinase A-anchoring protein 1) (PRKA1) (Spermatid A-kinase anchor protein) (S-AKAP)	O08715 [101-114]	O08715 1xPhospho [S101]	0	1728.8	0.971	0.953	0.945	1.046	0.906	103.1	100.1	98.2	97.4	107.8	93.4		High	High	High	High	High	High	High	0.0001041	1.531e-09	4.22
[K].SETLVNAQQTPLGTPK.[E]	1xPhospho [T14]; 1xTMT6plex [K16]; 1xTMT6plex [N-Term]	6.7492e-10	0.000274045	1	2	1	Q9Z0P4	Q9Z0P4	Palm	Paralemmin-1 (Paralemmin)	Q9Z0P4 [132-147]	Q9Z0P4 1xPhospho [T145]	0	2222.18	1.04	1.046	1.319	1.035	1.151	91	94.6	95.2	120.1	94.2	104.8		High	High	High	High	High	High	High	0.0001041	1.572e-12	4.83
[K].SETLVNAQQTPLGTPK.[E]	2xPhospho [T10; T14]; 1xTMT6plex [K16]; 1xTMT6plex [N-Term]	8.04531e-08	0.000274045	1	2	2	Q9Z0P4	Q9Z0P4	Palm	Paralemmin-1 (Paralemmin)	Q9Z0P4 [132-147]	Q9Z0P4 2xPhospho [T141; T145]	0	2302.15	1.129	1.343	1.475	1.116	1.308	81.4	91.9	109.3	120.1	90.9	106.5		High	High	High	High	High	High	High	0.0001041	6.312e-10	5.42
[K].SETNWESPK.[Q]	1xPhospho [S7]; 1xTMT6plex [K9]; 1xTMT6plex [N-Term]	0.000278276	0.000274045	1	1	2	Q80WJ7	Q80WJ7	Mtdh Lyric	Protein LYRIC (3D3/LYRIC) (Lysine-rich CEACAM1 co-isolated protein) (Metadherin) (Metastasis adhesion protein)	Q80WJ7 [559-567]	Q80WJ7 1xPhospho [S565]	0	1615.78	1.01	1.093	0.951	0.901	0.978	101.1	102.2	110.5	96.1	91.1	98.9		High	High	High	High	High	High	High	0.0001041	1.726e-05	3.48
[K].SETSSNPSSPEICPNK.[E]	1xCarbamidomethyl [C13]; 2xPhospho [S]; 1xTMT6plex [K16]; 1xTMT6plex [N-Term]	6.33591e-05	0.000274045	1	2	4	Q5SVL6	Q5SVL6	Rap1gap2 Garnl4 Kiaa1039 Rap1ga2	Rap1 GTPase-activating protein 2 (Rap1GAP2) (GTPase-activating Rap/Ran-GAP domain-like protein 4)	Q5SVL6 [586-601]	Q5SVL6 2xPhospho [S]	0	2352.02	1.021	1.015	1.029	1.011	1.031	98.3	100.3	99.7	101.1	99.3	101.3		High	High	High	High	High	High	High	0.0001041	2.693e-06	3.52
[R].SFDDPIVQTER.[I]	1xPhospho [S1]; 1xTMT6plex [N-Term]	0.000331448	0.000274045	1	3	2	P48722	P48722	Hspa4l Apg1 Hsp4l Osp94	Heat shock 70 kDa protein 4L (Heat shock 70-related protein APG-1) (Osmotic stress protein 94)	P48722 [74-84]	P48722 1xPhospho [S74]	0	1615.76	0.995	0.974	1.228	1.065	1.561	87.9	87.5	85.7	108	93.6	137.3		High	High	High	High	High	High	High	0.0001041	2.148e-05	2.69
[R].SFDTPPPPMDEK.[H]	1xPhospho [T/S]; 1xTMT6plex [K12]; 1xTMT6plex [N-Term]	3.13347e-05	0.000274045	1	1	3	O70250	O70250	Pgam2	Phosphoglycerate mutase 2 (EC 5.4.2.11) (EC 5.4.2.4) (BPG-dependent PGAM 2) (Muscle-specific phosphoglycerate mutase) (Phosphoglycerate mutase isozyme M) (PGAM-M)	O70250 [118-129]	O70250 1xPhospho [T/S]	0	1898.9	1.033	0.986	0.985	1.155	1.146	95.2	98.4	93.8	93.7	109.9	109		High	High	High	High	High	High	High	0.0001041	1.116e-06	3.08
[R].SFDTPPPPMDEK.[H]	1xPhospho [T4]; 1xOxidation [M9]; 1xTMT6plex [K12]; 1xTMT6plex [N-Term]	0.000248768	0.000274045	1	1	1	O70250	O70250	Pgam2	Phosphoglycerate mutase 2 (EC 5.4.2.11) (EC 5.4.2.4) (BPG-dependent PGAM 2) (Muscle-specific phosphoglycerate mutase) (Phosphoglycerate mutase isozyme M) (PGAM-M)	O70250 [118-129]	O70250 1xPhospho [T121]	0	1914.9	0.944	0.933	1.023	0.972	0.932	103.4	97.6	96.5	105.7	100.5	96.4		High	High	High	High	High	High	High	0.0001041	1.494e-05	2.61
[K].SFISSSPSSPSR.[A]	1xPhospho [S9]; 1xTMT6plex [N-Term]	1.19606e-08	0.000274045	2	10	9	A0A0R4J1T1; A0A0R4J1W0	A0A0R4J1T1	Sorbs2	Sorbin and SH3 domain-containing protein 2 (Fragment)	A0A0R4J1T1 [328-339]; A0A0R4J1W0 [343-354]	A0A0R4J1T1 1xPhospho [S336]; A0A0R4J1W0 1xPhospho [S351]	0	1547.73	1.013	1.039	1.178	1.175	1.276	89.8	91	93.3	105.8	105.5	114.6	Shared	High	High	High	High	High	High	High	0.0001041	5.772e-11	5.6
[K].SFISSSPSSPSR.[A]	2xPhospho [S]; 1xTMT6plex [N-Term]	0.0005143	0.000274045	2	10	8	A0A0R4J1T1; A0A0R4J1W0	A0A0R4J1T1	Sorbs2	Sorbin and SH3 domain-containing protein 2 (Fragment)	A0A0R4J1T1 [328-339]; A0A0R4J1W0 [343-354]	A0A0R4J1T1 2xPhospho [S]; A0A0R4J1W0 2xPhospho [S]	0	1627.7	1.012	1.102	1.013	1.017	1.096	96.1	97.3	106	97.4	97.8	105.4	Shared	High	High	High	High	High	High	High	0.0001041	3.724e-05	3.19
[R].SFSLASSGNSPISQR.[R]	1xPhospho [S10]; 1xTMT6plex [N-Term]	1.05885e-10	0.000274045	1	2	3	Q8CI95	Q8CI95	Osbpl11	Oxysterol-binding protein-related protein 11 (ORP-11) (OSBP-related protein 11)	Q8CI95 [177-191]	Q8CI95 1xPhospho [S186]	0	1846.89	1.163	0.968	0.988	1.056	1.187	94.3	109.6	91.3	93.2	99.6	111.9		High	High	High	High	High	High	High	0.0001041	1.54e-13	6.19
[R].SFSPKSPLELGEKLSPLPGGPGAGDPR.[I]	3xPhospho [S3; S6; S15]; 2xTMT6plex [K5; K13]; 1xTMT6plex [N-Term]	0.00506371	0.000274045	1	2	1	Q61127	Q61127	Nab2	NGFI-A-binding protein 2 (EGR-1-binding protein 2)	Q61127 [157-183]	Q61127 3xPhospho [S159; S162; S171]	2	3617.8	1.005	0.896	1.069	0.937	0.941	102.6	103.1	91.9	109.7	96.1	96.6		High	High	High	High	High	High	High	0.0001041	0.000648	3.31
[R].SGAQASSTPLSPTR.[I]	1xPhospho [S11]; 1xTMT6plex [N-Term]	2.09909e-09	0.000274045	1	2	3	P48678	P48678	Lmna Lmn1	Prelamin-A/C [Cleaved into: Lamin-A/C]	P48678 [12-25]	P48678 1xPhospho [S22]	0	1668.82	1.081	1.011	1.27	1.162	1.223	88.9	96.1	89.9	113	103.3	108.7		High	High	High	High	High	High	High	0.0001041	6.514e-12	4.79
[R].SGDETPGSEAPGDK.[A]	1xPhospho [T/S]; 1xTMT6plex [K14]; 1xTMT6plex [N-Term]	6.19105e-07	0.000274045	1	1	6	Q00PI9	Q00PI9	Hnrnpul2 Hnrpul2 Manp	Heterogeneous nuclear ribonucleoprotein U-like protein 2 (MLF1-associated nuclear protein)	Q00PI9 [159-172]	Q00PI9 1xPhospho [T/S]	0	1884.86	0.984	1.001	0.95	1.017	0.939	101.9	100.2	102	96.7	103.6	95.6		High	High	High	High	High	High	High	0.0001041	8.141e-09	3.53
[R].SGDETPGSEAPGDK.[A]	2xPhospho [T5; S8]; 1xTMT6plex [K14]; 1xTMT6plex [N-Term]	6.77203e-07	0.000274045	1	1	1	Q00PI9	Q00PI9	Hnrnpul2 Hnrpul2 Manp	Heterogeneous nuclear ribonucleoprotein U-like protein 2 (MLF1-associated nuclear protein)	Q00PI9 [159-172]	Q00PI9 2xPhospho [T163; S166]	0	1964.83	0.913	0.994	1.077	1.017	0.925	101.2	92.5	100.7	109	103	93.6		High	High	High	High	High	High	High	0.0001041	9.126e-09	5.4
[R].SGDETPGSEAPGDKAVEEQGDDQDSEK.[S]	1xPhospho [S8]; 2xTMT6plex [K14; K27]; 1xTMT6plex [N-Term]	0.000900572	0.000274045	1	1	1	Q00PI9	Q00PI9	Hnrnpul2 Hnrpul2 Manp	Heterogeneous nuclear ribonucleoprotein U-like protein 2 (MLF1-associated nuclear protein)	Q00PI9 [159-185]	Q00PI9 1xPhospho [S166]	1	3544.61												No Quan Values	High	High	High	High	High	High	High	0.0001041	7.509e-05	2.74
[R].SGDGESSEGGSSAR.[A]	1xPhospho [S]; 1xTMT6plex [N-Term]	6.80724e-05	0.000274045	1	3	6	A0A087WSE3	A0A087WSE3	Speg	Striated muscle-specific serine/threonine-protein kinase (Fragment)	A0A087WSE3 [2184-2197]	A0A087WSE3 1xPhospho [S]	0	1591.64	1.049	1.034	0.739	0.548	0.677	118.9	124.7	123	87.9	65.1	80.5		High	High	High	High	High	High	High	0.0001041	2.946e-06	2.61
[R].SGDGESSEGGSSAR.[A]	2xPhospho [S6; S7]; 1xTMT6plex [N-Term]	2.39422e-05	0.000274045	1	3	2	A0A087WSE3	A0A087WSE3	Speg	Striated muscle-specific serine/threonine-protein kinase (Fragment)	A0A087WSE3 [2184-2197]	A0A087WSE3 2xPhospho [S2189; S2190]	0	1671.61	1.104	1.334	1.392	0.973	1.153	86.3	95.3	115.1	120	84	99.4		High	High	High	High	High	High	High	0.0001041	7.96e-07	2.89
[K].SEPVSVQKPTVTSVCSESAQELAEGQR.[R]	1xCarbamidomethyl [C15]; 2xPhospho [S13; S16]; 1xTMT6plex [K8]; 1xTMT6plex [N-Term]	1.49559e-10	0.000274045	1	7	2	D9J301	D9J301	Pdlim5	ENH isoform 1d (PDZ and LIM domain protein 5)	D9J301 [90-116]	D9J301 2xPhospho [S102; S105]	0	3521.66	1.009	0.979	1.168	1.128	1.266	91.6	92.4	89.7	107	103.3	116		High	High	High	High	High	High	High	0.0001041	2.372e-13	6.44
[R].SDPYHATTGPLSPSKDCGSPK.[Y]	1xCarbamidomethyl [C17]; 2xPhospho [S14; S19]; 2xTMT6plex [K15; K21]; 1xTMT6plex [N-Term]	7.27583e-07	0.000274045	1	1	1	P23242	P23242	Gja1 Cxn-43	Gap junction alpha-1 protein (Connexin-43) (Cx43) (Gap junction 43 kDa heart protein)	P23242 [244-264]	P23242 2xPhospho [S257; S262]	1	3049.43												No Quan Values	High	High	High	High	High	High	High	0.0001041	9.932e-09	5.36
[K].SEPVSVQKPTVTSVCSESAQELAEGQR.[R]	1xCarbamidomethyl [C15]; 1xPhospho [S]; 1xTMT6plex [K8]; 1xTMT6plex [N-Term]	2.78233e-11	0.000274045	1	7	5	D9J301	D9J301	Pdlim5	ENH isoform 1d (PDZ and LIM domain protein 5)	D9J301 [90-116]	D9J301 1xPhospho [S]	0	3441.7	1.104	0.915	1.113	1.116	1.243	92.4	102	84.6	102.9	103.2	114.9		High	High	High	High	High	High	High	0.0001041	2.89e-14	6.93
[R].SEPQPEEGSPAAGQK.[G]	1xPhospho [S9]; 1xTMT6plex [K15]; 1xTMT6plex [N-Term]	5.19759e-07	0.000274045	1	5	3	G3UXY2	G3UXY2	Dnmt3a	DNA (cytosine-5)-methyltransferase 3A (Fragment)	G3UXY2 [20-34]	G3UXY2 1xPhospho [S28]	0	2049.99	1.082	1.271	1.318	0.936	1.386	85.8	92.8	109	113.1	80.3	118.9		High	High	High	High	High	High	High	0.0001041	6.523e-09	4.4
[R].SDSAPPTPVNR.[L]	1xPhospho [S3]; 1xTMT6plex [N-Term]	0.000102377	0.000274045	1	5	2	E9Q0J2	E9Q0J2	Ralgapb	Ral GTPase-activating protein subunit beta	E9Q0J2 [357-367]	E9Q0J2 1xPhospho [S359]	0	1449.69	1.141	1.1	1.015	0.865	0.885	99.9	114	109.9	101.4	86.4	88.4		High	High	High	High	High	High	High	0.0001041	4.91e-06	3.12
[R].SDSDSSTLAK.[K]	1xPhospho [S3]; 1xTMT6plex [K10]; 1xTMT6plex [N-Term]	0.00198083	0.000274045	1	1	3	Q6NXJ0	Q6NXJ0	Wwc2 D8Ertd594e MNCb-4173	Protein WWC2 (WW domain-containing protein 2)	Q6NXJ0 [1015-1024]	Q6NXJ0 1xPhospho [S1017]	0	1548.76	0.88	0.882	0.922	0.897	0.943	108.6	95.6	95.8	100.1	97.4	102.4		High	High	High	High	High	High	High	0.0001041	0.0002017	2.47
[R].SDSDYDLSPK.[SA]	1xPhospho [S]; 1xTMT6plex [K10]; 1xTMT6plex [N-Term]	6.50871e-05	0.000274045	1	12	5	Q01063	Q01063	Pde4d	cAMP-specific 3',5'-cyclic phosphodiesterase 4D (EC 3.1.4.53) (DPDE3)	Q01063 [134-143]	Q01063 1xPhospho [S]	0	1664.78	1.03	1.008	0.994	1.009	1.104	97.6	100.6	98.5	97.1	98.5	107.8		High	High	High	High	High	High	High	0.0001041	2.784e-06	3.18
[R].SDSGGSSSEPFER.[H]	1xPhospho [S3]; 1xTMT6plex [N-Term]	0.0001918	0.000274045	1	2	3	G3UX48	G3UX48	Prrc2a	Protein PRRC2A	G3UX48 [704-716]	G3UX48 1xPhospho [S706]	0	1650.68	1.208	1.175	1.224	1.159	1.19	86.3	104.2	101.3	105.6	100	102.6		High	High	High	High	High	High	High	0.0001041	1.083e-05	3.09
[R].SDSPPAPLRPWVPLR.[K]	1xPhospho [S3]; 1xTMT6plex [N-Term]	2.22844e-05	0.000274045	1	4	1	A0A087WSE3	A0A087WSE3	Speg	Striated muscle-specific serine/threonine-protein kinase (Fragment)	A0A087WSE3 [169-183]	A0A087WSE3 1xPhospho [S171]	0	1997.06	1.187	1.091	1.112	0.934	1.099	93.4	110.9	101.9	103.9	87.2	102.6		High	High	High	High	High	High	High	0.0001041	7.266e-07	3.45
[K].SDSQASLTVPLSPHVVR.[S]	2xPhospho [S3; S6]; 1xTMT6plex [N-Term]	1.14661e-07	0.000274045	1	1	1	Q3UMB5	Q3UMB5	Smcr8	Guanine nucleotide exchange protein SMCR8 (Smith-Magenis syndrome chromosomal region candidate gene 8 protein homolog)	Q3UMB5 [486-502]	Q3UMB5 2xPhospho [S488; S491]	0	2182.05	1.157	0.935	1.017	1.003	1.267	94.1	108.8	87.9	95.7	94.3	119.2		High	High	High	High	High	High	High	0.0001041	9.822e-10	4.86
[R].SDSSQPMLLR.[V]	1xPhospho [S]; 1xTMT6plex [N-Term]	5.89721e-05	0.000274045	1	3	6	P11531	P11531	Dmd	Dystrophin	P11531 [3614-3623]	P11531 1xPhospho [S]	0	1442.69	1.067	1.08	0.938	0.954	1.071	98.2	104.8	106	92.1	93.7	105.2		High	High	High	High	High	High	High	0.0001041	2.462e-06	3.36
[R].SDSSQPMLLR.[V]	1xPhospho [S]; 1xOxidation [M7]; 1xTMT6plex [N-Term]	0.00501873	0.000274045	1	3	6	P11531	P11531	Dmd	Dystrophin	P11531 [3614-3623]	P11531 1xPhospho [S]	0	1458.69	0.964	1.019	0.997	1.057	1.111	97.6	94.1	99.5	97.3	103.2	108.4		High	High	High	High	High	High	High	0.0001041	0.0006406	2.64
[R].SDVSDQEEDEESER.[C]	1xPhospho [S4]; 1xTMT6plex [N-Term]	3.64961e-05	0.000274045	1	1	6	Q9R0L6	Q9R0L6	Pcm1	Pericentriolar material 1 protein (PCM-1) (mPCM-1)	Q9R0L6 [1766-1779]	Q9R0L6 1xPhospho [S1769]	0	1962.77	0.994	0.968	1.13	1.024	0.986	98.3	97.7	95.1	111.1	100.7	97		High	High	High	High	High	High	High	0.0001041	1.347e-06	3.46
[K].SEAAAPHAAGGGLSSDEEEGTSSQAEAAR.[V]	2xPhospho [S14; S15]; 1xTMT6plex [N-Term]	3.39305e-14	0.000274045	1	1	6	P51612	P51612	Xpc	DNA repair protein complementing XP-C cells homolog (Xeroderma pigmentosum group C-complementing protein homolog) (p125)	P51612 [862-890]	P51612 2xPhospho [S875; S876]	0	3132.3	0.955	0.906	1.543	1.363	1.286	85.1	81.2	77.1	131.3	115.9	109.4		High	High	High	High	High	High	High	0.0001041	2.163e-16	5.37
[R].SEAPPSLVSFAVSSEGTEHGEDQR.[S]	2xPhospho [S13; S14]; 1xTMT6plex [N-Term]	6.77954e-10	0.000274045	1	3	2	Q91YE8	Q91YE8	Synpo2	Synaptopodin-2 (Myopodin)	Q91YE8 [307-330]	Q91YE8 2xPhospho [S319; S320]	0	2905.25	0.906	0.994	0.98	1.133	1.257	95.7	86.7	95.1	93.8	108.4	120.3		High	High	High	High	High	High	High	0.0001041	1.582e-12	5.38
[R].SEAPPSLVSFAVSSEGTEHGEDQR.[S]	3xPhospho [S13; S14; T17]; 1xTMT6plex [N-Term]	8.13294e-09	0.000274045	1	3	2	Q91YE8	Q91YE8	Synpo2	Synaptopodin-2 (Myopodin)	Q91YE8 [307-330]	Q91YE8 3xPhospho [S319; S320; T323]	0	2985.22	1.151	1.309	1.424	1.059	1.468	81	93.2	106	115.3	85.7	118.9		High	High	High	High	High	High	High	0.0001041	3.562e-11	6.19
[R].SECDSSPEPK.[A]	1xCarbamidomethyl [C3]; 2xPhospho [S5; S6]; 1xTMT6plex [K10]; 1xTMT6plex [N-Term]	0.00102095	0.000274045	1	1	1	Q8BTI8	Q8BTI8	Srrm2 Kiaa0324	Serine/arginine repetitive matrix protein 2	Q8BTI8 [1434-1443]	Q8BTI8 2xPhospho [S1438; S1439]	0	1753.72	0.803	0.841	1.129	0.924	0.793	109.3	87.8	91.9	123.4	101	86.6		High	High	High	High	High	High	High	0.0001041	8.783e-05	2.95
[K].SEDDSAKFDSNEEDTASVFAPSFGLK.[Q]	1xPhospho [S10]; 2xTMT6plex [K7; K26]; 1xTMT6plex [N-Term]	1.31074e-09	0.000274045	1	2	4	Q64511	Q64511	Top2b	DNA topoisomerase 2-beta (EC 5.6.2.3) (DNA topoisomerase II, beta isozyme)	Q64511 [1444-1469]	Q64511 1xPhospho [S1453]	1	3560.69	0.942	0.959	1.083	1.101	1.124	96.6	91.1	92.7	104.6	106.4	108.6		High	High	High	High	High	High	High	0.0001041	3.614e-12	6.01
[R].SEDRPSSPQVSVAAVETK.[E]	1xPhospho [S6]; 1xTMT6plex [K18]; 1xTMT6plex [N-Term]	0.00504117	0.000274045	1	2	1	A2AU90	A2AU90	Trp53bp1	Transformation-related protein 53-binding protein 1 (Fragment)	A2AU90 [262-279]	A2AU90 1xPhospho [S267]	0	2425.24	1.068	1.049	0.982	0.976	0.962	99.4	106.1	104.2	97.6	97	95.6		High	High	High	High	High	High	High	0.0001041	0.0006442	3.01
[R].SEDSDEDEPCAISGK.[W]	1xCarbamidomethyl [C10]; 1xPhospho [S]; 1xTMT6plex [K15]; 1xTMT6plex [N-Term]	5.14157e-06	0.000274045	1	4	2	E9QKB1	E9QKB1	Dlc1	Rho GTPase-activating protein 7	E9QKB1 [86-100]	E9QKB1 1xPhospho [S]	0	2176.94	0.94	1.095	1.107	1.09	1.016	96	90.2	105.2	106.3	104.7	97.5		High	High	High	High	High	High	High	0.0001041	1.157e-07	3.59
[K].SEDSIGPEAGCEEEGSSVSGLAK.[V]	1xCarbamidomethyl [C11]; 1xPhospho [S4]; 1xTMT6plex [K23]; 1xTMT6plex [N-Term]	1.74914e-05	0.000274045	1	3	2	A0A0R4J140	A0A0R4J140	Cluh	Clustered mitochondria protein homolog	A0A0R4J140 [693-715]	A0A0R4J140 1xPhospho [S696]	0	2833.29	1.014	0.927	1.035	1.212	1.132	94.9	96.3	88	98.3	115.1	107.5		High	High	High	High	High	High	High	0.0001041	5.365e-07	3.77
[K].SEEASSLPNGDVAGEAEGAAEGTEK.[A]	1xTMT6plex [K25]; 1xTMT6plex [N-Term]	7.7676e-06	0.000274045	1	2	1	Q9WUZ7	Q9WUZ7	Sh3bgr	SH3 domain-binding glutamic acid-rich protein (SH3BGR protein)	Q9WUZ7 [108-132]		0	2863.38	0.964	1.189	0.954	0.987	1.114	96.7	93.1	115	92.2	95.4	107.7		High	High	High	High	High	High	High	0.0001041	1.942e-07	3.68
[K].SEGDTQSN.[-]	1xPhospho [S7]; 1xTMT6plex [N-Term]	0.00256775	0.000274045	1	1	1	Q5SUF2	Q5SUF2	Luc7l3 Crop	Luc7-like protein 3 (Cisplatin resistance-associated-overexpressed protein)	Q5SUF2 [425-432]	Q5SUF2 1xPhospho [S431]	0	1146.45	1.172	0.995	0.941	1.025	0.871	99.9	117.1	99.4	94.1	102.5	87		High	High	High	High	High	High	High	0.0001041	0.0002784	2.43
[K].SEGGAAWGTPEASQEELR.[S]	1xPhospho [T9]; 1xTMT6plex [N-Term]	2.05254e-09	0.000274045	1	3	3	A0A087WSE3	A0A087WSE3	Speg	Striated muscle-specific serine/threonine-protein kinase (Fragment)	A0A087WSE3 [193-210]	A0A087WSE3 1xPhospho [T201]	0	2183.98	1.01	1.003	1.031	0.924	0.951	101.4	102.4	101.6	104.5	93.7	96.4		High	High	High	High	High	High	High	0.0001041	6.33e-12	5.22
[K].SEGGAAWGTPEASQEELR.[S]	2xPhospho [T9; S13]; 1xTMT6plex [N-Term]	3.13465e-10	0.000274045	1	3	4	A0A087WSE3	A0A087WSE3	Speg	Striated muscle-specific serine/threonine-protein kinase (Fragment)	A0A087WSE3 [193-210]	A0A087WSE3 2xPhospho [T201; S205]	0	2263.95	0.984	0.967	1.004	0.88	0.942	103.8	102.2	100.5	104.3	91.4	97.8		High	High	High	High	High	High	High	0.0001041	6.011e-13	6.05
[K].SELSQSPK.[N]	1xPhospho [S6]; 1xTMT6plex [K8]; 1xTMT6plex [N-Term]	0.00172417	0.000274045	1	1	5	Q4U4S6	Q4U4S6	Xirp2 Cmya3 Xin2	Xin actin-binding repeat-containing protein 2 (Beta-xin) (Cardiomyopathy-associated protein 3) (Myogenic MEF2-activated Xin-related protein) (Myomaxin) (mXinbeta)	Q4U4S6 [2879-2886]	Q4U4S6 1xPhospho [S2884]	0	1413.74	0.993	1.018	1.078	0.992	1.177	95.9	95.2	97.6	103.3	95.1	112.9		High	High	High	High	High	High	High	0.0001041	0.0001695	3.22
[K].SEPAVGPLR.[G]	1xPhospho [S1]; 1xTMT6plex [N-Term]	0.00558567	0.000274045	2	12	1	A0A0R4J1T1; A0A0R4J1W0	A0A0R4J1T1	Sorbs2	Sorbin and SH3 domain-containing protein 2 (Fragment)	A0A0R4J1T1 [293-301]; A0A0R4J1W0 [308-316]	A0A0R4J1T1 1xPhospho [S293]; A0A0R4J1W0 1xPhospho [S308]	0	1234.64	0.979	0.938	0.877	0.861	0.943	107.2	104.9	100.5	94	92.3	101.1	Shared	High	High	High	High	High	High	High	0.0001041	0.0007315	2.66
[K].SEPVKEEGSELEQPFAQATSSVGPDR.[K]	1xPhospho [S9]; 1xTMT6plex [K5]; 1xTMT6plex [N-Term]	4.73925e-08	0.000274045	1	3	3	D3YXK2	D3YXK2	Safb Safb1	Scaffold attachment factor B1 (SAF-B1)	D3YXK2 [227-252]	D3YXK2 1xPhospho [S235]	1	3312.6												No Quan Values	High	High	High	High	High	High	High	0.0001041	3.242e-10	5.21
[R].RLSSTSDIEEK.[E]	1xPhospho [S3]; 1xTMT6plex [K11]; 1xTMT6plex [N-Term]	4.99556e-05	0.000274045	1	2	2	A6H644	A6H644	Ppp1r12b mCG_130490	MCG130490 (Protein phosphatase 1 regulatory subunit 12B) (Protein phosphatase 1, regulatory (Inhibitor) subunit 12B)	A6H644 [500-510]	A6H644 1xPhospho [S502]	1	1802.93	1.105	1.069	0.763	0.69	0.642	113.9	125.8	121.7	86.9	78.6	73.1		High	High	High	High	High	High	High	0.0001041	1.995e-06	3.44
[R].SAFTPATATGSSPSPVLGQGEK.[V]	1xPhospho [S]; 1xTMT6plex [K22]; 1xTMT6plex [N-Term]	1.68369e-11	0.000274045	1	6	7	E9Q3I4	E9Q3I4	Itsn1	Intersectin-1	E9Q3I4 [847-868]	E9Q3I4 1xPhospho [S]	0	2628.33	1.008	1.04	1.026	0.905	1.057	99.4	100.2	103.4	102	90	105.1		High	High	High	High	High	High	High	0.0001041	1.535e-14	6.14
[K].SAEPLANTVLASETEEEGNAQALGPTAK.[S]	1xPhospho [S/T]; 1xTMT6plex [K28]; 1xTMT6plex [N-Term]	5.69596e-08	0.000274045	1	4	2	O08784	O08784	Tcof1	Treacle protein (Treacher Collins syndrome protein homolog)	O08784 [158-185]	O08784 1xPhospho [S/T]	0	3336.66	0.843	0.957	1.007	1.048	1.103	100.7	84.8	96.4	101.4	105.5	111.1		High	High	High	High	High	High	High	0.0001041	4.091e-10	4.08
[K].RPTEAVSPK.[T]	1xPhospho [S7]; 1xTMT6plex [K9]; 1xTMT6plex [N-Term]	0.000166162	0.000274045	1	3	3	F6RDI8	F6RDI8	Srsf11	Serine/arginine-rich-splicing factor 11 (Fragment)	F6RDI8 [460-468]	F6RDI8 1xPhospho [S466]	0	1522.84	0.979	0.868	1.012	1.001	1.036	101.8	99.6	88.3	103	101.8	105.5		High	High	High	High	High	High	High	0.0001041	9.04e-06	2.92
[R].RQISEDVDGPDNR.[E]	1xPhospho [S4]; 1xTMT6plex [N-Term]	4.42266e-07	0.000274045	1	1	3	P46935	P46935	Nedd4 Kiaa0093 Nedd-4 Nedd4-1 Nedd4a	E3 ubiquitin-protein ligase NEDD4 (EC 2.3.2.26) (HECT-type E3 ubiquitin transferase NEDD4) (Neural precursor cell expressed developmentally down-regulated protein 4) (NEDD-4)	P46935 [306-318]	P46935 1xPhospho [S309]	1	1809.83	1.039	0.935	1.235	1.121	1.186	92.1	95.6	86.1	113.7	103.2	109.2		High	High	High	High	High	High	High	0.0001041	5.334e-09	3.78
[R].RQPSPQPSPR.[D]	2xPhospho [S4; S8]; 1xTMT6plex [N-Term]	0.000166909	0.000274045	1	1	4	Q8BTI8	Q8BTI8	Srrm2 Kiaa0324	Serine/arginine repetitive matrix protein 2	Q8BTI8 [2653-2662]	Q8BTI8 2xPhospho [S2656; S2660]	1	1538.71	0.947	0.939	1.088	0.961	0.948	102	96.6	95.7	111	98	96.7		High	High	High	High	High	High	High	0.0001041	9.095e-06	3.02
[R].RQSSGSTTNVASTPSDSR.[G]	1xPhospho [S3]; 1xTMT6plex [N-Term]	0.00131794	0.000274045	1	14	3	E9Q6L0	E9Q6L0	Clasp1	CLIP-associating protein 1	E9Q6L0 [644-661]	E9Q6L0 1xPhospho [S646]	1	2146.99	0.907	1.066	0.81	0.826	0.863	109.7	99.5	116.8	88.8	90.5	94.7		High	High	High	High	High	High	High	0.0001041	0.0001209	2.54
[R].RRSPSPAPPPPPPPPPPR.[R]	2xPhospho [S3; S5]; 1xTMT6plex [N-Term]	1.5925e-10	0.000274045	1	6	13	E9PUK6	E9PUK6	Srrm1	Serine/arginine repetitive matrix protein 1	E9PUK6 [570-587]	E9PUK6 2xPhospho [S572; S574]	2	2286.15	1.016	1.064	1.059	1.065	0.979	97	98.6	103.2	102.7	103.4	95		High	High	High	High	High	High	High	0.0001041	2.574e-13	5.26
[K].RRSPSPKPTK.[V]	2xPhospho [S3; S5]; 2xTMT6plex [K7; K10]; 1xTMT6plex [N-Term]	0.00419821	0.000274045	1	1	4	Q99M28	Q99M28	Rnps1	RNA-binding protein with serine-rich domain 1	Q99M28 [153-162]	Q99M28 2xPhospho [S155; S157]	2	2001.1	0.954	1.002	1.109	1.001	0.851	101.4	96.8	101.6	112.5	101.5	86.3		High	High	High	High	High	High	High	0.0001041	0.0005139	2.46
[R].RRSPSPPPAR.[R]	2xPhospho [S3; S5]; 1xTMT6plex [N-Term]	0.0011267	0.000274045	1	6	3	E9PUK6	E9PUK6	Srrm1	Serine/arginine repetitive matrix protein 1	E9PUK6 [559-568]	E9PUK6 2xPhospho [S561; S563]	2	1509.73	1.065	0.946	1.067	1.055	0.967	98.4	104.8	93.1	104.9	103.8	95.1		High	High	High	High	High	High	High	0.0001041	9.923e-05	3.37
[R].RRSPSPYYSR.[YG]	2xPhospho [S3; S5]; 1xTMT6plex [N-Term]	0.0013783	0.000274045	2	5	13	E9QP00; P62996	E9QP00	Tra2a	Transformer-2 protein homolog alpha	E9QP00 [258-267]; P62996 [262-271]	E9QP00 2xPhospho [S260; S262]; P62996 2xPhospho [S264; S266]	2	1657.75	0.921	1.004	1.092	0.931	0.837	103.7	95.6	104.2	113.2	96.5	86.8	Shared	High	High	High	High	High	High	High	0.0001041	0.000128	3.34
[R].RRSSANYR.[A]	2xPhospho [S3; S4]; 1xTMT6plex [N-Term]	0.00224525	0.000274045	1	3	39	P48787	P48787	Tnni3	Troponin I, cardiac muscle (Cardiac troponin I)	P48787 [21-28]	P48787 2xPhospho [S23; S24]	2	1398.62	0.937	0.993	0.668	0.682	0.47	126.3	118.3	125.5	84.4	86.1	59.3		High	High	High	High	High	High	High	0.0001041	0.0002354	3.16
[R].RRTPSPDYDLYYYR.[R]	2xPhospho [T3; S5]; 1xTMT6plex [N-Term]	4.55176e-08	0.000274045	1	3	23	A2ASS6	A2ASS6	Ttn	Titin (EC 2.7.11.1) (Connectin)	A2ASS6 [33857-33870]	A2ASS6 2xPhospho [T33859; S33861]	2	2253.99	0.965	1.036	0.995	0.971	0.904	102.2	98.6	105.9	101.7	99.3	92.4		High	High	High	High	High	High	High	0.0001041	3.09e-10	5.62
[R].RRTPSPDYDLYYYR.[R]	3xPhospho [T3; S5; Y8]; 1xTMT6plex [N-Term]	0.00437033	0.000274045	1	3	2	A2ASS6	A2ASS6	Ttn	Titin (EC 2.7.11.1) (Connectin)	A2ASS6 [33857-33870]	A2ASS6 3xPhospho [T33859; S33861; Y33864]	2	2333.96	1.034	1.057	1.3	1.182	0.873	93.1	96.3	98.4	121	110	81.3		High	High	High	High	High	High	High	0.0001041	0.0005398	3
[R].RRTPSPPPR.[R]	2xPhospho [T3; S5]; 1xTMT6plex [N-Term]	0.00035134	0.000274045	1	6	7	E9PUK6	E9PUK6	Srrm1	Serine/arginine repetitive matrix protein 1	E9PUK6 [598-606]	E9PUK6 2xPhospho [T600; S602]	2	1452.71	0.93	0.974	1.063	1.066	0.911	101	93.9	98.3	107.3	107.6	92		High	High	High	High	High	High	High	0.0001041	2.309e-05	3.39
[R].RSDSAPPSPVSATVPEEEPPAPR.[S]	1xPhospho [S4]; 1xTMT6plex [N-Term]	2.77505e-12	0.000274045	1	1	2	Q9ET78	Q9ET78	Jph2 Jp2	Junctophilin-2 (JP-2) (Junctophilin type 2) [Cleaved into: Junctophilin-2 N-terminal fragment (JP2NT)]	Q9ET78 [590-612]	Q9ET78 1xPhospho [S593]	1	2682.3	0.792	0.797	0.902	1.085	0.892	109.7	86.9	87.5	99	119.1	97.8		High	High	High	High	High	High	High	0.0001041	2.687e-15	6.22
[R].RSDSAPPSPVSATVPEEEPPAPR.[S]	2xPhospho [S4; S8]; 1xTMT6plex [N-Term]	1.84169e-11	0.000274045	1	1	8	Q9ET78	Q9ET78	Jph2 Jp2	Junctophilin-2 (JP-2) (Junctophilin type 2) [Cleaved into: Junctophilin-2 N-terminal fragment (JP2NT)]	Q9ET78 [590-612]	Q9ET78 2xPhospho [S593; S597]	1	2762.26	1.045	0.952	1.159	1.158	1.218	91.8	96	87.5	106.4	106.3	111.9		High	High	High	High	High	High	High	0.0001041	1.717e-14	7.33
[R].RSDSAPPSPVSATVPEEEPPAPRSPVPAK.[Q]	3xPhospho [S8; S11; S]; 1xTMT6plex [K29]; 1xTMT6plex [N-Term]	0.000164679	0.000274045	1	1	2	Q9ET78	Q9ET78	Jph2 Jp2	Junctophilin-2 (JP-2) (Junctophilin type 2) [Cleaved into: Junctophilin-2 N-terminal fragment (JP2NT)]	Q9ET78 [590-618]	Q9ET78 3xPhospho [S597; S600; S]	2	3650.73	1.002	0.944	1.099	1.062	1.087	96.9	97.1	91.4	106.4	102.8	105.4		High	High	High	High	High	High	High	0.0001041	8.943e-06	4.35
[R].RSLGDMSDEELLLPIDDYLAMK.[R]	2xPhospho [S2; S7]; 1xTMT6plex [K22]; 1xTMT6plex [N-Term]	1.56829e-09	0.000274045	1	3	6	A2ASS6	A2ASS6	Ttn	Titin (EC 2.7.11.1) (Connectin)	A2ASS6 [33874-33895]	A2ASS6 2xPhospho [S33875; S33880]	1	3142.49	0.864	1.029	0.929	0.875	0.918	106.8	92.3	110	99.3	93.5	98.1		High	High	High	High	High	High	High	0.0001041	4.511e-12	5.44
[R].RSLGDMSDEELLLPIDDYLAMK.[R]	2xPhospho [S2; S7]; 1xOxidation [M]; 1xTMT6plex [K22]; 1xTMT6plex [N-Term]	1.01774e-08	0.000274045	1	3	8	A2ASS6	A2ASS6	Ttn	Titin (EC 2.7.11.1) (Connectin)	A2ASS6 [33874-33895]	A2ASS6 2xPhospho [S33875; S33880]	1	3158.48	1.073	0.98	1.036	0.981	0.891	100.7	108	98.6	104.3	98.7	89.7		High	High	High	High	High	High	High	0.0001041	4.718e-11	5.58
[R].RSLGDMSDEELLLPIDDYLAMK.[R]	2xPhospho [S2; S7]; 2xOxidation [M6; M21]; 1xTMT6plex [K22]; 1xTMT6plex [N-Term]	5.18007e-10	0.000274045	1	3	7	A2ASS6	A2ASS6	Ttn	Titin (EC 2.7.11.1) (Connectin)	A2ASS6 [33874-33895]	A2ASS6 2xPhospho [S33875; S33880]	1	3174.48	0.824	0.967	0.99	0.888	0.973	106.3	87.6	102.8	105.3	94.4	103.5		High	High	High	High	High	High	High	0.0001041	1.128e-12	6.32
[R].RSLSGSSPCPK.[Q]	1xCarbamidomethyl [C9]; 2xPhospho [S2; S4]; 1xTMT6plex [K11]; 1xTMT6plex [N-Term]	4.30835e-05	0.000274045	1	1	1	Q8BTI8	Q8BTI8	Srrm2 Kiaa0324	Serine/arginine repetitive matrix protein 2	Q8BTI8 [772-782]	Q8BTI8 2xPhospho [S773; S775]	1	1793.84	1.153	0.956	0.919	1.064	1.015	98.3	113.3	93.9	90.3	104.5	99.7		High	High	High	High	High	High	High	0.0001041	1.664e-06	4.12
[R].RSLSGSSPCPK.[Q]	1xCarbamidomethyl [C9]; 3xPhospho [S2; S4; S6]; 1xTMT6plex [K11]; 1xTMT6plex [N-Term]	0.000176928	0.000274045	1	1	1	Q8BTI8	Q8BTI8	Srrm2 Kiaa0324	Serine/arginine repetitive matrix protein 2	Q8BTI8 [772-782]	Q8BTI8 3xPhospho [S773; S775; S777]	1	1873.81	0.956	1.003	1.062	0.983	1.005	99.8	95.4	100.2	106	98.2	100.4		High	High	High	High	High	High	High	0.0001041	9.775e-06	3.85
[R].RSLSPTYIELMRPVSELIR.[S]	2xPhospho [S2; S4]; 1xOxidation [M11]; 1xTMT6plex [N-Term]	0.000575286	0.000274045	1	3	3	A2ASS6	A2ASS6	Ttn	Titin (EC 2.7.11.1) (Connectin)	A2ASS6 [34062-34080]	A2ASS6 2xPhospho [S34063; S34065]	1	2665.34	1.119	0.997	1.228	1.17	1.211	89.2	99.8	88.9	109.5	104.4	108		High	High	High	High	High	High	High	0.0001041	4.281e-05	3.46
[R].RSPASPSQAPYAQR.[S]	2xPhospho [S2; S5]; 1xTMT6plex [N-Term]	0.000900572	0.000274045	1	4	1	A0A0R4J102	A0A0R4J102	Cpeb3	Cytoplasmic polyadenylation element-binding protein 3	A0A0R4J102 [193-206]	A0A0R4J102 2xPhospho [S194; S197]	1	1904.86												No Quan Values	High	High	High	High	High	High	High	0.0001041	7.486e-05	3.35
[R].RSPSPAAMSER.[L]	2xPhospho [S2; S4]; 1xTMT6plex [N-Term]	0.000216485	0.000274045	1	1	3	A2A6P4	A2A6P4	Fam104a D11Wsu99e	Family with sequence similarity 104, member A	A2A6P4 [61-71]	A2A6P4 2xPhospho [S62; S64]	1	1577.67	0.813	0.817	0.861	1.036	0.98	109	88.6	89	93.8	112.9	106.8		High	High	High	High	High	High	High	0.0001041	1.255e-05	3.56
[K].RPSSGGEEEEK.[A]	1xPhospho [S4]; 1xTMT6plex [K11]; 1xTMT6plex [N-Term]	0.00268521	0.000274045	1	1	1	Q8VDP4	Q8VDP4	Ccar2	Cell cycle and apoptosis regulator protein 2 (Cell division cycle and apoptosis regulator protein 2)	Q8VDP4 [623-633]	Q8VDP4 1xPhospho [S626]	0	1742.84	0.926	0.926	1.186	1.17	0.94	97.6	90.4	90.3	115.7	114.2	91.8		High	High	High	High	High	High	High	0.0001041	0.0002948	2.61
[R].RSPSPAPPPPPPPPPPR.[R]	2xPhospho [S2; S4]; 1xTMT6plex [N-Term]	2.75958e-09	0.000274045	1	6	5	E9PUK6	E9PUK6	Srrm1	Serine/arginine repetitive matrix protein 1	E9PUK6 [571-587]	E9PUK6 2xPhospho [S572; S574]	1	2130.05	0.979	0.915	1.109	1.105	0.842	100.8	98.8	92.2	111.8	111.5	84.9		High	High	High	High	High	High	High	0.0001041	9.183e-12	5.16
[K].RPSPDDDLTDEDNDDMQLQAQR.[A]	1xPhospho [T9]; 1xOxidation [M16]; 1xTMT6plex [N-Term]	6.2026e-08	0.000274045	1	1	3	P46935	P46935	Nedd4 Kiaa0093 Nedd-4 Nedd4-1 Nedd4a	E3 ubiquitin-protein ligase NEDD4 (EC 2.3.2.26) (HECT-type E3 ubiquitin transferase NEDD4) (Neural precursor cell expressed developmentally down-regulated protein 4) (NEDD-4)	P46935 [279-300]	P46935 1xPhospho [T287]	0	2899.23												No Quan Values	High	High	High	High	High	High	High	0.0001041	4.533e-10	3.88
[K].RPSPDDDLTDEDNDDMQLQAQR.[A]	1xOxidation [M16]; 1xTMT6plex [N-Term]	0.000154658	0.000274045	1	1	1	P46935	P46935	Nedd4 Kiaa0093 Nedd-4 Nedd4-1 Nedd4a	E3 ubiquitin-protein ligase NEDD4 (EC 2.3.2.26) (HECT-type E3 ubiquitin transferase NEDD4) (Neural precursor cell expressed developmentally down-regulated protein 4) (NEDD-4)	P46935 [279-300]		0	2819.26	0.829	1.281	1.1	0.904	1.042	97.5	80.8	124.9	107.3	88.1	101.5		High	High	High	High	High	High	High	0.0001041	8.257e-06	2.35
[R].RMSREPTLDSISELPEEDSR.[V]	3xPhospho [S3; S10; S12]; 1xTMT6plex [N-Term]	0.000493964	0.000274045	1	4	2	Z4YJE4	Z4YJE4	Obscn	Obscurin	Z4YJE4 [5780-5799]	Z4YJE4 3xPhospho [S5782; S5789; S5791]	2	2816.18	0.89	0.938	1.03	1.013	0.845	105	93.5	98.5	108.1	106.3	88.7		High	High	High	High	High	High	High	0.0001041	3.536e-05	3.08
[R].RNSGSFEDGN.[-]	1xPhospho [S3]; 1xTMT6plex [N-Term]	0.000244346	0.000274045	1	1	4	Q5GIG6	Q5GIG6	Tnni3k Cark	Serine/threonine-protein kinase TNNI3K (EC 2.7.11.1) (Cardiac ankyrin repeat kinase) (TNNI3-interacting kinase)	Q5GIG6 [825-834]	Q5GIG6 1xPhospho [S827]	1	1391.58	1.021	0.949	0.951	0.957	0.99	102.3	104.4	97.1	97.2	97.8	101.2		High	High	High	High	High	High	High	0.0001041	1.466e-05	2.82
[R].RNSNPSTESVSAR.[A]	1xPhospho [S3]; 1xTMT6plex [N-Term]	0.00450905	0.000274045	1	1	2	E0CYV9	E0CYV9	0	Uncharacterized protein C4orf54 homolog	E0CYV9 [1336-1348]	E0CYV9 1xPhospho [S1338]	1	1713.81												No Quan Values	High	High	High	High	High	High	High	0.0001041	0.0005596	2.5
[R].RNSSSPVSPASVPGQR.[R]	2xPhospho [S4; S]; 1xTMT6plex [N-Term]	1.94791e-05	0.000274045	1	1	3	Q8K3X4	Q8K3X4	Irf2bpl Eap1 Kiaa1865	Probable E3 ubiquitin-protein ligase IRF2BPL (EC 2.3.2.27) (Enhanced at puberty protein 1) (Interferon regulatory factor 2-binding protein-like)	Q8K3X4 [634-649]	Q8K3X4 2xPhospho [S637; S]	1	2014.93	1.026	0.972	1.021	0.994	0.867	102	104.7	99.2	104.2	101.4	88.5		High	High	High	High	High	High	High	0.0001041	6.128e-07	3.96
[R].RNSSSPVSPASVPGQR.[R]	3xPhospho [S4; S5; S8]; 1xTMT6plex [N-Term]	3.60084e-05	0.000274045	1	1	1	Q8K3X4	Q8K3X4	Irf2bpl Eap1 Kiaa1865	Probable E3 ubiquitin-protein ligase IRF2BPL (EC 2.3.2.27) (Enhanced at puberty protein 1) (Interferon regulatory factor 2-binding protein-like)	Q8K3X4 [634-649]	Q8K3X4 3xPhospho [S637; S638; S641]	1	2094.9	1.124	1.132	1.668	1.426	1.153	80	89.9	90.5	133.4	114	92.2		High	High	High	High	High	High	High	0.0001041	1.329e-06	3.86
[K].RPAAAAAAGSASPR.[S]	1xPhospho [S12]; 1xTMT6plex [N-Term]	2.28154e-08	0.000274045	1	1	2	Q91XU0	Q91XU0	Wrnip1 Whip	ATPase WRNIP1 (EC 3.6.1.3) (Werner helicase-interacting protein 1)	Q91XU0 [142-155]	Q91XU0 1xPhospho [S153]	0	1562.8	1.073	1.084	1.384	1.145	1.236	86.7	93	93.9	120	99.3	107.2		High	High	High	High	High	High	High	0.0001041	1.295e-10	4.4
[K].RPAASSAAAASAAASSPAGGGGEAQELLEHCGVCR.[E]	2xCarbamidomethyl [C31; C34]; 1xPhospho [S16]; 1xTMT6plex [N-Term]	2.58968e-11	0.000274045	1	1	1	Q62318	Q62318	Trim28 Kap1 Krip1 Tif1b	Transcription intermediary factor 1-beta (TIF1-beta) (E3 SUMO-protein ligase TRIM28) (EC 2.3.2.27) (KRAB-A-interacting protein) (KRIP-1) (RING-type E3 ubiquitin transferase TIF1-beta) (Tripartite motif-containing protein 28)	Q62318 [36-70]	Q62318 1xPhospho [S51]	0	3633.67												No Quan Values	High	High	High	High	High	High	High	0.0001041	2.629e-14	5.61
[R].RPAGGSLGAVSPALSGGQAR.[R]	1xPhospho [S11]; 1xTMT6plex [N-Term]	0.00143499	0.000274045	1	2	1	A2CG35	A2CG35	Rab12	Ras-related protein Rab-12	A2CG35 [58-77]	A2CG35 1xPhospho [S68]	0	2118.1												No Quan Values	High	High	High	High	High	High	High	0.0001041	0.0001347	2.83
[K].RPASDDECPGDSK.[V]	1xCarbamidomethyl [C8]; 1xPhospho [S4]; 1xTMT6plex [K13]; 1xTMT6plex [N-Term]	1.46189e-05	0.000274045	1	1	3	Q7TMI3	Q7TMI3	Uhrf2 Nirf	E3 ubiquitin-protein ligase UHRF2 (EC 2.3.2.27) (NIRF) (Np95-like ring finger protein) (Nuclear protein 97) (Nuclear zinc finger protein Np97) (RING-type E3 ubiquitin transferase UHRF2) (Ubiquitin-like PHD and RING finger domain-containing protein 2) (Ubiquitin-like-containing PHD and RING finger domains protein 2)	Q7TMI3 [665-677]	Q7TMI3 1xPhospho [S668]	0	1971.89	1.117	1.223	1.041	0.926	1.093	93.8	104.8	114.6	97.6	86.8	102.5		High	High	High	High	High	High	High	0.0001041	4.274e-07	3.65
[K].RPASPSSPEHLPATPAESPAQR.[F]	2xPhospho [S4; S6]; 1xTMT6plex [N-Term]	4.31805e-11	0.000274045	1	2	5	A0A0R4J243	A0A0R4J243	Suds3	Sin3 histone deacetylase corepressor complex component SDS3	A0A0R4J243 [231-252]	A0A0R4J243 2xPhospho [S234; S236]	0	2672.24	1.366	1.115	1.15	1.272	1.275	83.6	114.2	93.2	96.1	106.3	106.6		High	High	High	High	High	High	High	0.0001041	5.005e-14	7.19
[R].RPDPDSDEDEDYER.[E]	1xPhospho [S6]; 1xTMT6plex [N-Term]	7.92848e-05	0.000274045	1	1	4	Q8JZX4	Q8JZX4	Rbm17 Spf45	Splicing factor 45 (45 kDa-splicing factor) (RNA-binding motif protein 17)	Q8JZX4 [150-163]	Q8JZX4 1xPhospho [S155]	0	2046.81	1.083	1.318	1.789	1.054	1.304	79.5	86.1	104.8	142.2	83.8	103.7		High	High	High	High	High	High	High	0.0001041	3.573e-06	3.32
[R].RPDPDSDEDEDYERER.[R]	1xPhospho [S6]; 1xTMT6plex [N-Term]	9.72016e-06	0.000274045	1	1	4	Q8JZX4	Q8JZX4	Rbm17 Spf45	Splicing factor 45 (45 kDa-splicing factor) (RNA-binding motif protein 17)	Q8JZX4 [150-165]	Q8JZX4 1xPhospho [S155]	1	2331.96	1.183	1.177	1.159	1.175	0.897	91	107.7	107.2	105.5	107	81.7		High	High	High	High	High	High	High	0.0001041	2.563e-07	3.5
[K].RPDYAPMESSDEEDEEFQFIK.[K]	2xPhospho [S9; S10]; 1xTMT6plex [K21]; 1xTMT6plex [N-Term]	2.39692e-08	0.000274045	1	1	8	C0HKD9	C0HKD9	Mfap1b	Microfibrillar-associated protein 1B (Spliceosome B complex protein MFAP1B)	C0HKD9 [44-64]	C0HKD9 2xPhospho [S52; S53]	0	3180.36	0.969	0.981	1.058	1.237	1.014	95.8	92.9	94.1	101.4	118.6	97.2		High	High	High	High	High	High	High	0.0001041	1.378e-10	5.87
[K].RPDYAPMESSDEEDEEFQFIK.[K]	2xPhospho [S9; S10]; 1xOxidation [M7]; 1xTMT6plex [K21]; 1xTMT6plex [N-Term]	1.86457e-08	0.000274045	1	1	6	C0HKD9	C0HKD9	Mfap1b	Microfibrillar-associated protein 1B (Spliceosome B complex protein MFAP1B)	C0HKD9 [44-64]	C0HKD9 2xPhospho [S52; S53]	0	3196.35	0.917	1.015	1.256	1.214	1.035	93.2	85.5	94.6	117.1	113.1	96.4		High	High	High	High	High	High	High	0.0001041	1.006e-10	4.47
[K].RPLPVESPDTQR.[K]	1xPhospho [S7]; 1xTMT6plex [N-Term]	8.55656e-05	0.000274045	1	2	1	Q60980	Q60980	Klf3 Bklf	Krueppel-like factor 3 (Basic krueppel-like factor) (CACCC-box-binding protein BKLF) (TEF-2)	Q60980 [243-254]	Q60980 1xPhospho [S249]	0	1703.87	1.007	0.912	0.898	1	0.879	105.3	106.1	96.1	94.6	105.3	92.6		High	High	High	High	High	High	High	0.0001041	3.926e-06	3.16
[K].RPNEDSDEDEEK.[G]	1xPhospho [S6]; 1xTMT6plex [K12]; 1xTMT6plex [N-Term]	6.40523e-06	0.000274045	1	1	2	Q99LI7	Q99LI7	Cstf3	Cleavage stimulation factor subunit 3 (CF-1 77 kDa subunit) (Cleavage stimulation factor 77 kDa subunit) (CSTF 77 kDa subunit) (CstF-77)	Q99LI7 [686-697]	Q99LI7 1xPhospho [S691]	0	2000.89	0.881	0.833	1.024	1.095	0.778	106.9	94.2	89.1	109.5	117.1	83.2		High	High	High	High	High	High	High	0.0001041	1.521e-07	3.24
[K].RPPGDVLETFNFLENADDSDEEENDMIEGIPEGK.[D]	1xPhospho [S19]; 1xTMT6plex [K34]; 1xTMT6plex [N-Term]	1.17349e-05	0.000274045	1	2	1	Q9ERG2	Q9ERG2	Strn3 Gs2na Sg2na	Striatin-3 (Cell cycle autoantigen SG2NA) (S/G2 antigen)	Q9ERG2 [239-272]	Q9ERG2 1xPhospho [S257]	0	4359.99	0.936	1.201	0.787	0.784	1.008	105	98.3	126.1	82.6	82.3	105.8		High	High	High	High	High	High	High	0.0001041	3.26e-07	3.36
[K].RPPGDVLETFNFLENADDSDEEENDMIEGIPEGK.[D]	1xPhospho [S19]; 1xOxidation [M26]; 1xTMT6plex [K34]; 1xTMT6plex [N-Term]	1.91688e-06	0.000274045	1	2	1	Q9ERG2	Q9ERG2	Strn3 Gs2na Sg2na	Striatin-3 (Cell cycle autoantigen SG2NA) (S/G2 antigen)	Q9ERG2 [239-272]	Q9ERG2 1xPhospho [S257]	0	4375.98	0.845	1.16	0.906	1.066	0.992	100.5	84.9	116.6	91.1	107.2	99.7		High	High	High	High	High	High	High	0.0001041	3.354e-08	3.88
[K].RPPPAMDDLDDDSDS.[-]	1xPhospho [S13]; 1xTMT6plex [N-Term]	8.21243e-07	0.000274045	1	1	2	A2A4P5	A2A4P5	Ptges3l 1700113I22Rik mCG_141026	Putative protein PTGES3L	A2A4P5 [135-149]	A2A4P5 1xPhospho [S147]	0	1954.79	1.056	1.096	1.074	1.255	0.966	93.1	98.3	102	100	116.8	89.9		High	High	High	High	High	High	High	0.0001041	1.162e-08	3.88
[K].RPPPAMDDLDDDSDS.[-]	1xPhospho [S13]; 1xOxidation [M6]; 1xTMT6plex [N-Term]	4.15652e-05	0.000274045	1	1	5	A2A4P5	A2A4P5	Ptges3l 1700113I22Rik mCG_141026	Putative protein PTGES3L	A2A4P5 [135-149]	A2A4P5 1xPhospho [S147]	0	1970.79	0.977	1.08	1.099	1.007	0.991	97.5	95.2	105.3	107.2	98.2	96.6		High	High	High	High	High	High	High	0.0001041	1.585e-06	3.51
[R].RPPSPDPNTK.[V]	1xPhospho [S4]; 1xTMT6plex [K10]; 1xTMT6plex [N-Term]	0.000483016	0.000274045	1	1	8	Q62261	Q62261	Sptbn1 Elf Spnb-2 Spnb2 Sptb2	Spectrin beta chain, non-erythrocytic 1 (Beta-II spectrin) (Embryonic liver fodrin) (Fodrin beta chain)	Q62261 [2099-2108]	Q62261 1xPhospho [S2102]	0	1646.87	0.949	0.962	0.883	0.892	1.019	105.2	99.8	101.1	92.9	93.8	107.2		High	High	High	High	High	High	High	0.0001041	3.436e-05	2.55
[K].RPPSPDVIVLSDSEQPSSPR.[V]	2xPhospho [S4; S11]; 1xTMT6plex [N-Term]	3.8514e-05	0.000274045	1	4	1	E9QMN5	E9QMN5	Gatad2a	Transcriptional repressor p66 alpha	E9QMN5 [93-112]	E9QMN5 2xPhospho [S96; S103]	0	2552.2	1.253	1.154	1.191	0.974	1.102	89.9	112.7	103.8	107	87.6	99.1		High	High	High	High	High	High	High	0.0001041	1.446e-06	3.48
[K].RPPSPDVIVLSDSEQPSSPR.[V]	3xPhospho [S4; S11; S13]; 1xTMT6plex [N-Term]	1.46626e-09	0.000274045	1	4	6	E9QMN5	E9QMN5	Gatad2a	Transcriptional repressor p66 alpha	E9QMN5 [93-112]	E9QMN5 3xPhospho [S96; S103; S105]	0	2632.17	1.016	1.091	0.974	1.097	1.087	95.8	97.3	104.5	93.3	105.1	104.1		High	High	High	High	High	High	High	0.0001041	4.147e-12	7.35
[K].RPSPDDDLTDEDNDDMQLQAQR.[A]	1xPhospho [T9]; 1xTMT6plex [N-Term]	3.651e-10	0.000274045	1	1	3	P46935	P46935	Nedd4 Kiaa0093 Nedd-4 Nedd4-1 Nedd4a	E3 ubiquitin-protein ligase NEDD4 (EC 2.3.2.26) (HECT-type E3 ubiquitin transferase NEDD4) (Neural precursor cell expressed developmentally down-regulated protein 4) (NEDD-4)	P46935 [279-300]	P46935 1xPhospho [T287]	0	2883.23	1.019	1.024	1.095	1.154	1.211	92.3	94	94.5	101	106.5	111.7		High	High	High	High	High	High	High	0.0001041	7.276e-13	4.7
[K].SAEVDSDDTGGSAAQK.[Q]	1xPhospho [S6]; 1xTMT6plex [K16]; 1xTMT6plex [N-Term]	9.66941e-08	0.000274045	1	1	3	Q61768	Q61768	Kif5b Khcs Kns1	Kinesin-1 heavy chain (Conventional kinesin heavy chain) (Ubiquitous kinesin heavy chain) (UKHC)	Q61768 [814-829]	Q61768 1xPhospho [S819]	0	2075.95	1.091	1.121	1.066	0.971	0.972	96.5	105.2	108.1	102.8	93.7	93.8		High	High	High	High	High	High	High	0.0001041	7.926e-10	4.12
[R].RSPSPPPAR.[R]	2xPhospho [S2; S4]; 1xTMT6plex [N-Term]	0.00134176	0.000274045	1	6	3	E9PUK6	E9PUK6	Srrm1	Serine/arginine repetitive matrix protein 1	E9PUK6 [560-568]	E9PUK6 2xPhospho [S561; S563]	1	1353.63	1.005	1.049	0.977	1.011	0.876	101.4	101.9	106.3	99.1	102.5	88.9		High	High	High	High	High	High	High	0.0001041	0.0001233	2.89
[R].RSPTPPPR.[R]	2xPhospho [S2; T4]; 1xTMT6plex [N-Term]	0.00283325	0.000274045	1	6	3	E9PUK6	E9PUK6	Srrm1	Serine/arginine repetitive matrix protein 1	E9PUK6 [590-597]	E9PUK6 2xPhospho [S591; T593]	1	1296.61	1.137	1.115	1.297	1.184	1.19	86.7	98.6	96.6	112.4	102.6	103.1		High	High	High	High	High	High	High	0.0001041	0.0003147	3.1
[R].RTSLAGAGR.[R]	1xPhospho [S3]; 1xTMT6plex [N-Term]	0.000716577	0.000274045	1	4	10	Q3UIK0	Q3UIK0	Mybpc3	Myosin-binding protein C, cardiac-type	Q3UIK0 [279-287]	Q3UIK0 1xPhospho [S281]	1	1197.63	1.085	1.036	0.681	0.642	0.773	115	124.8	119.2	78.3	73.8	88.9		High	High	High	High	High	High	High	0.0001041	5.626e-05	3.39
[R].RTSMGGTQQQFVEGVR.[M]	1xPhospho [S3]; 1xOxidation [M4]; 1xTMT6plex [N-Term]	0.00195441	0.000274045	1	2	1	Q02248	Q02248	Ctnnb1 Catnb	Catenin beta-1 (Beta-catenin)	Q02248 [550-565]	Q02248 1xPhospho [S552]	1	2106												No Quan Values	High	High	High	High	High	High	High	0.0001041	0.000198	2.31
[K].RTYSDEASQLR.[A]	1xPhospho [S4]; 1xTMT6plex [N-Term]	0.000466001	0.000274045	1	2	1	A0A0N4SW73	A0A0N4SW73	Rab11fip5	Rab11 family-interacting protein 5	A0A0N4SW73 [304-314]	A0A0N4SW73 1xPhospho [S307]	1	1634.77	0.954	1.147	1.035	1.112	0.987	96.2	91.8	110.4	99.6	107	95		High	High	High	High	High	High	High	0.0001041	3.292e-05	2.61
[R].RVESEESGDEEGK.[K]	2xPhospho [S4; S7]; 1xTMT6plex [K13]; 1xTMT6plex [N-Term]	2.21847e-05	0.000274045	1	2	3	F6TGJ2	F6TGJ2	Ppp1r7	Protein phosphatase 1 regulatory subunit 7 (Fragment)	F6TGJ2 [6-18]	F6TGJ2 2xPhospho [S9; S12]	1	2068.89	0.997	0.968	1.195	1.27	0.873	95.2	94.9	92.1	113.8	120.9	83.1		High	High	High	High	High	High	High	0.0001041	7.229e-07	3.93
[R].RVESEESGDEEGKK.[H]	1xPhospho [S]; 2xTMT6plex [K13; K14]; 1xTMT6plex [N-Term]	0.00246643	0.000274045	1	2	3	F6TGJ2	F6TGJ2	Ppp1r7	Protein phosphatase 1 regulatory subunit 7 (Fragment)	F6TGJ2 [6-19]	F6TGJ2 1xPhospho [S]	2	2346.18	1.142	1.083	1.053	1.142	1.015	93.2	106.5	101	98.2	106.5	94.6		High	High	High	High	High	High	High	0.0001041	0.0002647	2.82
[R].RVESEESGDEEGKK.[H]	2xPhospho [S4; S7]; 2xTMT6plex [K13; K14]; 1xTMT6plex [N-Term]	0.000187548	0.000274045	1	2	11	F6TGJ2	F6TGJ2	Ppp1r7	Protein phosphatase 1 regulatory subunit 7 (Fragment)	F6TGJ2 [6-19]	F6TGJ2 2xPhospho [S9; S12]	2	2426.15	0.877	0.88	1.122	1.286	0.75	101.4	88.9	89.3	113.8	130.5	76.1		High	High	High	High	High	High	High	0.0001041	1.052e-05	3.81
[K].RVKSPEPVTSHPK.[A]	1xPhospho [S4]; 2xTMT6plex [K3; K13]; 1xTMT6plex [N-Term]	0.00222525	0.000274045	1	3	3	A2ASS6	A2ASS6	Ttn	Titin (EC 2.7.11.1) (Connectin)	A2ASS6 [34473-34485]	A2ASS6 1xPhospho [S34476]	2	2229.27	0.888	0.984	0.88	0.923	0.989	105.9	94	104.3	93.2	97.8	104.8		High	High	High	High	High	High	High	0.0001041	0.0002325	2.64
[R].RVIENTDGSEEEMDAR.[D]	1xPhospho [S9]; 1xTMT6plex [N-Term]	2.38175e-07	0.000274045	1	2	3	O08638	O08638	Myh11	Myosin-11 (Myosin heavy chain 11) (Myosin heavy chain, smooth muscle isoform) (SMMHC)	O08638 [1946-1961]	O08638 1xPhospho [S1954]	1	2159.95	1.588	2.021	1.31	1.079	1.315	72.2	114.6	145.8	94.5	77.9	94.9		High	High	High	High	High	High	High	0.0001041	2.451e-09	4.01
[R].RVSADGQPFQR.[G]	1xPhospho [S3]; 1xTMT6plex [N-Term]	0.00405089	0.000274045	1	2	3	Q8R516	Q8R516	Mib2 Skd	E3 ubiquitin-protein ligase MIB2 (EC 2.3.2.27) (Dystrophin-like protein) (Dyslike) (Mind bomb homolog 2) (Mind bomb-2) (RING-type E3 ubiquitin transferase MIB2) (Skeletrophin)	Q8R516 [249-259]	Q8R516 1xPhospho [S251]	1	1569.77	1.122	1.042	1.244	1.024	1.171	90.9	101.9	94.7	113	93.1	106.4		High	High	High	High	High	High	High	0.0001041	0.0004897	2.66
[R].RVSAILPGAPDNELPSNEVFQEPEEK.[K]	1xPhospho [S3]; 1xTMT6plex [K26]; 1xTMT6plex [N-Term]	5.44615e-08	0.000274045	1	1	1	Q3UW53	Q3UW53	Fam129a Niban	Protein Niban (Protein FAM129A)	Q3UW53 [599-624]	Q3UW53 1xPhospho [S601]	1	3403.72	0.99	0.874	1.003	1.037	0.925	103	101.9	90	103.3	106.7	95.2		High	High	High	High	High	High	High	0.0001041	3.87e-10	4.91
[K].RVSASEEEEVENENR.[Y]	1xPhospho [S]; 1xTMT6plex [N-Term]	3.5289e-11	0.000274045	1	1	17	Q14BI5	Q14BI5	Myom2	Myomesin 2	Q14BI5 [74-88]	Q14BI5 1xPhospho [S]	1	2085.93	1.057	1.033	0.997	1.023	0.987	98.4	104	101.6	98.1	100.7	97.1		High	High	High	High	High	High	High	0.0001041	3.874e-14	6.66
[K].RVSASEEEEVENENR.[Y]	2xPhospho [S3; S5]; 1xTMT6plex [N-Term]	1.80492e-05	0.000274045	1	1	2	Q14BI5	Q14BI5	Myom2	Myomesin 2	Q14BI5 [74-88]	Q14BI5 2xPhospho [S76; S78]	1	2165.9	1.082	1.198	1.132	1.146	1.348	86.9	94	104.1	98.3	99.6	117.1		High	High	High	High	High	High	High	0.0001041	5.57e-07	3.99
[R].RVSHSPPPK.[Q]	2xPhospho [S3; S5]; 1xTMT6plex [K9]; 1xTMT6plex [N-Term]	0.00240111	0.000274045	1	6	8	E9PUK6	E9PUK6	Srrm1	Serine/arginine repetitive matrix protein 1	E9PUK6 [653-661]	E9PUK6 2xPhospho [S655; S657]	1	1622.82	1.063	1.098	1.193	1.141	0.935	93.3	99.2	102.5	111.3	106.5	87.2		High	High	High	High	High	High	High	0.0001041	0.0002558	2.88
[R].RVSVCAETFNPDEEEEDNDPR.[V]	1xCarbamidomethyl [C5]; 1xPhospho [S3]; 1xTMT6plex [N-Term]	9.74915e-10	0.000274045	1	3	8	A0A0A6YX73	A0A0A6YX73	Prkar2a	cAMP-dependent protein kinase type II-alpha regulatory subunit	A0A0A6YX73 [95-115]	A0A0A6YX73 1xPhospho [S97]	1	2817.19	1.163	1.048	1.216	1.255	1.212	87	101.2	91.2	105.8	109.2	105.5		High	High	High	High	High	High	High	0.0001041	2.491e-12	5.7
[R].RVTDEGSVRSPSPGELQVLSPLSPLSPEPPGAPVSQALQPTSLR.[S]	2xPhospho [S10; S12]; 1xTMT6plex [N-Term]	2.50876e-06	0.000274045	1	2	1	Q8BWB1	Q8BWB1	Synpo2l	Synaptopodin 2-like protein	Q8BWB1 [83-126]	Q8BWB1 2xPhospho [S92; S94]	2	4922.49												No Quan Values	High	High	High	High	High	High	High	0.0001041	4.71e-08	4.95
[R].RYEPYGMYSDDDANSDASSVCSER.[S]	1xCarbamidomethyl [C21]; 1xPhospho [Y8]; 1xOxidation [M7]; 1xTMT6plex [N-Term]	0.00146093	0.000274045	1	15	1	E9Q6L0	E9Q6L0	Clasp1	CLIP-associating protein 1	E9Q6L0 [768-791]	E9Q6L0 1xPhospho [Y775]	1	3099.22												No Quan Values	High	High	High	High	High	High	High	0.0001041	0.0001378	2.33
[R].RYPSSISSSPQK.[D]	1xPhospho [S9]; 1xTMT6plex [K12]; 1xTMT6plex [N-Term]	3.33652e-05	0.000274045	1	4	2	A0A0G2JDV6	A0A0G2JDV6	Ubap2l mCG_22226	Ubiquitin associated protein 2-like, isoform CRA_g (Ubiquitin-associated protein 2-like)	A0A0G2JDV6 [601-612]	A0A0G2JDV6 1xPhospho [S609]	1	1874.98	1.085	1.011	0.881	0.918	0.939	102.9	111.6	103.9	90.6	94.4	96.6		High	High	High	High	High	High	High	0.0001041	1.209e-06	4.12
[R].RYSPSPPPK.[R]	2xPhospho [S3; S5]; 1xTMT6plex [K9]; 1xTMT6plex [N-Term]	0.000125831	0.000274045	1	6	7	E9PUK6	E9PUK6	Srrm1	Serine/arginine repetitive matrix protein 1	E9PUK6 [622-630]	E9PUK6 2xPhospho [S624; S626]	1	1646.81	1.123	1.119	1.084	1.128	1.028	92.6	104	103.6	100.3	104.4	95.2		High	High	High	High	High	High	High	0.0001041	6.376e-06	3.77
[R].SAAQQENSSPSR.[G]	1xPhospho [S]; 1xTMT6plex [N-Term]	1.67557e-06	0.000274045	1	1	4	Q8BI72	Q8BI72	Cdkn2aip Carf	CDKN2A-interacting protein (Collaborator of ARF)	Q8BI72 [161-172]	Q8BI72 1xPhospho [S]	0	1570.71												No Quan Values	High	High	High	High	High	High	High	0.0001041	2.84e-08	3.95
[R].SAAVSASSPEAK.[D]	1xPhospho [S8]; 1xTMT6plex [K12]; 1xTMT6plex [N-Term]	0.00151422	0.000274045	1	1	1	P54276	P54276	Msh6 Gtmbp	DNA mismatch repair protein Msh6 (G/T mismatch-binding protein) (GTBP) (GTMBP) (MutS protein homolog 6) (MutS-alpha 160 kDa subunit) (p160)	P54276 [56-67]	P54276 1xPhospho [S63]	0	1642.85												No Quan Values	High	High	High	High	High	High	High	0.0001041	0.0001441	2.28
[K].SADFFPGLSAFLSQEEINK.[S]	1xPhospho [S13]; 1xTMT6plex [K19]; 1xTMT6plex [N-Term]	8.58913e-07	0.000274045	1	1	1	Q9ET54	Q9ET54	Palld Kiaa0992	Palladin	Q9ET54 [23-41]	Q9ET54 1xPhospho [S35]	0	2638.32	0.624	1.149	1.237	0.995	1.262	95.8	59.8	110	118.4	95.2	120.8		High	High	High	High	High	High	High	0.0001041	1.227e-08	3.47
[R].SAEDLTDGSYDDILNAEQLK.[K]	1xPhospho [S1]; 1xTMT6plex [K20]; 1xTMT6plex [N-Term]	5.45218e-11	0.000274045	1	2	3	D3Z5T2	D3Z5T2	Armc10	Armadillo repeat-containing protein 10	D3Z5T2 [43-62]	D3Z5T2 1xPhospho [S43]	0	2735.31	0.995	1.04	0.831	0.829	0.912	107	106.5	111.3	88.9	88.7	97.6		High	High	High	High	High	High	High	0.0001041	6.712e-14	5.82
[R].SAEDLTDGSYDDILNAEQLKK.[L]	1xPhospho [S1]; 2xTMT6plex [K20; K21]; 1xTMT6plex [N-Term]	1.39357e-13	0.000274045	1	2	3	D3Z5T2	D3Z5T2	Armc10	Armadillo repeat-containing protein 10	D3Z5T2 [43-63]	D3Z5T2 1xPhospho [S43]	1	3092.56	0.917	0.984	0.868	0.894	0.919	107.5	98.5	105.8	93.3	96.1	98.8		High	High	High	High	High	High	High	0.0001041	4.853e-16	7.09
[R].RTSETSISPPGSSIGSPNR.[V]	2xPhospho [S3; S6]; 1xTMT6plex [N-Term]	1.62681e-07	0.000274045	1	1	2	Q69ZX8	Q69ZX8	Ablim3 Kiaa0843	Actin-binding LIM protein 3 (abLIM-3) (Actin-binding LIM protein family member 3)	Q69ZX8 [275-293]	Q69ZX8 2xPhospho [S277; S280]	1	2319.06	1.237	0.905	1.163	1.092	0.955	94.5	116.8	85.5	109.8	103.1	90.2		High	High	High	High	High	High	High	0.0001041	1.522e-09	5.26
[R].RSPSPYYSR.[YG]	2xPhospho [S2; S4]; 1xTMT6plex [N-Term]	0.00241188	0.000274045	2	5	6	E9QP00; P62996	E9QP00	Tra2a	Transformer-2 protein homolog alpha	E9QP00 [259-267]; P62996 [263-271]	E9QP00 2xPhospho [S260; S262]; P62996 2xPhospho [S264; S266]	1	1501.64	1.053	1.083	1.102	1.222	0.95	93.6	98.6	101.3	103.1	114.4	88.9	Shared	High	High	High	High	High	High	High	0.0001041	0.0002569	2.96
[R].RTSDSTFQPK.[S]	1xPhospho [S3]; 1xTMT6plex [K10]; 1xTMT6plex [N-Term]	1.09223e-05	0.000274045	1	1	1	Q52KR3	Q52KR3	Prune2 Bmcc1 Kiaa0367	Protein prune homolog 2 (BNIP2 motif-containing molecule at the C-terminal region 1)	Q52KR3 [694-703]	Q52KR3 1xPhospho [S696]	1	1704.87	1.14	1.028	1.092	1.004	1.11	94.1	107.3	96.8	102.8	94.5	104.5		High	High	High	High	High	High	High	0.0001041	2.976e-07	3.63
[R].RTPSPPPLPQWTQGVAR.[V]	2xPhospho [T2; S4]; 1xTMT6plex [N-Term]	4.1318e-09	0.000274045	1	2	5	A0A087WR45	A0A087WR45	Prob1	Proline-rich basic protein 1	A0A087WR45 [448-464]	A0A087WR45 2xPhospho [T449; S451]	1	2277.11	1.079	1.119	0.99	1.115	1.042	94.6	102	105.9	93.6	105.4	98.5		High	High	High	High	High	High	High	0.0001041	1.524e-11	5.64
[R].RSPTSSPTPQR.[R]	2xPhospho [S2; S5]; 1xTMT6plex [N-Term]	9.40152e-05	0.000274045	1	5	3	P39053	P39053	Dnm1 Dnm Kiaa4093	Dynamin-1 (EC 3.6.5.5)	P39053 [773-783]	P39053 2xPhospho [S774; S777]	1	1602.72	1.276	1.169	1.429	1.562	1.504	75.6	96.4	88.3	108	118.1	113.7		High	High	High	High	High	High	High	0.0001041	4.411e-06	2.97
[R].RSSGREEDEEELLR.[R]	1xPhospho [S]; 1xTMT6plex [N-Term]	2.46415e-06	0.000274045	1	11	4	E9QK41	E9QK41	Ablim1	Actin-binding LIM protein 1	E9QK41 [669-682]	E9QK41 1xPhospho [S]	2	2013.94	1.085	1.023	0.994	0.994	0.958	99.1	107.6	101.4	98.5	98.5	94.9		High	High	High	High	High	High	High	0.0001041	4.586e-08	3.65
[R].RSSQPSPTTVPASDSPPAK.[Q]	1xPhospho [S]; 1xTMT6plex [K19]; 1xTMT6plex [N-Term]	1.01507e-09	0.000274045	1	3	5	A2AJI1	A2AJI1	Map7d1 Mtap7d1	MAP7 domain-containing protein 1	A2AJI1 [113-131]	A2AJI1 1xPhospho [S]	1	2448.25	1.072	1.034	1.148	1.115	1.101	92.7	99.4	95.9	106.4	103.4	102.1		High	High	High	High	High	High	High	0.0001041	2.626e-12	5.75
[R].RSSQPSPTTVPASDSPPAK.[Q]	2xPhospho [S3; S6]; 1xTMT6plex [K19]; 1xTMT6plex [N-Term]	2.61697e-07	0.000274045	1	3	6	A2AJI1	A2AJI1	Map7d1 Mtap7d1	MAP7 domain-containing protein 1	A2AJI1 [113-131]	A2AJI1 2xPhospho [S115; S118]	1	2528.22	0.969	0.976	1.025	1.06	1.029	99	96	96.6	101.5	104.9	101.9		High	High	High	High	High	High	High	0.0001041	2.762e-09	4.98
[R].RSSSELSPEVVEK.[V]	1xPhospho [S3]; 1xTMT6plex [K13]; 1xTMT6plex [N-Term]	5.1879e-06	0.000274045	1	1	1	Q8BTI8	Q8BTI8	Srrm2 Kiaa0324	Serine/arginine repetitive matrix protein 2	Q8BTI8 [1337-1349]	Q8BTI8 1xPhospho [S1339]	1	1985.04	0.921	0.876	0.902	0.818	0.798	112.9	103.9	99	101.8	92.3	90.1		High	High	High	High	High	High	High	0.0001041	1.166e-07	4.05
[R].RSSSELSPEVVEK.[V]	2xPhospho [S4; S7]; 1xTMT6plex [K13]; 1xTMT6plex [N-Term]	2.3394e-07	0.000274045	1	1	4	Q8BTI8	Q8BTI8	Srrm2 Kiaa0324	Serine/arginine repetitive matrix protein 2	Q8BTI8 [1337-1349]	Q8BTI8 2xPhospho [S1340; S1343]	1	2065	1.012	0.997	1.213	1.27	1.09	91.2	92.2	90.9	110.6	115.8	99.3		High	High	High	High	High	High	High	0.0001041	2.401e-09	5.84
[R].RSSSELSPEVVEK.[V]	3xPhospho [S3; S4; S7]; 1xTMT6plex [K13]; 1xTMT6plex [N-Term]	4.81951e-05	0.000274045	1	1	2	Q8BTI8	Q8BTI8	Srrm2 Kiaa0324	Serine/arginine repetitive matrix protein 2	Q8BTI8 [1337-1349]	Q8BTI8 3xPhospho [S1339; S1340; S1343]	1	2144.97	0.831	0.862	1.286	1.192	0.803	100.4	83.5	86.5	129.1	119.8	80.7		High	High	High	High	High	High	High	0.0001041	1.916e-06	4.25
[R].RSSSGGPSR.[R]	1xPhospho [S3]; 1xTMT6plex [N-Term]	0.000160307	0.000274045	1	1	3	D3YVS1	D3YVS1	Smtn	Smoothelin	D3YVS1 [121-129]	D3YVS1 1xPhospho [S123]	1	1199.57	0.978	0.98	0.73	0.665	0.76	117.4	114.8	115	85.6	78	89.2		High	High	High	High	High	High	High	0.0001041	8.643e-06	3.65
[R].RSSSGGPSR.[R]	2xPhospho [S3; S4]; 1xTMT6plex [N-Term]	0.000500652	0.000274045	1	1	3	D3YVS1	D3YVS1	Smtn	Smoothelin	D3YVS1 [121-129]	D3YVS1 2xPhospho [S123; S124]	1	1279.54	1.05	0.989	1.22	1.233	0.875	94.2	98.9	93.2	115	116.2	82.5		High	High	High	High	High	High	High	0.0001041	3.6e-05	3.76
[R].RSSSGSGGGGATGAR.[G]	2xPhospho [S3; S4]; 1xTMT6plex [N-Term]	3.434e-06	0.000274045	1	2	3	F2Z3X3	F2Z3X3	Cuedc1	CUE domain-containing protein 1	F2Z3X3 [7-21]	F2Z3X3 2xPhospho [S9; S10]	1	1653.69	1.075	0.842	0.909	0.966	0.911	105.2	113.1	88.6	95.6	101.6	95.8		High	High	High	High	High	High	High	0.0001041	6.966e-08	3.69
[R].RSSSPAELELK.[D]	2xPhospho [S3; S4]; 1xTMT6plex [K11]; 1xTMT6plex [N-Term]	1.82118e-05	0.000274045	1	4	2	A0A2I3BPN8	A0A2I3BPN8	Ralgapa2	Ral GTPase-activating protein subunit alpha-2	A0A2I3BPN8 [902-912]	A0A2I3BPN8 2xPhospho [S904; S905]	1	1834.91	0.974	0.915	0.991	1.07	0.902	102.5	99.9	93.9	101.6	109.7	92.5		High	High	High	High	High	High	High	0.0001041	5.629e-07	3.92
[R].RSSSPAELELKDDLQQAHGR.[C]	2xPhospho [S3; S4]; 1xTMT6plex [K11]; 1xTMT6plex [N-Term]	0.0031261	0.000274045	1	4	1	A0A2I3BPN8	A0A2I3BPN8	Ralgapa2	Ral GTPase-activating protein subunit alpha-2	A0A2I3BPN8 [902-921]	A0A2I3BPN8 2xPhospho [S904; S905]	2	2855.39	0.984	0.869	1.102	1.283	1.004	96.1	94.6	83.6	105.9	123.3	96.5		High	High	High	High	High	High	High	0.0001041	0.0003562	3.36
[R].RSSVSGISLEDNR.[S]	1xPhospho [S3]; 1xTMT6plex [N-Term]	1.36322e-06	0.000274045	1	3	2	Q5SWV3	Q5SWV3	Pdlim4	PDZ and LIM domain protein 4	Q5SWV3 [117-129]	Q5SWV3 1xPhospho [S119]	1	1728.85	1.079	1.041	1.026	0.996	1.036	97.1	104.8	101.1	99.6	96.8	100.7		High	High	High	High	High	High	High	0.0001041	2.185e-08	4.77
[R].RSSVSGISLEDNR.[S]	2xPhospho [S5; S]; 1xTMT6plex [N-Term]	6.39299e-05	0.000274045	1	3	3	Q5SWV3	Q5SWV3	Pdlim4	PDZ and LIM domain protein 4	Q5SWV3 [117-129]	Q5SWV3 2xPhospho [S121; S]	1	1808.81	1.22	1.158	1.47	1.448	1.418	77.8	94.9	90.1	114.4	112.7	110.3		High	High	High	High	High	High	High	0.0001041	2.725e-06	4.56
[K].RTEGYAAFQEDSSGDEAESPSK.[V]	2xPhospho [S12; S13]; 1xTMT6plex [K22]; 1xTMT6plex [N-Term]	3.1617e-05	0.000274045	1	1	3	Q62172	Q62172	Ralbp1 Rip1	RalA-binding protein 1 (RalBP1) (Dinitrophenyl S-glutathione ATPase) (DNP-SG ATPase) (Ral-interacting protein 1)	Q62172 [81-102]	Q62172 2xPhospho [S92; S93]	1	2979.27	1.192	0.931	1.116	1.378	1.148	88.7	105.7	82.6	99	122.2	101.8		High	High	High	High	High	High	High	0.0001041	1.127e-06	4
[R].RTFGGAPGFSLGSPLSSPVFPR.[A]	2xPhospho [S13; S16]; 1xTMT6plex [N-Term]	2.05254e-09	0.000274045	1	1	1	P31001	P31001	Des	Desmin	P31001 [16-37]	P31001 2xPhospho [S28; S31]	1	2623.27	1.017	1.241	1.378	1.339	1.376	81.6	83	101.3	112.5	109.3	112.3		High	High	High	High	High	High	High	0.0001041	6.349e-12	5.23
[K].RTGSNISGASSDVSLDEQYK.[H]	2xPhospho [S4; S7]; 1xTMT6plex [K20]; 1xTMT6plex [N-Term]	0.00431219	0.000274045	1	1	2	Q3B7Z2	Q3B7Z2	Osbp Kiaa4220	Oxysterol-binding protein 1	Q3B7Z2 [374-393]	Q3B7Z2 2xPhospho [S377; S380]	1	2732.26	0.947	0.943	1.054	1.046	1.013	99.9	94.6	94.3	105.4	104.5	101.3		High	High	High	High	High	High	High	0.0001041	0.0005294	3.49
[R].RTNSSEQER.[T]	1xPhospho [S4]; 1xTMT6plex [N-Term]	0.00147407	0.000274045	1	6	4	Q05BF4	Q05BF4	Wdr37	WD repeat-containing protein 37 (Wdr37 protein)	Q05BF4 [27-35]	Q05BF4 1xPhospho [S30]	1	1415.65	1.023	0.953	0.952	0.849	0.944	104.9	107.3	99.9	99.8	89	99		High	High	High	High	High	High	High	0.0001041	0.0001394	2.54
[R].RTPEPSDGEESPEPR.[R]	3xPhospho [T2; S6; S11]; 1xTMT6plex [N-Term]	0.000345095	0.000274045	1	1	3	Q148W8	Q148W8	Dusp27	Inactive dual specificity phosphatase 27	Q148W8 [1024-1038]	Q148W8 3xPhospho [T1025; S1029; S1034]	1	2151.82	1.149	1.041	0.551	0.527	0.421	128	147	133.2	70.5	67.4	53.9		High	High	High	High	High	High	High	0.0001041	2.25e-05	4.28
[R].RTPSLLEQEVKPSTELEYLGPDEND.[-]	1xPhospho [S/T]; 1xTMT6plex [K11]; 1xTMT6plex [N-Term]	1.25421e-07	0.000274045	1	1	5	P14142	P14142	Slc2a4 Glut-4 Glut4	Solute carrier family 2, facilitated glucose transporter member 4 (GT2) (Glucose transporter type 4, insulin-responsive) (GLUT-4)	P14142 [485-509]	P14142 1xPhospho [S/T]	1	3397.68	1.008	0.99	0.872	0.938	0.957	104.1	104.9	103	90.7	97.6	99.6		High	High	High	High	High	High	High	0.0001041	1.099e-09	6.15
[R].RTPSLLEQEVKPSTELEYLGPDEND.[-]	2xPhospho [T2; S13]; 1xTMT6plex [K11]; 1xTMT6plex [N-Term]	0.000165419	0.000274045	1	1	2	P14142	P14142	Slc2a4 Glut-4 Glut4	Solute carrier family 2, facilitated glucose transporter member 4 (GT2) (Glucose transporter type 4, insulin-responsive) (GLUT-4)	P14142 [485-509]	P14142 2xPhospho [T486; S497]	1	3477.65	1.009	1.093	1.246	1.234	1.324	86.9	87.7	94.9	108.3	107.2	115		High	High	High	High	High	High	High	0.0001041	8.953e-06	3.84
[R].RTPSPDYDLYYYR.[R]	1xPhospho [S4]; 1xTMT6plex [N-Term]	2.27305e-06	0.000274045	1	3	1	A2ASS6	A2ASS6	Ttn	Titin (EC 2.7.11.1) (Connectin)	A2ASS6 [33858-33870]	A2ASS6 1xPhospho [S33861]	1	2017.93												No Quan Values	High	High	High	High	High	High	High	0.0001041	4.165e-08	3.52
[R].RTPSPDYDLYYYR.[R]	2xPhospho [T2; S4]; 1xTMT6plex [N-Term]	2.2671e-07	0.000274045	1	3	2	A2ASS6	A2ASS6	Ttn	Titin (EC 2.7.11.1) (Connectin)	A2ASS6 [33858-33870]	A2ASS6 2xPhospho [T33859; S33861]	1	2097.89	1.002	0.943	0.887	1.025	0.834	105.5	105.6	99.4	93.5	108.1	88		High	High	High	High	High	High	High	0.0001041	2.302e-09	4.99
[R].RTSDSHEDAGTLDFSSLLK.[K]	1xPhospho [S/T]; 1xTMT6plex [K19]; 1xTMT6plex [N-Term]	7.3111e-12	0.000274045	1	3	52	Q3UIK0	Q3UIK0	Mybpc3	Myosin-binding protein C, cardiac-type	Q3UIK0 [288-306]	Q3UIK0 1xPhospho [S/T]	1	2617.29	1.028	1.007	0.739	0.844	0.834	110	113.1	110.8	81.3	92.9	91.8		High	High	High	High	High	High	High	0.0001041	5.402e-15	6.91
[K].SGENEAQKEDSEDTGELSESQEK.[K]	2xTMT6plex [K8; K23]; 1xTMT6plex [N-Term]	1.54158e-07	0.000274045	1	5	2	Q9WUZ7	Q9WUZ7	Sh3bgr	SH3 domain-binding glutamic acid-rich protein (SH3BGR protein)	Q9WUZ7 [136-158]		1	3213.55	0.888	0.866	0.975	0.931	0.86	108.7	96.5	94.1	106	101.2	93.5		High	High	High	High	High	High	High	0.0001041	1.425e-09	4.37
[K].QALYLMFDTPQESPVKSPPVR.[M]	2xPhospho [S13; S17]; 1xTMT6plex [K16]; 1xTMT6plex [N-Term]	1.81303e-05	0.000274045	1	10	2	E9Q8T1	E9Q8T1	Tacc2	Transforming acidic coiled-coil-containing protein 2	E9Q8T1 [2476-2496]	E9Q8T1 2xPhospho [S2488; S2492]	1	3021.5	0.976	0.843	0.776	0.612	0.733	121.5	118.5	102.4	94.3	74.3	89		High	High	High	High	High	High	High	0.0001041	5.624e-07	3.85
[K].QADVADQQTTELPAENGETENQSPASEEEKEAK.[S]	2xPhospho [S23; S26]; 2xTMT6plex [K30; K33]; 1xTMT6plex [N-Term]	7.82253e-05	0.000274045	1	2	1	D3Z607	D3Z607	#N/A	#N/A	D3Z607 [52-84]	D3Z607 2xPhospho [S74; S77]	1	4421.02	1.127	0.897	1.107	1.198	0.981	95.1	107.2	85.3	105.2	113.9	93.3		High	High	High	High	High	High	High	0.0001041	3.514e-06	3.68
[K].ILDQMPATPSSPMYVD.[-]	1xPhospho [S]; 1xOxidation [M13]; 1xTMT6plex [N-Term]	2.30984e-05	0.000274045	1	1	2	P47809	P47809	Map2k4 Jnkk1 Mek4 Mkk4 Prkmk4 Sek1 Serk1 Skk1	Dual specificity mitogen-activated protein kinase kinase 4 (MAP kinase kinase 4) (MAPKK 4) (EC 2.7.12.2) (C-JUN N-terminal kinase kinase 1) (JNK kinase 1) (JNKK 1) (JNK-activating kinase 1) (MAPK/ERK kinase 4) (MEK 4) (SAPK/ERK kinase 1) (SEK1)	P47809 [382-397]	P47809 1xPhospho [S]	0	2089.94	1.189	0.866	1.115	1.25	1.045	92.8	110.3	80.4	103.5	116	97		High	High	High	High	High	High	High	0.0001041	7.62e-07	3.23
[R].ILDTSSLTQSAPASPTNK.[G]	1xPhospho [S14]; 1xTMT6plex [K18]; 1xTMT6plex [N-Term]	1.67304e-10	0.000274045	1	3	6	F7CN67	F7CN67	Rptor	Regulatory-associated protein of mTOR (Fragment)	F7CN67 [145-162]	F7CN67 1xPhospho [S158]	0	2369.24	0.98	1.023	0.954	0.924	1.068	100.9	98.8	103.2	96.2	93.2	107.8		High	High	High	High	High	High	High	0.0001041	2.73e-13	5.86
[R].ILEGDHGSPAGEIDDEDKDKDETETVK.[Q]	1xPhospho [S8]; 3xTMT6plex [K18; K20; K27]; 1xTMT6plex [N-Term]	0.000352919	0.000274045	1	1	1	Q9R0L6	Q9R0L6	Pcm1	Pericentriolar material 1 protein (PCM-1) (mPCM-1)	Q9R0L6 [1722-1748]	Q9R0L6 1xPhospho [S1729]	2	3938.96	1.051	1.053	1	1.137	1.034	95.6	100.5	100.7	95.7	108.7	98.8		High	High	High	High	High	High	High	0.0001041	2.314e-05	2.92
[R].LLEPLDLSGGDEDEGEAAGGPR.[G]	1xPhospho [S8]; 1xTMT6plex [N-Term]	2.17007e-10	0.000274045	1	1	2	Q6NZR5	Q6NZR5	Skiv2l	Superkiller viralicidic activity 2-like (S. cerevisiae)	Q6NZR5 [214-235]	Q6NZR5 1xPhospho [S221]	0	2506.15	1.139	1.11	1.13	1.255	1.092	89.2	101.6	99	100.8	111.9	97.4		High	High	High	High	High	High	High	0.0001041	3.788e-13	6.19
[R].ILGADTSVDLEETGR.[V]	1xPhospho [T6]; 1xTMT6plex [N-Term]	3.41863e-06	0.000274045	1	3	4	Q03265	Q03265	Atp5f1a Atp5a1	ATP synthase subunit alpha, mitochondrial (ATP synthase F1 subunit alpha)	Q03265 [59-73]	Q03265 1xPhospho [T64]	0	1884.92	0.972	0.984	1.03	0.859	1.012	102.4	99.6	100.8	105.5	88	103.7		High	High	High	High	High	High	High	0.0001041	6.928e-08	3.81
[R].LLGQRSPVLER.[R]	1xPhospho [S6]; 1xTMT6plex [N-Term]	5.89721e-05	0.000274045	2	2	3	E9Q3E2; Q8CC35	E9Q3E2	Synpo	Synaptopodin	E9Q3E2 [530-540]; Q8CC35 [530-540]	E9Q3E2 1xPhospho [S535]; Q8CC35 1xPhospho [S535]	1	1576.88	0.894	0.999	0.866	0.835	1.071	105.9	94.7	105.8	91.7	88.5	113.5	Shared	High	High	High	High	High	High	High	0.0001041	2.465e-06	3.1
[R].LLHEDLDESDDDVDEK.[L]	1xPhospho [S9]; 1xTMT6plex [K16]; 1xTMT6plex [N-Term]	3.92993e-11	0.000274045	1	3	5	Q7SIG6	Q7SIG6	Asap2 Ddef2 Gm1523 Gm592	Arf-GAP with SH3 domain, ANK repeat and PH domain-containing protein 2 (Development and differentiation-enhancing factor 2) (Paxillin-associated protein with ARF GAP activity 3) (PAG3) (Pyk2 C-terminus-associated protein) (PAP)	Q7SIG6 [696-711]	Q7SIG6 1xPhospho [S704]	0	2425.11	1.015	0.918	1.028	1.086	1.011	99	100.5	90.9	101.8	107.6	100.1		High	High	High	High	High	High	High	0.0001041	4.441e-14	5.77
[R].LLHEDLDESDDDVDEKLQPSPNR.[R]	1xPhospho [S9]; 1xTMT6plex [K16]; 1xTMT6plex [N-Term]	2.15232e-08	0.000274045	1	3	1	Q7SIG6	Q7SIG6	Asap2 Ddef2 Gm1523 Gm592	Arf-GAP with SH3 domain, ANK repeat and PH domain-containing protein 2 (Development and differentiation-enhancing factor 2) (Paxillin-associated protein with ARF GAP activity 3) (PAG3) (Pyk2 C-terminus-associated protein) (PAP)	Q7SIG6 [696-718]	Q7SIG6 1xPhospho [S704]	1	3217.53												No Quan Values	High	High	High	High	High	High	High	0.0001041	1.204e-10	4.93
[K].LLKEGEEPTVYSDDEEPKDETAR.[K]	1xPhospho [S/Y]; 2xTMT6plex [K3; K18]; 1xTMT6plex [N-Term]	4.10565e-08	0.000274045	1	1	6	O55022	O55022	Pgrmc1 Pgrmc	Membrane-associated progesterone receptor component 1 (mPR)	O55022 [170-192]	O55022 1xPhospho [S/Y]	2	3417.69	0.951	0.979	1.172	1.167	1.256	92	87.4	90	107.8	107.3	115.5		High	High	High	High	High	High	High	0.0001041	2.708e-10	5.2
[R].LLKPGEEPSEYTDEEDTK.[D]	1xPhospho [T12]; 2xTMT6plex [K3; K18]; 1xTMT6plex [N-Term]	1.99956e-07	0.000274045	1	1	5	Q80UU9	Q80UU9	Pgrmc2	Membrane-associated progesterone receptor component 2	Q80UU9 [194-211]	Q80UU9 1xPhospho [T205]	0	2847.42	1.054	0.996	1.042	1.104	1.034	96.3	101.5	95.9	100.4	106.4	99.5		High	High	High	High	High	High	High	0.0001041	1.974e-09	4.64
[R].LLKPGEEPSEYTDEEDTKDHSK.[Q]	1xPhospho [T12]; 3xTMT6plex [K3; K18; K22]; 1xTMT6plex [N-Term]	4.10565e-08	0.000274045	1	1	3	Q80UU9	Q80UU9	Pgrmc2	Membrane-associated progesterone receptor component 2	Q80UU9 [194-215]	Q80UU9 1xPhospho [T205]	1	3543.79	0.99	0.931	0.979	1.051	0.969	101.3	100.3	94.4	99.2	106.5	98.2		High	High	High	High	High	High	High	0.0001041	2.706e-10	5.43
[R].LLKPGEEPSEYTDEEDTKDHSKQD.[-]	1xPhospho [Y/T]; 3xTMT6plex [K3; K18; K22]; 1xTMT6plex [N-Term]	3.05712e-11	0.000274045	1	1	17	Q80UU9	Q80UU9	Pgrmc2	Membrane-associated progesterone receptor component 2	Q80UU9 [194-217]	Q80UU9 1xPhospho [Y/T]	2	3786.88	0.947	0.941	1.056	1.155	1.076	97.1	92	91.5	102.6	112.2	104.5		High	High	High	High	High	High	High	0.0001041	3.237e-14	6.88
[K].LLLDPSSTPTK.[A]	1xPhospho [S7]; 1xTMT6plex [K11]; 1xTMT6plex [N-Term]	0.0006435	0.000274045	1	2	1	Q9CQ22	Q9CQ22	Lamtor1	Ragulator complex protein LAMTOR1 (Late endosomal/lysosomal adaptor and MAPK and MTOR activator 1) (Lipid raft adaptor protein p18)	Q9CQ22 [21-31]	Q9CQ22 1xPhospho [S27]	0	1709.95	0.8	0.876	0.786	0.936	0.907	113.1	90.5	99	88.9	105.9	102.6		High	High	High	High	High	High	High	0.0001041	4.925e-05	3.16
[R].ILLSHDSPTR.[R]	1xPhospho [S7]; 1xTMT6plex [N-Term]	1.82937e-05	0.000274045	1	1	2	Q8BUZ1	Q8BUZ1	Abra	Actin-binding Rho-activating protein (Striated muscle activator of Rho-dependent signaling) (STARS)	Q8BUZ1 [144-153]	Q8BUZ1 1xPhospho [S150]	0	1447.75	1.121	1.086	1.014	1.211	1.12	91.6	102.7	99.5	92.9	110.9	102.6		High	High	High	High	High	High	High	0.0001041	5.662e-07	3.97
[K].ILLVDSPGMGDGEDEQQEEGTSK.[Q]	1xPhospho [S6]; 1xTMT6plex [K23]; 1xTMT6plex [N-Term]	1.87296e-08	0.000274045	1	2	2	E9Q2B0	E9Q2B0	Gtf3c4	General transcription factor 3C polypeptide 4	E9Q2B0 [461-483]	E9Q2B0 1xPhospho [S466]	0	2972.38	1.07	1.02	1.088	1.096	1.301	91.3	97.7	93	99.3	100	118.8		High	High	High	High	High	High	High	0.0001041	1.01e-10	6.35
[K].ILLVDSPGMGDGEDEQQEEGTSK.[Q]	1xPhospho [S6]; 1xOxidation [M9]; 1xTMT6plex [K23]; 1xTMT6plex [N-Term]	1.47507e-05	0.000274045	1	2	2	E9Q2B0	E9Q2B0	Gtf3c4	General transcription factor 3C polypeptide 4	E9Q2B0 [461-483]	E9Q2B0 1xPhospho [S466]	0	2988.38	1.047	0.857	1.184	1.037	1.12	96.1	100.6	82.4	113.7	99.7	107.6		High	High	High	High	High	High	High	0.0001041	4.323e-07	4.9
[R].ILNPAAIPEGQFIDSR.[K]	1xPhospho [S15]; 1xTMT6plex [N-Term]	1.81983e-07	0.000274045	2	2	3	Q02566; Q91Z83	Q02566	Myh6 Myhca	Myosin-6 (Myosin heavy chain 6) (Myosin heavy chain, cardiac muscle alpha isoform) (MyHC-alpha)	Q02566 [726-741]; Q91Z83 [724-739]	Q02566 1xPhospho [S740]; Q91Z83 1xPhospho [S738]	0	2050.06	0.97	1.016	0.91	0.93	1.01	102.8	99.7	104.5	93.5	95.6	103.9	Shared	High	High	High	High	High	High	High	0.0001041	1.752e-09	4.34
[K].LIPASTSSD.[-]	1xPhospho [T/S]; 1xTMT6plex [N-Term]	6.74646e-05	0.000274045	1	1	5	Q14BI5	Q14BI5	Myom2	Myomesin 2	Q14BI5 [1455-1463]	Q14BI5 1xPhospho [T/S]	0	1199.58	0.952	0.941	0.897	0.886	0.893	107.7	102.5	101.3	96.7	95.5	96.2		High	High	High	High	High	High	High	0.0001041	2.909e-06	2.77
[R].LLPEGEETVESDDDKDER.[A]	1xPhospho [S11]; 1xTMT6plex [K15]; 1xTMT6plex [N-Term]	4.51954e-09	0.000274045	1	1	3	Q9CWU4	Q9CWU4	0	UPF0690 protein C1orf52 homolog	Q9CWU4 [146-163]	Q9CWU4 1xPhospho [S156]	1	2614.22	0.876	0.971	1.125	1.02	1.023	99.8	87.4	96.9	112.2	101.7	102.1		High	High	High	High	High	High	High	0.0001041	1.701e-11	5.22
[K].LIPLLEQPVTEDDSEEEFFDAPCSPLEECPQVSCR.[D]	3xCarbamidomethyl [C23; C29; C34]; 1xPhospho [S/T]; 1xTMT6plex [N-Term]	3.69077e-11	0.000274045	1	2	3	Q5H8C4	Q5H8C4	Vps13a Chac Kiaa0986	Vacuolar protein sorting-associated protein 13A (Chorea-acanthocytosis protein homolog) (Chorein)	Q5H8C4 [822-856]	Q5H8C4 1xPhospho [S/T]	0	4444.97												No Quan Values	High	High	High	High	High	High	High	0.0001041	4.116e-14	5.53
[K].LLPSSGPCVAEVSTAEEPSPPSTPTR.[R]	1xCarbamidomethyl [C8]; 1xPhospho [S19]; 1xTMT6plex [N-Term]	1.42625e-11	0.000274045	1	3	2	Q5SSH7	Q5SSH7	Zzef1 Kiaa0399	Zinc finger ZZ-type and EF-hand domain-containing protein 1	Q5SSH7 [1497-1522]	Q5SSH7 1xPhospho [S1515]	0	2975.43	1.035	1.121	1.089	1.107	1.02	94.2	97.5	105.5	102.5	104.2	96.1		High	High	High	High	High	High	High	0.0001041	1.25e-14	6.13
[R].LLQGLLGSDDEEQEDPKDYCK.[G]	1xCarbamidomethyl [C20]; 1xPhospho [S8]; 2xTMT6plex [K17; K21]; 1xTMT6plex [N-Term]	3.525e-08	0.000274045	1	1	2	Q9Z0G2	Q9Z0G2	Srpk3 Mssk1 Stk23	SRSF protein kinase 3 (EC 2.7.11.1) (Muscle-specific serine kinase 1) (MSSK-1) (Serine/arginine-rich protein-specific kinase 3) (SR-protein-specific kinase 3) (Serine/threonine-protein kinase 23)	Q9Z0G2 [42-62]	Q9Z0G2 1xPhospho [S49]	1	3219.57	0.949	0.966	0.98	0.949	0.964	103.3	98	99.8	101.2	98	99.6		High	High	High	High	High	High	High	0.0001041	2.238e-10	5.27
[R].LLRSSADSLPGELR.[G]	2xPhospho [S5; S8]; 1xTMT6plex [N-Term]	0.000892537	0.000274045	1	1	1	B7ZC24	B7ZC24	Ncoa5	Nuclear receptor coactivator 5	B7ZC24 [374-387]	B7ZC24 2xPhospho [S378; S381]	1	1902.93												No Quan Values	High	High	High	High	High	High	High	0.0001041	7.404e-05	2.96
[K].ILDQMPATPSSPMYVD.[-]	1xPhospho [S/Y]; 1xTMT6plex [N-Term]	2.18312e-06	0.000274045	1	1	3	P47809	P47809	Map2k4 Jnkk1 Mek4 Mkk4 Prkmk4 Sek1 Serk1 Skk1	Dual specificity mitogen-activated protein kinase kinase 4 (MAP kinase kinase 4) (MAPKK 4) (EC 2.7.12.2) (C-JUN N-terminal kinase kinase 1) (JNK kinase 1) (JNKK 1) (JNK-activating kinase 1) (MAPK/ERK kinase 4) (MEK 4) (SAPK/ERK kinase 1) (SEK1)	P47809 [382-397]	P47809 1xPhospho [S/Y]	0	2073.95	0.86	1.039	1.218	1.164	1.229	92.2	79.3	95.7	112.3	107.3	113.3		High	High	High	High	High	High	High	0.0001041	3.955e-08	3.67
[R].LISDFEDTDGEGGAYTDNELEEPAEEPLVSSITR.[S]	1xPhospho [Y15]; 1xTMT6plex [N-Term]	6.32187e-11	0.000274045	1	1	1	Q9Z0U1	Q9Z0U1	Tjp2 Zo2	Tight junction protein ZO-2 (Tight junction protein 2) (Zona occludens protein 2) (Zonula occludens protein 2)	Q9Z0U1 [900-933]	Q9Z0U1 1xPhospho [Y914]	0	4007.8												No Quan Values	High	High	High	High	High	High	High	0.0001041	8.05e-14	5.26
[K].LLDQEEEEESESHASEEEEEEEEEEELL.[-]	1xPhospho [S15]; 1xTMT6plex [N-Term]	7.95862e-07	0.000274045	1	1	2	Q8BVN4	Q8BVN4	Mterf4 Mterfd2 HSPC096	Transcription termination factor 4, mitochondrial (Mitochondrial transcription termination factor 4) (mTERF domain-containing protein 2)	Q8BVN4 [319-346]	Q8BVN4 1xPhospho [S333]	0	3686.49	0.858	0.744	0.829	0.95	1.076	109.9	94.3	81.8	91.2	104.4	118.3		High	High	High	High	High	High	High	0.0001041	1.117e-08	3.94
[K].LLDPEDISVDHPDEK.[S]	1xPhospho [S8]; 1xTMT6plex [K15]; 1xTMT6plex [N-Term]	6.63422e-08	0.000274045	1	2	1	Q62261	Q62261	Sptbn1 Elf Spnb-2 Spnb2 Sptb2	Spectrin beta chain, non-erythrocytic 1 (Beta-II spectrin) (Embryonic liver fodrin) (Fodrin beta chain)	Q62261 [250-264]	Q62261 1xPhospho [S257]	0	2260.12	1.232	1.124	1.006	1.055	1.219	90.4	111.4	101.6	90.9	95.4	110.2		High	High	High	High	High	High	High	0.0001041	4.946e-10	4.69
[R].LGYILTCPSNLGTGLR.[A]	1xCarbamidomethyl [C7]; 1xPhospho [S9]; 1xTMT6plex [N-Term]	8.24934e-07	0.000274045	1	2	2	Q6P8J7	Q6P8J7	Ckmt2	Creatine kinase S-type, mitochondrial (EC 2.7.3.2) (Basic-type mitochondrial creatine kinase) (Mib-CK) (Sarcomeric mitochondrial creatine kinase) (S-MtCK)	Q6P8J7 [311-326]	Q6P8J7 1xPhospho [S319]	0	2044.05	0.864	0.949	0.778	0.874	0.868	112.5	97.2	106.8	87.5	98.3	97.6		High	High	High	High	High	High	High	0.0001041	1.166e-08	4.34
[R].IHIDPESQDCSPATSR.[R]	1xCarbamidomethyl [C10]; 1xPhospho [S]; 1xTMT6plex [N-Term]	7.49652e-11	0.000274045	1	3	6	Q5SWV3	Q5SWV3	Pdlim4	PDZ and LIM domain protein 4	Q5SWV3 [101-116]	Q5SWV3 1xPhospho [S]	0	2121.95	1.095	0.984	1.189	1.204	1.209	89.8	98.4	88.4	106.7	108.1	108.6		High	High	High	High	High	High	High	0.0001041	9.989e-14	5.68
[R].IHIDPESQDCSPATSR.[R]	1xCarbamidomethyl [C10]; 2xPhospho [S7; S11]; 1xTMT6plex [N-Term]	2.3021e-08	0.000274045	1	3	3	Q5SWV3	Q5SWV3	Pdlim4	PDZ and LIM domain protein 4	Q5SWV3 [101-116]	Q5SWV3 2xPhospho [S107; S111]	0	2201.91	0.997	1.043	1.302	1.108	0.924	94.1	93.8	98.2	122.6	104.3	87		High	High	High	High	High	High	High	0.0001041	1.312e-10	5.01
[K].IHNLSESDCGEYVCEVSGEGGTSK.[T]	2xCarbamidomethyl [C9; C14]; 1xPhospho [S7]; 1xTMT6plex [K24]; 1xTMT6plex [N-Term]	1.0692e-08	0.000274045	1	3	2	A2ASS6	A2ASS6	Ttn	Titin (EC 2.7.11.1) (Connectin)	A2ASS6 [34567-34590]	A2ASS6 1xPhospho [S34573]	0	3152.4	0.857	0.9	1.205	1.31	1.135	93.7	80.3	84.3	112.8	122.7	106.2		High	High	High	High	High	High	High	0.0001041	5.002e-11	4.24
[K].IHPEASHPAAIQQDSCEER.[E]	1xCarbamidomethyl [C16]; 1xPhospho [S15]; 1xTMT6plex [N-Term]	0.000118706	0.000274045	1	1	1	Q3UW53	Q3UW53	Fam129a Niban	Protein Niban (Protein FAM129A)	Q3UW53 [741-759]	Q3UW53 1xPhospho [S755]	0	2484.12	1.016	1.232	0.99	0.794	1.29	94.9	96.5	116.9	94	75.3	122.4		High	High	High	High	High	High	High	0.0001041	5.935e-06	3.61
[K].IHSEEQSEEED.[-]	1xPhospho [S7]; 1xTMT6plex [N-Term]	0.000542722	0.000274045	1	5	2	Q6P3Z4	Q6P3Z4	Zfp37	Zinc finger protein 37	Q6P3Z4 [580-590]	Q6P3Z4 1xPhospho [S586]	0	1640.65												No Quan Values	High	High	High	High	High	High	High	0.0001041	3.974e-05	2.44
[K].IHTTALTGQSPPLASGHQGEGDAPSVEPGATNIQQPSSPAPSTK.[Q]	2xPhospho [S/T]; 1xTMT6plex [K44]; 1xTMT6plex [N-Term]	3.77313e-06	0.000274045	1	1	3	Q8BTI8	Q8BTI8	Srrm2 Kiaa0324	Serine/arginine repetitive matrix protein 2	Q8BTI8 [286-329]	Q8BTI8 2xPhospho [S/T]	0	4937.38	1.215	1.088	1.308	0.907	1.143	90.1	109.4	98	117.9	81.7	102.9		High	High	High	High	High	High	High	0.0001041	7.834e-08	5.72
[K].LHVVENDFVGRQSPVTR.[D]	1xPhospho [S13]; 1xTMT6plex [N-Term]	1.67118e-07	0.000274045	1	1	4	Q9CQ73	Q9CQ73	Pkp2 mCG_126835	Plakophilin 2	Q9CQ73 [90-106]	Q9CQ73 1xPhospho [S102]	1	2262.16												No Quan Values	High	High	High	High	High	High	High	0.0001041	1.578e-09	4.1
[K].LKDLGHPVEEEDESGDQEDDDDEIDDGDKDQDI.[-]	2xTMT6plex [K2; K29]; 1xTMT6plex [N-Term]	7.39074e-13	0.000274045	1	1	2	Q9Z1Z0	Q9Z1Z0	Uso1 Vdp	General vesicular transport factor p115 (Protein USO1 homolog) (Transcytosis-associated protein) (TAP) (Vesicle-docking protein)	Q9Z1Z0 [927-959]		2	4417.01	0.863	1.047	0.964	1.061	0.978	101.5	87.6	106.3	97.8	107.7	99.2		High	High	High	High	High	High	High	0.0001041	1.261e-15	6.88
[K].LKDLGHPVEEEDESGDQEDDDDEIDDGDKDQDI.[-]	1xPhospho [S14]; 2xTMT6plex [K2; K29]; 1xTMT6plex [N-Term]	4.76222e-13	0.000274045	1	1	5	Q9Z1Z0	Q9Z1Z0	Uso1 Vdp	General vesicular transport factor p115 (Protein USO1 homolog) (Transcytosis-associated protein) (TAP) (Vesicle-docking protein)	Q9Z1Z0 [927-959]	Q9Z1Z0 1xPhospho [S940]	2	4496.97	0.806	0.874	1.212	1.067	1.053	99.8	80.5	87.2	121	106.5	105.1		High	High	High	High	High	High	High	0.0001041	9.821e-16	6.36
[R].IKEASPESEDEEEALPCTDWEN.[-]	1xCarbamidomethyl [C17]; 1xPhospho [S8]; 1xTMT6plex [K2]; 1xTMT6plex [N-Term]	8.89616e-09	0.000274045	1	2	4	Q9QXM1	Q9QXM1	Jmy	Junction-mediating and -regulatory protein	Q9QXM1 [962-983]	Q9QXM1 1xPhospho [S969]	1	3116.37	0.841	0.993	1.187	1.043	1.051	98.1	82.6	97.4	116.4	102.3	103.1		High	High	High	High	High	High	High	0.0001041	3.985e-11	3.89
[K].IKEEVLSESETEAHQDAAALDPDVVIK.[V]	2xPhospho [S7; S9]; 2xTMT6plex [K2; K27]; 1xTMT6plex [N-Term]	6.6466e-09	0.000274045	1	1	4	Q91W96	Q91W96	Anapc4 D5Ertd249e	Anaphase-promoting complex subunit 4 (APC4) (Cyclosome subunit 4)	Q91W96 [771-797]	Q91W96 2xPhospho [S777; S779]	1	3783.89	0.948	0.947	1.003	1.002	1.097	100.1	94.8	94.7	100.3	100.3	109.8		High	High	High	High	High	High	High	0.0001041	2.768e-11	7.27
[K].LKFSDDEDEEDVVK.[D]	1xPhospho [S4]; 2xTMT6plex [K2; K14]; 1xTMT6plex [N-Term]	4.26988e-05	0.000274045	1	3	1	F8WHT3	F8WHT3	Prrc2b	Protein PRRC2B	F8WHT3 [384-397]	F8WHT3 1xPhospho [S387]	1	2435.22	1.002	1.062	0.875	0.962	0.969	102.2	102.4	108.6	89.4	98.4	99		High	High	High	High	High	High	High	0.0001041	1.645e-06	3.64
[K].LKFSDEEDGRDSDEEGAEGHK.[D]	2xPhospho [S4; S12]; 2xTMT6plex [K2; K21]; 1xTMT6plex [N-Term]	9.76385e-06	0.000274045	1	2	1	G3UX48	G3UX48	Prrc2a	Protein PRRC2A	G3UX48 [284-304]	G3UX48 2xPhospho [S287; S295]	2	3197.43	0.936	1.039	1.069	1.091	0.977	98.2	91.9	102	105	107.1	95.9		High	High	High	High	High	High	High	0.0001041	2.582e-07	4.73
[R].LKGQEDSLASAVDATTGQEACDSD.[-]	1xCarbamidomethyl [C21]; 1xPhospho [S23]; 1xTMT6plex [K2]; 1xTMT6plex [N-Term]	8.89928e-14	0.000274045	1	1	5	Q8R344	Q8R344	Ccdc12	Coiled-coil domain-containing protein 12	Q8R344 [143-166]	Q8R344 1xPhospho [S165]	1	3006.37	1.049	1.02	1.064	1.074	1.094	95.2	99.9	97.1	101.3	102.3	104.1		High	High	High	High	High	High	High	0.0001041	3.762e-16	6.55
[K].LKSKESLQEAGK.[S]	2xPhospho [S3; S6]; 3xTMT6plex [K2; K4; K12]; 1xTMT6plex [N-Term]	0.000912759	0.000274045	1	1	10	P53986	P53986	Slc16a1 Mct1	Monocarboxylate transporter 1 (MCT 1) (Solute carrier family 16 member 1)	P53986 [208-219]	P53986 2xPhospho [S210; S213]	2	2394.32	0.91	0.943	0.913	0.824	0.794	111.5	101.4	105.1	101.7	91.8	88.4		High	High	High	High	High	High	High	0.0001041	7.641e-05	4.3
[R].LIAASSRPNQAGSEGQLVLSSSQSEESDLGEEGK.[K]	2xPhospho [S24; S27]; 1xTMT6plex [K34]; 1xTMT6plex [N-Term]	2.66434e-07	0.000274045	1	1	1	Q8K3H0	Q8K3H0	Appl1 Dip13a Kiaa1428	DCC-interacting protein 13-alpha (Dip13-alpha) (Adapter protein containing PH domain, PTB domain and leucine zipper motif 1)	Q8K3H0 [668-701]	Q8K3H0 2xPhospho [S691; S694]	0	4078.93	0.935	1.029	1.201	1.29	1.06	92.1	86.1	94.8	110.6	118.8	97.6		High	High	High	High	High	High	High	0.0001041	2.834e-09	3.55
[R].LLAVDSGAAPSDDKGSSAVTNELCSPPGSSNVAGTSLSPK.[A]	1xCarbamidomethyl [C24]; 1xPhospho [S29]; 2xTMT6plex [K14; K40]; 1xTMT6plex [N-Term]	4.1194e-05	0.000274045	1	1	1	P70670	P70670	Naca Gm1878	Nascent polypeptide-associated complex subunit alpha, muscle-specific form (Alpha-NAC, muscle-specific form) (skNAC)	P70670 [331-370]	P70670 1xPhospho [S359]	1	4611.31												No Quan Values	High	High	High	High	High	High	High	0.0001041	1.569e-06	3.24
[K].LLCQEETPEATEDERDEER.[G]	1xCarbamidomethyl [C3]; 1xPhospho [T7]; 1xTMT6plex [N-Term]	0.00106295	0.000274045	1	2	1	Q5SW15	Q5SW15	Mettl16	U6 small nuclear RNA (adenine-(43)-N(6))-methyltransferase (EC 2.1.1.-)	Q5SW15 [493-511]	Q5SW15 1xPhospho [T499]	1	2658.14	0.94	0.933	0.964	1.365	1.057	95.9	90.1	89.5	92.4	130.8	101.3		High	High	High	High	High	High	High	0.0001041	9.215e-05	1.53
[R].LLDAEDVDVPSPDEK.[S]	1xPhospho [S11]; 1xTMT6plex [K15]; 1xTMT6plex [N-Term]	2.64547e-08	0.000274045	1	9	1	B1ARU4	B1ARU4	Macf1	Microtubule-actin cross-linking factor 1	B1ARU4 [270-284]	B1ARU4 1xPhospho [S280]	0	2180.08	1.237	1.281	1.22	1.245	1.247	83	102.6	106.3	101.2	103.3	103.5		High	High	High	High	High	High	High	0.0001041	1.562e-10	4.33
[R].ILDELDKEDSTHDSLSQESESDEDGIR.[V]	3xPhospho [S16; S19; S21]; 1xTMT6plex [K7]; 1xTMT6plex [N-Term]	1.7649e-05	0.000274045	1	1	1	Q9D706	Q9D706	Rpap3 D15Ertd682e	RNA polymerase II-associated protein 3	Q9D706 [102-128]	Q9D706 3xPhospho [S117; S120; S122]	1	3760.58	1.109	1.135	1.154	1.102	1.139	90.4	100.3	102.6	104.3	99.6	103		High	High	High	High	High	High	High	0.0001041	5.428e-07	3.37
[K].LLDLSDSTSVASFPSADETDGNLPESR.[I]	2xPhospho [S]; 1xTMT6plex [N-Term]	6.8458e-08	0.000274045	1	1	4	P70335	P70335	Rock1	Rho-associated protein kinase 1 (EC 2.7.11.1) (Rho-associated, coiled-coil-containing protein kinase 1) (Rho-associated, coiled-coil-containing protein kinase I) (ROCK-I) (p160 ROCK-1) (p160ROCK)	P70335 [1094-1120]	P70335 2xPhospho [S]	0	3212.41												No Quan Values	High	High	High	High	High	High	High	0.0001041	5.151e-10	3.53
[K].ILDPDPDPPSPESPTETFAAPAEVR.[H]	2xPhospho [S10; S13]; 1xTMT6plex [N-Term]	5.73657e-07	0.000274045	1	1	5	Q05AH6	Q05AH6	Spindoc	Spindlin interactor and repressor of chromatin-binding protein (SPIN1-docking protein) (SPIN-DOC)	Q05AH6 [240-264]	Q05AH6 2xPhospho [S249; S252]	0	3037.37	0.904	0.97	0.579	0.657	0.737	123.8	111.9	120.1	71.7	81.3	91.3		High	High	High	High	High	High	High	0.0001041	7.411e-09	4.52
[R].LLDPEDVDVSSPDEK.[S]	1xPhospho [S11]; 1xTMT6plex [K15]; 1xTMT6plex [N-Term]	0.000588325	0.000274045	1	4	1	E9Q9X1	E9Q9X1	Dst	Dystonin	E9Q9X1 [227-241]	E9Q9X1 1xPhospho [S237]	0	2196.07	0.951	1.021	1.111	1.026	1.076	97	92.3	99	107.8	99.5	104.4		High	High	High	High	High	High	High	0.0001041	4.414e-05	2.88
[K].LGVYDADGDGDFDVDDAK.[V]	1xTMT6plex [K18]; 1xTMT6plex [N-Term]	3.19139e-10	0.000274045	1	15	5	Q9CR06	Q9CR06	Asph mCG_124817	Aspartate-beta-hydroxylase, isoform CRA_a (Aspartyl/asparaginyl beta-hydroxylase)	Q9CR06 [58-75]		0	2345.12	1.098	1.086	0.932	0.889	0.91	101.4	111.4	110.1	94.5	90.2	92.3		High	High	High	High	High	High	High	0.0001041	6.13e-13	5.17
[K].ILSESPPPAR.[L]	1xPhospho [S5]; 1xTMT6plex [N-Term]	0.000382579	0.000274045	1	1	5	Q1XH17	Q1XH17	Trim72 Mg53	Tripartite motif-containing protein 72 (Mitsugumin-53) (Mg53)	Q1XH17 [251-260]	Q1XH17 1xPhospho [S255]	0	1375.72	1.106	0.919	0.996	0.914	0.884	103.1	114	94.8	102.7	94.3	91.2		High	High	High	High	High	High	High	0.0001041	2.569e-05	3.55
[R].IISTSSGSGNDSGGDEELLEK.[E]	2xPhospho [S8; S12]; 1xTMT6plex [K21]; 1xTMT6plex [N-Term]	2.35608e-06	0.000274045	1	1	3	Q52KR3	Q52KR3	Prune2 Bmcc1 Kiaa0367	Protein prune homolog 2 (BNIP2 motif-containing molecule at the C-terminal region 1)	Q52KR3 [1671-1691]	Q52KR3 2xPhospho [S1678; S1682]	0	2713.23	1.108	1.055	1.072	1.001	1.199	93.2	103.3	98.4	99.9	93.4	111.8		High	High	High	High	High	High	High	0.0001041	4.349e-08	4.41
[R].IPINMQEMATPGELLETQSGSPIGSAEAPGLGTVLEDQIPK.[G]	1xPhospho [S/T]; 2xOxidation [M5; M8]; 1xTMT6plex [K41]; 1xTMT6plex [N-Term]	2.90132e-07	0.000274045	1	2	2	Q3UIZ8	Q3UIZ8	Mylk3	Myosin light chain kinase 3 (EC 2.7.11.18) (Cardiac-MyBP-C-associated Ca/CaM kinase) (Cardiac-MLCK)	Q3UIZ8 [331-371]	Q3UIZ8 1xPhospho [S/T]	0	4789.4	1.4	1.065	1.109	1.237	1.183	85.8	120.1	91.4	95.1	106.1	101.5		High	High	High	High	High	High	High	0.0001041	3.152e-09	4.39
[R].LPLPDDHDLSDRELDLEDSTALSDLR.[W]	1xPhospho [S10]; 1xTMT6plex [N-Term]	4.03712e-11	0.000274045	1	1	1	A0A1L1STC6	A0A1L1STC6	Syne1	Nesprin-1	A0A1L1STC6 [8195-8220]	A0A1L1STC6 1xPhospho [S8204]	1	3259.56												No Quan Values	High	High	High	High	High	High	High	0.0001041	4.602e-14	6.86
[R].LPPGVDPAAVTSALSPEGVLSIQATPASAQAQLPSPPAAK.[-]	1xPhospho [S35]; 1xTMT6plex [K40]; 1xTMT6plex [N-Term]	3.08125e-08	0.000274045	1	1	8	Q5EBG6	Q5EBG6	Hspb6 Gm479	Heat shock protein beta-6 (HspB6)	Q5EBG6 [123-162]	Q5EBG6 1xPhospho [S157]	0	4343.33	0.979	1.002	0.943	0.901	0.926	104.3	102.1	104.5	98.3	94	96.6		High	High	High	High	High	High	High	0.0001041	1.889e-10	5.97
[K].LPPPPPQAPPEEENESEPEEPSGVEGAAFQSR.[L]	1xPhospho [S16]; 1xTMT6plex [N-Term]	5.84456e-05	0.000274045	1	2	1	G8JL40	G8JL40	Kdm1a	Lysine-specific histone demethylase 1A (Fragment)	G8JL40 [60-91]	G8JL40 1xPhospho [S75]	0	3707.7												No Quan Values	High	High	High	High	High	High	High	0.0001041	2.434e-06	2.81
[R].LPSGSGPASPTTGSAVDIR.[A]	1xPhospho [S]; 1xTMT6plex [N-Term]	1.29082e-08	0.000274045	1	1	10	E9Q616	E9Q616	Ahnak	AHNAK nucleoprotein (desmoyokin)	E9Q616 [209-227]	E9Q616 1xPhospho [S]	0	2079.03	1.016	0.953	1.007	1.057	1.043	98.8	100.4	94.1	99.4	104.4	103		High	High	High	High	High	High	High	0.0001041	6.363e-11	5.43
[R].LPSGSGPASPTTGSAVDIR.[A]	2xPhospho [S5; S9]; 1xTMT6plex [N-Term]	1.31174e-07	0.000274045	1	1	6	E9Q616	E9Q616	Ahnak	AHNAK nucleoprotein (desmoyokin)	E9Q616 [209-227]	E9Q616 2xPhospho [S213; S217]	0	2159	0.927	0.933	0.928	1.018	0.995	103.4	95.9	96.5	96	105.3	102.9		High	High	High	High	High	High	High	0.0001041	1.16e-09	5.6
[R].LPSVSDENENQLAGDGPAGLTTSEGAMGR.[A]	1xPhospho [S3]; 1xTMT6plex [N-Term]	3.6062e-13	0.000274045	1	1	3	Q8CBC4	Q8CBC4	Cnst	Consortin	Q8CBC4 [32-60]	Q8CBC4 1xPhospho [S34]	0	3182.45	0.935	1.036	1.006	1.045	1.139	97.4	91.1	100.9	97.9	101.8	110.9		High	High	High	High	High	High	High	0.0001041	8.379e-16	6.12
[R].LPSVSDENENQLAGDGPAGLTTSEGAMGR.[A]	1xPhospho [S3]; 1xOxidation [M27]; 1xTMT6plex [N-Term]	1.7065e-11	0.000274045	1	1	3	Q8CBC4	Q8CBC4	Cnst	Consortin	Q8CBC4 [32-60]	Q8CBC4 1xPhospho [S34]	0	3198.45	0.701	0.758	0.904	0.842	0.863	118.4	83	89.7	107.1	99.7	102.1		High	High	High	High	High	High	High	0.0001041	1.558e-14	7.8
[R].LQDAEEAVEAVNAK.[C]	1xTMT6plex [K14]; 1xTMT6plex [N-Term]	1.76554e-10	0.000274045	2	2	2	Q02566; Q91Z83	Q02566	Myh6 Myhca	Myosin-6 (Myosin heavy chain 6) (Myosin heavy chain, cardiac muscle alpha isoform) (MyHC-alpha)	Q02566 [1399-1412]; Q91Z83 [1397-1410]		0	1945.06	1.058	1.013	0.87	0.859	1.042	102.7	108.7	104.1	89.3	88.3	107	Shared	High	High	High	High	High	High	High	0.0001041	2.931e-13	4.53
[R].LQDSSDPDTGSEEEVSSRLSPPHSPR.[D]	2xPhospho [S20; S24]; 1xTMT6plex [N-Term]	5.42178e-08	0.000274045	1	6	2	H3BJU7	H3BJU7	Arhgef2	Rho guanine nucleotide exchange factor 2	H3BJU7 [907-932]	H3BJU7 2xPhospho [S926; S930]	1	3198.38	1.029	1.052	1	1.077	0.966	98	100.8	103.1	98	105.5	94.6		High	High	High	High	High	High	High	0.0001041	3.84e-10	5.47
[R].IQEAGTEVVK.[A]	1xPhospho [T6]; 1xTMT6plex [K10]; 1xTMT6plex [N-Term]	1.28601e-06	0.000274045	1	1	1	P08249	P08249	Mdh2 Mor1	Malate dehydrogenase, mitochondrial (EC 1.1.1.37)	P08249 [230-239]	P08249 1xPhospho [T235]	0	1611.88	1.015	1.019	0.846	0.712	0.937	108.5	110.1	110.6	91.8	77.3	101.7		High	High	High	High	High	High	High	0.0001041	2.037e-08	3.92
[R].LQEDGCSSDEEDREGSTSQR.[A]	1xCarbamidomethyl [C6]; 2xPhospho [S7; S8]; 1xTMT6plex [N-Term]	0.00243355	0.000274045	1	2	2	A0A0R4J217	A0A0R4J217	Dhx34	Probable ATP-dependent RNA helicase DHX34	A0A0R4J217 [743-762]	A0A0R4J217 2xPhospho [S749; S750]	1	2674.02												No Quan Values	High	High	High	High	High	High	High	0.0001041	0.0002606	1.56
[K].LQEEGGSEEEEAGNPSEDGMQSGPTQAPPR.[E]	1xPhospho [S7]; 1xTMT6plex [N-Term]	2.89913e-09	0.000274045	1	2	1	Q99LL5	Q99LL5	Pwp1	Periodic tryptophan protein 1 homolog	Q99LL5 [43-72]	Q99LL5 1xPhospho [S49]	0	3422.45	1.078	0.96	0.83	1.022	0.847	104.6	112.8	100.4	86.8	106.9	88.6		High	High	High	High	High	High	High	0.0001041	9.78e-12	5.59
[K].LQEEGGSEEEEAGNPSEDGMQSGPTQAPPR.[E]	1xPhospho [S7]; 1xOxidation [M20]; 1xTMT6plex [N-Term]	6.40041e-08	0.000274045	1	2	2	Q99LL5	Q99LL5	Pwp1	Periodic tryptophan protein 1 homolog	Q99LL5 [43-72]	Q99LL5 1xPhospho [S49]	0	3438.45												No Quan Values	High	High	High	High	High	High	High	0.0001041	4.722e-10	5.2
[K].LQEEVPSEEQMPQEK.[G]	1xPhospho [S7]; 1xTMT6plex [K15]; 1xTMT6plex [N-Term]	0.000916859	0.000274045	1	1	2	Q91XA2	Q91XA2	Golm1 Golph2	Golgi membrane protein 1 (Golgi membrane protein GP73) (Golgi phosphoprotein 2)	Q91XA2 [207-221]	Q91XA2 1xPhospho [S213]	0	2339.12	1.002	0.998	0.922	1.055	0.963	101	101.2	100.8	93.2	106.6	97.3		High	High	High	High	High	High	High	0.0001041	7.666e-05	2.68
[K].LQEEVPSEEQMPQEK.[G]	1xPhospho [S7]; 1xOxidation [M11]; 1xTMT6plex [K15]; 1xTMT6plex [N-Term]	0.000216485	0.000274045	1	1	2	Q91XA2	Q91XA2	Golm1 Golph2	Golgi membrane protein 1 (Golgi membrane protein GP73) (Golgi phosphoprotein 2)	Q91XA2 [207-221]	Q91XA2 1xPhospho [S213]	0	2355.12	0.919	0.881	0.963	0.998	1.042	103.4	95	91.1	99.6	103.2	107.8		High	High	High	High	High	High	High	0.0001041	1.255e-05	2.74
[R].LQELESCSGLGSTSDDTDVR.[E]	1xCarbamidomethyl [C7]; 1xPhospho [S14]; 1xTMT6plex [N-Term]	0.00264942	0.000274045	1	5	1	F6X819	F6X819	Gapvd1	GTPase-activating protein and VPS9 domain-containing protein 1 (Fragment)	F6X819 [598-617]	F6X819 1xPhospho [S611]	0	2478.09												No Quan Values	High	High	High	High	High	High	High	0.0001041	0.0002887	2.28
[K].LQGSGVSLASK.[K]	1xPhospho [S4]; 1xTMT6plex [K11]; 1xTMT6plex [N-Term]	8.14471e-05	0.000274045	1	1	4	E9Q616	E9Q616	Ahnak	AHNAK nucleoprotein (desmoyokin)	E9Q616 [5614-5624]	E9Q616 1xPhospho [S5617]	0	1584.88	0.973	0.967	1.098	1.015	1.071	98	95.3	94.8	107.6	99.5	104.9		High	High	High	High	High	High	High	0.0001041	3.689e-06	3.5
[K].IQLPEDD.[-]	1xTMT6plex [N-Term]	0.00032702	0.000274045	1	1	3	O09111	O09111	Ndufb11 Np15	NADH dehydrogenase [ubiquinone] 1 beta subcomplex subunit 11, mitochondrial (Complex I-ESSS) (CI-ESSS) (NADH-ubiquinone oxidoreductase ESSS subunit) (Neuronal protein 15.6) (Np15.6) (p15.6)	O09111 [145-151]		0	1058.56	0.937	0.963	0.714	0.715	0.787	117.3	109.9	113	83.7	83.9	92.3		High	High	High	High	High	High	High	0.0001041	2.112e-05	2.69
[K].LQLSDEESVFEDALVCPDAR.[Y]	1xCarbamidomethyl [C16]; 1xPhospho [S4]; 1xTMT6plex [N-Term]	1.05885e-10	0.000274045	1	2	3	Q8K1N2	Q8K1N2	Phldb2 Ll5b	Pleckstrin homology-like domain family B member 2 (Protein LL5-beta)	Q8K1N2 [483-502]	Q8K1N2 1xPhospho [S486]	0	2602.19	1.128	1.132	0.913	1.205	1.094	92.7	104.6	105	84.6	111.7	101.4		High	High	High	High	High	High	High	0.0001041	1.536e-13	6.08
[K].IQNTGDYYDLYGGEK.[F]	1xPhospho [Y7]; 1xTMT6plex [K15]; 1xTMT6plex [N-Term]	3.31047e-08	0.000274045	1	1	1	P35235	P35235	Ptpn11	Tyrosine-protein phosphatase non-receptor type 11 (EC 3.1.3.48) (Protein-tyrosine phosphatase SYP) (SH-PTP2) (SHP-2) (Shp2)	P35235 [56-70]	P35235 1xPhospho [Y62]	0	2274.07	1.043	1.076	0.956	0.894	1.001	100.5	104.8	108.2	96.1	89.8	100.6		High	High	High	High	High	High	High	0.0001041	2.074e-10	4.04
[R].LQPEQGSPK.[K]	1xPhospho [S7]; 1xTMT6plex [K9]; 1xTMT6plex [N-Term]	0.0002254	0.000274045	1	2	5	Q9JIX8	Q9JIX8	Acin1 Acinus	Apoptotic chromatin condensation inducer in the nucleus (Acinus)	Q9JIX8 [723-731]	Q9JIX8 1xPhospho [S729]	0	1521.81	0.94	0.954	0.984	0.994	1.1	100.5	94.4	95.9	98.8	99.9	110.5		High	High	High	High	High	High	High	0.0001041	1.32e-05	3.24
[R].IQQDSESGDELSSSSTEQMR.[AG]	1xPhospho [S7]; 1xTMT6plex [N-Term]	3.05943e-09	0.000274045	1	8	3	S4R248	S4R248	Arhgap12	Rho GTPase-activating protein 12	S4R248 [207-226]	S4R248 1xPhospho [S213]	0	2523.08	1.051	1.115	1.289	1.107	1.24	88.2	92.7	98.3	113.7	97.7	109.4		High	High	High	High	High	High	High	0.0001041	1.047e-11	4.8
[R].IPINMQEMATPGELLETQSGSPIGSAEAPGLGTVLEDQIPK.[G]	1xPhospho [S]; 1xOxidation [M8]; 1xTMT6plex [K41]; 1xTMT6plex [N-Term]	6.694e-08	0.000274045	1	2	3	Q3UIZ8	Q3UIZ8	Mylk3	Myosin light chain kinase 3 (EC 2.7.11.18) (Cardiac-MyBP-C-associated Ca/CaM kinase) (Cardiac-MLCK)	Q3UIZ8 [331-371]	Q3UIZ8 1xPhospho [S]	0	4773.4	1.059	1.029	1.164	1.256	1.356	87.4	92.5	89.9	101.8	109.8	118.6		High	High	High	High	High	High	High	0.0001041	4.997e-10	5.57
[R].IISTSSGSGNDSGGDEELLEK.[E]	1xPhospho [S12]; 1xTMT6plex [K21]; 1xTMT6plex [N-Term]	2.0858e-08	0.000274045	1	1	6	Q52KR3	Q52KR3	Prune2 Bmcc1 Kiaa0367	Protein prune homolog 2 (BNIP2 motif-containing molecule at the C-terminal region 1)	Q52KR3 [1671-1691]	Q52KR3 1xPhospho [S1682]	0	2633.26	1.035	1.063	1.095	1.088	1.199	92.6	95.9	98.4	101.3	100.7	111.1		High	High	High	High	High	High	High	0.0001041	1.157e-10	4.98
[K].IPGSTLRSNTTSPQPQTDTFSLADVPSVTPVLSPLSSSK.[G]	2xPhospho [S8; S12]; 1xTMT6plex [K39]; 1xTMT6plex [N-Term]	3.72966e-07	0.000274045	1	3	5	V9GWW6	V9GWW6	Mlip	Muscular LMNA-interacting protein	V9GWW6 [504-542]	V9GWW6 2xPhospho [S511; S515]	1	4631.33	0.979	0.989	0.912	0.889	0.99	104.2	102	103	95	92.6	103.1		High	High	High	High	High	High	High	0.0001041	4.321e-09	5.28
[K].IPEISIQDMTAQVTSPSGK.[T]	1xPhospho [S15]; 1xOxidation [M9]; 1xTMT6plex [K19]; 1xTMT6plex [N-Term]	0.00123783	0.000274045	1	3	2	B7FAV1	B7FAV1	Flna RP23-436K3.1-013	Filamin, alpha (Filamin-A) (Fragment)	B7FAV1 [2102-2120]	B7FAV1 1xPhospho [S2116]	0	2556.3												No Quan Values	High	High	High	High	High	High	High	0.0001041	0.0001117	2.18
[K].IIVIMDSYGSDLVER.[G]	1xPhospho [S10]; 1xTMT6plex [N-Term]	0.00222525	0.000274045	1	2	2	D3Z041	D3Z041	Acsl1	Long-chain-fatty-acid--CoA ligase 1	D3Z041 [224-238]	D3Z041 1xPhospho [S233]	0	2019.01	1.023	0.851	0.709	1.076	0.945	107.1	109.5	91.1	75.9	115.2	101.2		High	High	High	High	High	High	High	0.0001041	0.0002324	2.22
[K].IIVIMDSYGSDLVER.[G]	1xPhospho [S10]; 1xOxidation [M5]; 1xTMT6plex [N-Term]	1.26315e-06	0.000274045	1	2	3	D3Z041	D3Z041	Acsl1	Long-chain-fatty-acid--CoA ligase 1	D3Z041 [224-238]	D3Z041 1xPhospho [S233]	0	2035	1.289	1.121	1.036	0.965	1.14	91.6	118	102.7	94.9	88.4	104.4		High	High	High	High	High	High	High	0.0001041	1.991e-08	3.73
[R].IIYGGSVTGATCK.[E]	1xCarbamidomethyl [C12]; 1xPhospho [S6]; 1xTMT6plex [K13]; 1xTMT6plex [N-Term]	1.26883e-06	0.000274045	1	2	3	H7BXC3	H7BXC3	Tpi1	Triosephosphate isomerase (EC 5.3.1.1)	H7BXC3 [125-137]	H7BXC3 1xPhospho [S130]	0	1864.96	0.891	1.089	0.813	0.814	0.849	110	98	119.7	89.5	89.5	93.4		High	High	High	High	High	High	High	0.0001041	2.003e-08	4.52
[K].LMELHGEGGSSGK.[A]	1xPhospho [S11]; 1xTMT6plex [K13]; 1xTMT6plex [N-Term]	0.000268471	0.000274045	1	1	1	P97351	P97351	Rps3a Rps3a1	40S ribosomal protein S3a (Protein TU-11)	P97351 [228-240]	P97351 1xPhospho [S238]	0	1839.91												No Quan Values	High	High	High	High	High	High	High	0.0001041	1.646e-05	3.04
[R].LMEVLYASDEQEGQTEEPEAEEQAHDQQPQQQEEY.[-]	1xTMT6plex [N-Term]	6.82029e-06	0.000274045	1	2	1	E9Q6X0	E9Q6X0	Mapre2	Microtubule-associated protein RP/EB family member 2	E9Q6X0 [250-284]		0	4364.91												No Quan Values	High	High	High	High	High	High	High	0.0001041	1.645e-07	3.09
[K].IMVGSTDDPSVFSLPDSK.[LS]	1xPhospho [S5]; 1xTMT6plex [K18]; 1xTMT6plex [N-Term]	3.57544e-06	0.000274045	1	3	5	Q6PAM0	Q6PAM0	Prkab2	5'-AMP-activated protein kinase subunit beta-2 (AMPK subunit beta-2)	Q6PAM0 [34-51]	Q6PAM0 1xPhospho [S38]	0	2433.2	0.973	1.003	0.991	1.096	0.992	99.1	96.5	99.4	98.2	108.6	98.3		High	High	High	High	High	High	High	0.0001041	7.34e-08	4.08
[K].IMVGSTDDPSVFSLPDSK.[LS]	1xPhospho [S5]; 1xOxidation [M2]; 1xTMT6plex [K18]; 1xTMT6plex [N-Term]	5.85572e-06	0.000274045	1	3	2	Q6PAM0	Q6PAM0	Prkab2	5'-AMP-activated protein kinase subunit beta-2 (AMPK subunit beta-2)	Q6PAM0 [34-51]	Q6PAM0 1xPhospho [S38]	0	2449.2	0.991	0.977	0.933	0.94	1.098	101	100.1	98.7	94.3	95	110.9		High	High	High	High	High	High	High	0.0001041	1.364e-07	3.78
[R].LNATASLEQDK.[I]	1xPhospho [S6]; 1xTMT6plex [K11]; 1xTMT6plex [N-Term]	4.23175e-05	0.000274045	1	2	3	Q3UN10	Q3UN10	Wfs1	Wolframin	Q3UN10 [27-37]	Q3UN10 1xPhospho [S32]	0	1727.9	1.108	0.935	0.958	0.919	1.037	100.7	111.6	94.2	96.5	92.6	104.5		High	High	High	High	High	High	High	0.0001041	1.627e-06	3.71
[K].INETDTFGPGDDDEIQFDDIGDDDEDIDDI.[-]	1xTMT6plex [N-Term]	2.95935e-08	0.000274045	1	2	4	Q8BMJ3	Q8BMJ3	Eif1ax Eif1ay	Eukaryotic translation initiation factor 1A, X-chromosomal (eIF-1A X isoform) (Eukaryotic translation initiation factor 4C) (eIF-4C)	Q8BMJ3 [115-144]		0	3587.5	1.305	1.224	1.128	1.182	1.447	82.4	107.5	100.8	92.9	97.4	119.1		High	High	High	High	High	High	High	0.0001041	1.799e-10	4.22
[K].INFDSNSAYR.[Q]	1xPhospho [S5]; 1xTMT6plex [N-Term]	0.000530693	0.000274045	1	1	6	Q9Z2I9	Q9Z2I9	Sucla2	Succinate--CoA ligase [ADP-forming] subunit beta, mitochondrial (EC 6.2.1.5) (ATP-specific succinyl-CoA synthetase subunit beta) (A-SCS) (Succinyl-CoA synthetase beta-A chain) (SCS-betaA)	Q9Z2I9 [275-284]	Q9Z2I9 1xPhospho [S279]	0	1495.68	0.994	0.981	0.687	0.683	0.768	117.3	116.6	115.1	80.6	80.2	90.1		High	High	High	High	High	High	High	0.0001041	3.858e-05	3.28
[R].LNSQESDEEPQISDVPHISK.[G]	1xPhospho [S6]; 1xTMT6plex [K20]; 1xTMT6plex [N-Term]	3.12881e-09	0.000274045	1	5	4	B1ARU4	B1ARU4	Macf1	Microtubule-actin cross-linking factor 1	B1ARU4 [3080-3099]	B1ARU4 1xPhospho [S3085]	0	2790.36	1.126	1.229	1.198	1.255	1.192	85.7	96.5	105.3	102.7	107.6	102.2		High	High	High	High	High	High	High	0.0001041	1.077e-11	4.85
[R].LNSQESDEEPQISDVPHISK.[G]	2xPhospho [S3; S6]; 1xTMT6plex [K20]; 1xTMT6plex [N-Term]	3.05142e-10	0.000274045	1	5	8	B1ARU4	B1ARU4	Macf1	Microtubule-actin cross-linking factor 1	B1ARU4 [3080-3099]	B1ARU4 2xPhospho [S3082; S3085]	0	2870.33	0.966	0.989	1.287	1.087	1.02	94.5	91.2	93.5	121.7	102.7	96.4		High	High	High	High	High	High	High	0.0001041	5.81e-13	6.53
[K].INTEDDDNEDEDDD.[-]	1xTMT6plex [N-Term]	5.36335e-07	0.000274045	1	1	3	E9PZ67	E9PZ67	Casq2	Calsequestrin (Fragment)	E9PZ67 [299-312]		0	1882.71	0.93	0.91	1.061	1.067	0.972	101	93.9	91.9	107.2	107.8	98.2		High	High	High	High	High	High	High	0.0001041	6.794e-09	3.19
[K].LNVPETMTEVLDVSDEEGDDTVTGDGGEYLRPEDLK.[E]	1xPhospho [S14]; 1xTMT6plex [K36]; 1xTMT6plex [N-Term]	2.38258e-12	0.000274045	1	5	3	Q8C8R3	Q8C8R3	Ank2 AnkB	Ankyrin-2 (ANK-2) (Ankyrin-B) (Brain ankyrin)	Q8C8R3 [833-868]	Q8C8R3 1xPhospho [S846]	0	4476.09	1.021	0.956	1.101	1.148	1.296	92	93.9	87.9	101.3	105.6	119.2		High	High	High	High	High	High	High	0.0001041	2.467e-15	6.4
[K].LNVPETMTEVLDVSDEEGDDTVTGDGGEYLRPEDLK.[E]	1xPhospho [S14]; 1xOxidation [M7]; 1xTMT6plex [K36]; 1xTMT6plex [N-Term]	4.14264e-08	0.000274045	1	5	3	Q8C8R3	Q8C8R3	Ank2 AnkB	Ankyrin-2 (ANK-2) (Ankyrin-B) (Brain ankyrin)	Q8C8R3 [833-868]	Q8C8R3 1xPhospho [S846]	0	4492.09	1.073	1.108	1.099	1.042	1.143	92.8	99.6	102.8	102	96.7	106		High	High	High	High	High	High	High	0.0001041	2.74e-10	4.82
[R].LPAPQEDTASEAGTPQGEVQTR.[D]	1xPhospho [T/S]; 1xTMT6plex [N-Term]	1.04391e-12	0.000274045	1	2	11	Q64012	Q64012	Raly Merc	RNA-binding protein Raly (Maternally-expressed hnRNP C-related protein) (hnRNP associated with lethal yellow protein)	Q64012 [261-282]	Q64012 1xPhospho [T/S]	0	2591.22	1.062	1.086	1.12	1.133	1.155	91.5	97.2	99.4	102.5	103.7	105.7		High	High	High	High	High	High	High	0.0001041	1.536e-15	6.07
[R].LPAPQEDTASEAGTPQGEVQTR.[D]	2xPhospho [T8; T14]; 1xTMT6plex [N-Term]	2.19537e-09	0.000274045	1	2	4	Q64012	Q64012	Raly Merc	RNA-binding protein Raly (Maternally-expressed hnRNP C-related protein) (hnRNP associated with lethal yellow protein)	Q64012 [261-282]	Q64012 2xPhospho [T268; T274]	0	2671.19	0.934	1.034	0.997	0.912	1.107	100.3	93.6	103.7	99.9	91.4	111		High	High	High	High	High	High	High	0.0001041	6.891e-12	6.45
[R].LPAPQEDTASEAGTPQGEVQTR.[D]	3xPhospho [T8; S10; T14]; 1xTMT6plex [N-Term]	0.000384298	0.000274045	1	2	1	Q64012	Q64012	Raly Merc	RNA-binding protein Raly (Maternally-expressed hnRNP C-related protein) (hnRNP associated with lethal yellow protein)	Q64012 [261-282]	Q64012 3xPhospho [T268; S270; T274]	0	2751.15												No Quan Values	High	High	High	High	High	High	High	0.0001041	2.584e-05	2.57
[R].LPEEPSSEDEQQPEK.[K]	1xPhospho [S]; 1xTMT6plex [K15]; 1xTMT6plex [N-Term]	0.000138878	0.000274045	1	8	4	E9Q3I4	E9Q3I4	Itsn1	Intersectin-1	E9Q3I4 [292-306]	E9Q3I4 1xPhospho [S]	0	2280.07	0.875	0.867	0.94	1.03	1.065	103.9	90.9	90	97.6	107	110.6		High	High	High	High	High	High	High	0.0001041	7.21e-06	3.46
[K].IPEEPTDKSPETVNR.[F]	1xPhospho [S9]; 1xTMT6plex [K8]; 1xTMT6plex [N-Term]	3.51187e-06	0.000274045	1	4	5	V9GWW6	V9GWW6	Mlip	Muscular LMNA-interacting protein	V9GWW6 [53-67]	V9GWW6 1xPhospho [S61]	1	2250.14	0.954	0.95	0.894	0.957	1.009	104.1	99.3	98.9	93.1	99.6	105		High	High	High	High	High	High	High	0.0001041	7.175e-08	4.35
[R].LPEGPVDSEDEEEEEEEIDR.[T]	1xPhospho [S8]; 1xTMT6plex [N-Term]	0.00125458	0.000274045	1	5	1	B2RUJ6	B2RUJ6	Rapgef6	Rap guanine nucleotide exchange factor (GEF) 6 (Rapgef6 protein)	B2RUJ6 [223-242]	B2RUJ6 1xPhospho [S230]	0	2654.11												No Quan Values	High	High	High	High	High	High	High	0.0001041	0.0001138	2.02
[R].LPEGPVDSEDEEEEEEEIDRTDPLQGR.[D]	1xPhospho [S8]; 1xTMT6plex [N-Term]	5.84041e-07	0.000274045	1	5	2	B2RUJ6	B2RUJ6	Rapgef6	Rap guanine nucleotide exchange factor (GEF) 6 (Rapgef6 protein)	B2RUJ6 [223-249]	B2RUJ6 1xPhospho [S230]	1	3421.5	1	0.777	0.891	1.123	1.01	103.4	103.4	80.4	92.2	116.1	104.5		High	High	High	High	High	High	High	0.0001041	7.581e-09	4.36
[K].IPEISIQDMTAQVTSPSGK.[T]	1xPhospho [S15]; 1xTMT6plex [K19]; 1xTMT6plex [N-Term]	0.00015959	0.000274045	1	3	1	B7FAV1	B7FAV1	Flna RP23-436K3.1-013	Filamin, alpha (Filamin-A) (Fragment)	B7FAV1 [2102-2120]	B7FAV1 1xPhospho [S2116]	0	2540.31	1.136	1.007	1.169	1.074	1.127	92.1	104.7	92.7	107.7	98.9	103.8		High	High	High	High	High	High	High	0.0001041	8.597e-06	3.5
[R].IPESETESTASAPNSPR.[T]	1xPhospho [S15]; 1xTMT6plex [N-Term]	2.89373e-08	0.000274045	1	1	3	Q62245	Q62245	Sos1	Son of sevenless homolog 1 (SOS-1) (mSOS-1)	Q62245 [1068-1084]	Q62245 1xPhospho [S1082]	0	2081.96	1.177	1.225	1.502	1.247	1.339	80.1	94.3	98.1	120.3	99.9	107.3		High	High	High	High	High	High	High	0.0001041	1.746e-10	4.98
[R].IQQDSESGDELSSSSTEQMR.[AG]	1xPhospho [S7]; 1xOxidation [M19]; 1xTMT6plex [N-Term]	4.29397e-08	0.000274045	1	8	2	S4R248	S4R248	Arhgap12	Rho GTPase-activating protein 12	S4R248 [207-226]	S4R248 1xPhospho [S213]	0	2539.07												No Quan Values	High	High	High	High	High	High	High	0.0001041	2.862e-10	4.37
[K].LGVSVSPSR.[A]	1xPhospho [S6]; 1xTMT6plex [N-Term]	0.000357697	0.000274045	1	3	5	G3X8T2	G3X8T2	Zc3h18 5830416A07Rik mCG_1040504	RIKEN cDNA 5830416A07, isoform CRA_c (Zinc finger CCCH domain-containing protein 18)	G3X8T2 [549-557]	G3X8T2 1xPhospho [S554]	0	1210.64	0.997	1.022	0.964	0.946	1.06	100.2	99.8	102.4	96.6	94.7	106.3		High	High	High	High	High	High	High	0.0001041	2.354e-05	3.38
[R].LGVPHNQLGSQTGATTPSAESLGSEASGTSGSSAPGESR.[S]	2xPhospho [S32; S]; 1xTMT6plex [N-Term]	2.0858e-08	0.000274045	1	3	2	A0A087WSE3	A0A087WSE3	Speg	Striated muscle-specific serine/threonine-protein kinase (Fragment)	A0A087WSE3 [2255-2293]	A0A087WSE3 2xPhospho [S2286; S]	0	4058.82												No Quan Values	High	High	High	High	High	High	High	0.0001041	1.156e-10	4.67
[K].LEDQMQEDREEGSFTEGLSEASLPSGLMEGSAEDAEK.[S]	3xPhospho [S13; S19; S22]; 1xTMT6plex [K37]; 1xTMT6plex [N-Term]	3.24556e-07	0.000274045	1	1	1	Q63918	Q63918	Cavin2 Sdpr Sdr	Caveolae-associated protein 2 (Cavin-2) (Phosphatidylserine-binding protein) (Serum deprivation-response protein)	Q63918 [315-351]	Q63918 3xPhospho [S327; S333; S336]	1	4699.96	1.033	0.726	0.977	1.105	1.21	99.2	102.4	72	96.9	109.6	120		High	High	High	High	High	High	High	0.0001041	3.62e-09	5.44
[K].LEDQMQEDREEGSFTEGLSEASLPSGLMEGSAEDAEK.[S]	3xPhospho [S13; S19; S22]; 1xOxidation [M28]; 1xTMT6plex [K37]; 1xTMT6plex [N-Term]	0.00025327	0.000274045	1	1	1	Q63918	Q63918	Cavin2 Sdpr Sdr	Caveolae-associated protein 2 (Cavin-2) (Phosphatidylserine-binding protein) (Serum deprivation-response protein)	Q63918 [315-351]	Q63918 3xPhospho [S327; S333; S336]	1	4715.96												No Quan Values	High	High	High	High	High	High	High	0.0001041	1.527e-05	3.56
[K].IEDVGSDEEDDSGK.[D]	1xPhospho [S6]; 1xTMT6plex [K14]; 1xTMT6plex [N-Term]	5.99971e-07	0.000274045	1	2	10	P11499	P11499	Hsp90ab1 Hsp84 Hsp84-1 Hspcb	Heat shock protein HSP 90-beta (Heat shock 84 kDa) (HSP 84) (HSP84) (Tumor-specific transplantation 84 kDa antigen) (TSTA)	P11499 [250-263]	P11499 1xPhospho [S255]	0	2032.9	0.96	0.919	0.873	0.903	0.91	107.8	103.5	99.1	94.1	97.4	98.1		High	High	High	High	High	High	High	0.0001041	7.842e-09	4.23
[K].IEDVGSDEEDDSGKDK.[K]	1xPhospho [S6]; 2xTMT6plex [K14; K16]; 1xTMT6plex [N-Term]	3.00731e-07	0.000274045	1	2	20	P11499	P11499	Hsp90ab1 Hsp84 Hsp84-1 Hspcb	Heat shock protein HSP 90-beta (Heat shock 84 kDa) (HSP 84) (HSP84) (Tumor-specific transplantation 84 kDa antigen) (TSTA)	P11499 [250-265]	P11499 1xPhospho [S255]	1	2505.18	0.964	0.954	0.973	1.026	1.017	101.1	97.5	96.4	98.4	103.8	102.8		High	High	High	High	High	High	High	0.0001041	3.282e-09	3.8
[K].IEDVGSDEEDDSGKDKK.[K]	1xPhospho [S6]; 3xTMT6plex [K14; K16; K17]; 1xTMT6plex [N-Term]	4.50272e-07	0.000274045	1	2	24	P11499	P11499	Hsp90ab1 Hsp84 Hsp84-1 Hspcb	Heat shock protein HSP 90-beta (Heat shock 84 kDa) (HSP 84) (HSP84) (Tumor-specific transplantation 84 kDa antigen) (TSTA)	P11499 [250-266]	P11499 1xPhospho [S255]	2	2862.44	0.972	0.952	1.058	1.104	1.06	97.6	94.9	93	103.3	107.8	103.5		High	High	High	High	High	High	High	0.0001041	5.469e-09	3.59
[K].IEDVGSDEEDDSGKDKK.[K]	2xPhospho [S6; S12]; 3xTMT6plex [K14; K16; K17]; 1xTMT6plex [N-Term]	9.48622e-05	0.000274045	1	2	3	P11499	P11499	Hsp90ab1 Hsp84 Hsp84-1 Hspcb	Heat shock protein HSP 90-beta (Heat shock 84 kDa) (HSP 84) (HSP84) (Tumor-specific transplantation 84 kDa antigen) (TSTA)	P11499 [250-266]	P11499 2xPhospho [S255; S261]	2	2942.41	0.879	0.861	1.306	1.31	0.975	94.8	83.3	81.6	123.8	124.1	92.4		High	High	High	High	High	High	High	0.0001041	4.479e-06	4.27
[R].LEEAGGATSVQIEMNK.[K]	1xPhospho [T8]; 1xOxidation [M14]; 1xTMT6plex [K16]; 1xTMT6plex [N-Term]	0.000218435	0.000274045	2	2	1	Q02566; Q91Z83	Q02566	Myh6 Myhca	Myosin-6 (Myosin heavy chain 6) (Myosin heavy chain, cardiac muscle alpha isoform) (MyHC-alpha)	Q02566 [1152-1167]; Q91Z83 [1150-1165]	Q02566 1xPhospho [T1159]; Q91Z83 1xPhospho [T1157]	0	2231.1	1.146	1.054	0.84	1.112	1.051	96.7	110.9	102	81.2	107.6	101.7	Shared	High	High	High	High	High	High	High	0.0001041	1.271e-05	2.59
[K].LEEEDEDEEDGER.[G]	1xTMT6plex [N-Term]	2.03267e-11	0.000274045	1	1	6	O08529	O08529	Capn2	Calpain-2 catalytic subunit (EC 3.4.22.53) (80 kDa M-calpain subunit) (CALP80) (Calcium-activated neutral proteinase 2) (CANP 2) (Calpain M-type) (Calpain-2 large subunit) (Millimolar-calpain) (M-calpain)	O08529 [391-403]		0	1822.77	1.152	1.13	1.143	1.114	1.084	90.6	104.4	102.3	103.6	100.9	98.2		High	High	High	High	High	High	High	0.0001041	1.942e-14	4.02
[K].IEEEEEEEEEEEDDDDEEEEEVDEAQK.[S]	1xTMT6plex [K27]; 1xTMT6plex [N-Term]	1.01584e-07	0.000274045	1	3	4	Q9JIX8	Q9JIX8	Acin1 Acinus	Apoptotic chromatin condensation inducer in the nucleus (Acinus)	Q9JIX8 [268-294]		0	3785.55	1.184	0.859	1.129	1.268	0.96	93.8	111	80.6	105.8	118.9	90		High	High	High	High	High	High	High	0.0001041	8.438e-10	3.99
[K].IEEEEQEPEPPEPFEYIDD.[-]	1xTMT6plex [N-Term]	5.40759e-09	0.000274045	1	2	3	Q3TXS7	Q3TXS7	Psmd1	26S proteasome non-ATPase regulatory subunit 1 (26S proteasome regulatory subunit RPN2) (26S proteasome regulatory subunit S1)	Q3TXS7 [935-953]		0	2563.14	1.049	1.06	1.061	0.992	1.159	94.9	99.6	100.6	100.7	94.2	110		High	High	High	High	High	High	High	0.0001041	2.138e-11	4.8
[R].LEEELELGFSASPPSRSPPR.[F]	2xPhospho [S12; S15]; 1xTMT6plex [N-Term]	3.62114e-08	0.000274045	1	3	15	A2ASS6	A2ASS6	Ttn	Titin (EC 2.7.11.1) (Connectin)	A2ASS6 [33904-33923]	A2ASS6 2xPhospho [S33915; S33918]	1	2587.2	0.991	1.042	0.945	0.914	0.935	103	102.1	107.3	97.3	94.1	96.3		High	High	High	High	High	High	High	0.0001041	2.321e-10	5.19
[R].LEEELELGFSASPPSRSPPR.[F]	3xPhospho [S12; S15; S]; 1xTMT6plex [N-Term]	2.76682e-08	0.000274045	1	3	10	A2ASS6	A2ASS6	Ttn	Titin (EC 2.7.11.1) (Connectin)	A2ASS6 [33904-33923]	A2ASS6 3xPhospho [S33915; S33918; S]	1	2667.17	1.064	1.175	1.18	1.124	0.938	92.6	98.5	108.8	109.2	104	86.9		High	High	High	High	High	High	High	0.0001041	1.649e-10	5.9
[R].LEEGVASDEEEAEGAEPGSAPGQEPEAPPPATPQ.[-]	1xPhospho [S7]; 1xTMT6plex [N-Term]	1.53754e-08	0.000274045	1	3	7	A0A140LI60	A0A140LI60	Myh14	Myosin-14 (Fragment)	A0A140LI60 [1212-1245]	A0A140LI60 1xPhospho [S1218]	0	3681.62	1.023	1.112	1.066	1.169	1.202	91.3	93.4	101.5	97.3	106.7	109.8		High	High	High	High	High	High	High	0.0001041	7.907e-11	6.3
[R].IEELEEEIEAER.[AT]	1xTMT6plex [N-Term]	2.13149e-10	0.000274045	2	7	6	Q02566; Q91Z83	Q02566	Myh6 Myhca	Myosin-6 (Myosin heavy chain 6) (Myosin heavy chain, cardiac muscle alpha isoform) (MyHC-alpha)	Q02566 [1117-1128]; Q91Z83 [1115-1126]		0	1717.87	0.977	1.103	0.925	0.873	1.01	101.9	99.6	112.4	94.2	89	102.9	Shared	High	High	High	High	High	High	High	0.0001041	3.709e-13	4.36
[K].LEEPPELNRQSPNPR.[R]	1xPhospho [S11]; 1xTMT6plex [N-Term]	0.00143499	0.000274045	1	1	1	E9Q1P8	E9Q1P8	Irf2bp2	Interferon regulatory factor 2-binding protein 2 (IRF-2-binding protein 2) (IRF-2BP2)	E9Q1P8 [159-173]	E9Q1P8 1xPhospho [S169]	1	2085.03	0.96	0.982	0.983	1.262	1.056	96.1	92.3	94.4	94.5	121.3	101.5		High	High	High	High	High	High	High	0.0001041	0.0001343	2.88
[K].LEETEVRSVASNQSEMEYSSLQDMPK.[E]	2xPhospho [S8; S11]; 1xTMT6plex [K26]; 1xTMT6plex [N-Term]	2.14028e-05	0.000274045	1	1	1	Q8VDP4	Q8VDP4	Ccar2	Cell cycle and apoptosis regulator protein 2 (Cell division cycle and apoptosis regulator protein 2)	Q8VDP4 [667-692]	Q8VDP4 2xPhospho [S674; S677]	1	3605.62	1.1	1.301	1.32	1.28	1.32	82	90.2	106.6	108.2	104.9	108.2		High	High	High	High	High	High	High	0.0001041	6.928e-07	4.53
[K].LEETEVRSVASNQSEMEYSSLQDMPK.[E]	3xPhospho [S8; S11; S14]; 1xOxidation [M16]; 1xTMT6plex [K26]; 1xTMT6plex [N-Term]	0.00375469	0.000274045	1	1	1	Q8VDP4	Q8VDP4	Ccar2	Cell cycle and apoptosis regulator protein 2 (Cell division cycle and apoptosis regulator protein 2)	Q8VDP4 [667-692]	Q8VDP4 3xPhospho [S674; S677; S680]	1	3701.58	1.576	1.327	1.413	1.604	1.4	72.1	113.7	95.7	101.9	115.7	100.9		High	High	High	High	High	High	High	0.0001041	0.0004458	3.49
[K].LEGDSDDLLEDSDSEEHSR.[S]	1xPhospho [S12]; 1xTMT6plex [N-Term]	1.93844e-12	0.000274045	1	3	1	O88738	O88738	Birc6 Kiaa1289	Baculoviral IAP repeat-containing protein 6 (EC 2.3.2.27) (BIR repeat-containing ubiquitin-conjugating enzyme) (BRUCE) (RING-type E3 ubiquitin transferase BIRC6) (Ubiquitin-conjugating BIR domain enzyme apollon) (APOLLON)	O88738 [472-490]	O88738 1xPhospho [S483]	0	2457.01	1.262	1.199	1.263	1.451	1.191	81.4	102.8	97.7	102.9	118.2	97		High	High	High	High	High	High	High	0.0001041	2.189e-15	5.96
[K].LEGDSDVDSELEDR.[V]	1xPhospho [S5]; 1xTMT6plex [N-Term]	0.000374099	0.000274045	2	2	2	F6ZGN3; Q9JMH9	F6ZGN3	Myo18a	Unconventional myosin-XVIIIa (Fragment)	F6ZGN3 [25-38]; Q9JMH9 [1962-1975]	F6ZGN3 1xPhospho [S29]; Q9JMH9 1xPhospho [S1966]	0	1887.81	1.204	1.048	1.066	1.059	0.988	94.3	113.5	98.8	100.5	99.8	93.1	Shared	High	High	High	High	High	High	High	0.0001041	2.495e-05	2.38
[R].IEGGSSNVFSMFEQTQIQEFK.[E]	1xPhospho [S/T]; 1xTMT6plex [K21]; 1xTMT6plex [N-Term]	5.00683e-11	0.000274045	1	3	26	E9Q8Y0	E9Q8Y0	Myl2	Myosin regulatory light chain 2, ventricular/cardiac muscle isoform	E9Q8Y0 [10-30]	E9Q8Y0 1xPhospho [S]	0	2944.42	1.038	1.058	0.831	0.825	0.953	105.2	109.2	111.3	87.4	86.7	100.3		High	High	High	High	High	High	High	0.0001041	6.031e-14	6.58
[R].IEGGSSNVFSMFEQTQIQEFK.[E]	1xPhospho [S]; 1xOxidation [M11]; 1xTMT6plex [K21]; 1xTMT6plex [N-Term]	4.40287e-07	0.000274045	1	3	18	E9Q8Y0	E9Q8Y0	Myl2	Myosin regulatory light chain 2, ventricular/cardiac muscle isoform	E9Q8Y0 [10-30]	E9Q8Y0 1xPhospho [S]	0	2960.42	0.972	1.02	0.9	0.802	0.954	106.2	103.3	108.3	95.6	85.2	101.4		High	High	High	High	High	High	High	0.0001041	5.303e-09	4.6
[R].IEGGSSNVFSMFEQTQIQEFK.[E]	2xPhospho [S5; S6]; 1xTMT6plex [K21]; 1xTMT6plex [N-Term]	2.48448e-08	0.000274045	1	3	2	E9Q8Y0	E9Q8Y0	Myl2	Myosin regulatory light chain 2, ventricular/cardiac muscle isoform	E9Q8Y0 [10-30]	E9Q8Y0 2xPhospho [S14; S15]	0	3024.39	0.737	0.77	0.555	0.484	0.642	143.3	105.6	110.3	79.6	69.3	91.9		High	High	High	High	High	High	High	0.0001041	1.445e-10	5.17
[R].IEGGSSNVFSMFEQTQIQEFK.[E]	2xPhospho [S5; S6]; 1xOxidation [M11]; 1xTMT6plex [K21]; 1xTMT6plex [N-Term]	5.51992e-08	0.000274045	1	3	10	E9Q8Y0	E9Q8Y0	Myl2	Myosin regulatory light chain 2, ventricular/cardiac muscle isoform	E9Q8Y0 [10-30]	E9Q8Y0 2xPhospho [S14; S15]	0	3040.38	0.915	0.992	0.721	0.622	0.734	120.4	110.2	119.4	86.8	74.9	88.3		High	High	High	High	High	High	High	0.0001041	3.927e-10	6.1
[K].LEDQMQEDREEGSFTEGLSEASLPSGLMEGSAEDAEK.[S]	1xPhospho [S13]; 2xOxidation [M5; M28]; 1xTMT6plex [K37]; 1xTMT6plex [N-Term]	7.24328e-07	0.000274045	1	1	4	Q63918	Q63918	Cavin2 Sdpr Sdr	Caveolae-associated protein 2 (Cavin-2) (Phosphatidylserine-binding protein) (Serum deprivation-response protein)	Q63918 [315-351]	Q63918 1xPhospho [S327]	1	4572.02	1.07	0.971	1.099	1.002	1.001	97.7	104.5	94.8	107.3	97.9	97.8		High	High	High	High	High	High	High	0.0001041	9.911e-09	5.53
[K].LEKSIDDLEDELYAQK.[L]	1xPhospho [S4]; 2xTMT6plex [K3; K16]; 1xTMT6plex [N-Term]	2.94833e-06	0.000274045	2	4	4	Q8BSH3; Q8BP43	Q8BSH3	Tpm1	Tropomyosin alpha-1 chain	Q8BSH3 [249-264]; Q8BP43 [249-264]	Q8BSH3 1xPhospho [S252]; Q8BP43 1xPhospho [S252]	1	2676.4	0.875	0.983	0.818	0.839	0.889	111	97.1	109.1	90.8	93.2	98.7	Shared	High	High	High	High	High	High	High	0.0001041	5.761e-08	4.54
[K].LEDQMQEDREEGSFTEGLSEASLPSGLMEGSAEDAEK.[S]	1xPhospho [S]; 1xOxidation [M]; 1xTMT6plex [K37]; 1xTMT6plex [N-Term]	7.54998e-10	0.000274045	1	1	5	Q63918	Q63918	Cavin2 Sdpr Sdr	Caveolae-associated protein 2 (Cavin-2) (Phosphatidylserine-binding protein) (Serum deprivation-response protein)	Q63918 [315-351]	Q63918 1xPhospho [S]	1	4556.03	1.041	1	0.896	0.962	0.977	102.1	106.3	102.1	91.5	98.2	99.7		High	High	High	High	High	High	High	0.0001041	1.812e-12	6.05
[R].LEDECEYACGVEDR.[K]	2xCarbamidomethyl [C5; C9]; 1xTMT6plex [N-Term]	0.000180939	0.000274045	1	3	1	A2ASS6	A2ASS6	Ttn	Titin (EC 2.7.11.1) (Connectin)	A2ASS6 [14675-14688]		0	1973.84												No Quan Values	High	High	High	High	High	High	High	0.0001041	1.007e-05	2.89
[K].LDEGTPPEPK.[G]	1xPhospho [T5]; 1xTMT6plex [K10]; 1xTMT6plex [N-Term]	0.000166162	0.000274045	1	5	6	A0A1L1SRI1	A0A1L1SRI1	Tln2	Talin-2 (Fragment)	A0A1L1SRI1 [753-762]	A0A1L1SRI1 1xPhospho [T757]	0	1620.83	1.011	1.006	0.905	0.878	1.022	103.1	104.2	103.7	93.3	90.5	105.3		High	High	High	High	High	High	High	0.0001041	9.043e-06	2.84
[K].IDEISDKETEVEESSEK.[I]	1xPhospho [S5]; 2xTMT6plex [K7; K17]; 1xTMT6plex [N-Term]	0.000414732	0.000274045	1	2	1	A0A0R4IZZ6	A0A0R4IZZ6	Fnbp4 mCG_13485	Formin-binding protein 4	A0A0R4IZZ6 [549-565]	A0A0R4IZZ6 1xPhospho [S553]	1	2734.35	0.886	0.942	0.986	0.94	1.06	103.2	91.4	97.2	101.8	97	109.4		High	High	High	High	High	High	High	0.0001041	2.836e-05	3.49
[K].IDEPNTPYHNMIGDDEDAYSDSEGNEVMTPDILAK.[K]	1xPhospho [S/Y]; 1xTMT6plex [K35]; 1xTMT6plex [N-Term]	1.04628e-06	0.000274045	1	2	2	Q9DCL8	Q9DCL8	Ppp1r2	Protein phosphatase inhibitor 2 (IPP-2)	Q9DCL8 [69-103]	Q9DCL8 1xPhospho [S/Y]	0	4433.97	0.964	0.926	1.028	0.971	1.097	100.2	96.6	92.8	103	97.3	110		High	High	High	High	High	High	High	0.0001041	1.575e-08	4.05
[K].IDEPNTPYHNMIGDDEDAYSDSEGNEVMTPDILAK.[K]	1xPhospho [S/Y]; 1xOxidation [M]; 1xTMT6plex [K35]; 1xTMT6plex [N-Term]	2.83484e-09	0.000274045	1	2	5	Q9DCL8	Q9DCL8	Ppp1r2	Protein phosphatase inhibitor 2 (IPP-2)	Q9DCL8 [69-103]	Q9DCL8 1xPhospho [S/Y]	0	4449.97	1.065	1.072	1.042	0.98	1.071	96.3	102.6	103.2	100.3	94.4	103.2		High	High	High	High	High	High	High	0.0001041	9.507e-12	6.19
[K].IDEPNTPYHNMIGDDEDAYSDSEGNEVMTPDILAK.[K]	1xPhospho [Y/S]; 2xOxidation [M11; M28]; 1xTMT6plex [K35]; 1xTMT6plex [N-Term]	4.82867e-06	0.000274045	1	2	2	Q9DCL8	Q9DCL8	Ppp1r2	Protein phosphatase inhibitor 2 (IPP-2)	Q9DCL8 [69-103]	Q9DCL8 1xPhospho [Y/S]	0	4465.96												No Quan Values	High	High	High	High	High	High	High	0.0001041	1.07e-07	2.75
[R].IDFSQGSGSEEEEAAGPDGDAPDWGGAGADQDDEEGLVK.[F]	2xPhospho [S7; S9]; 1xTMT6plex [K39]; 1xTMT6plex [N-Term]	0.000163942	0.000274045	1	1	2	Q8VCD5	Q8VCD5	Med17 Crsp6 Trap80	Mediator of RNA polymerase II transcription subunit 17 (Cofactor required for Sp1 transcriptional activation subunit 6) (CRSP complex subunit 6) (Mediator complex subunit 17) (Thyroid hormone receptor-associated protein complex 80 kDa component)	Q8VCD5 [47-85]	Q8VCD5 2xPhospho [S53; S55]	0	4525.88												No Quan Values	High	High	High	High	High	High	High	0.0001041	8.851e-06	3.5
[K].IDFSTPFQVEEVDDVSPSPK.[G]	1xPhospho [S18]; 1xTMT6plex [K20]; 1xTMT6plex [N-Term]	1.28841e-07	0.000274045	1	2	1	Q70IV5	Q70IV5	Synm Dmn Kiaa0353	Synemin (Desmuslin)	Q70IV5 [763-782]	Q70IV5 1xPhospho [S780]	0	2774.36												No Quan Values	High	High	High	High	High	High	High	0.0001041	1.137e-09	3.96
[K].LDGESDKEQFDDDQK.[V]	1xPhospho [S5]; 2xTMT6plex [K7; K15]; 1xTMT6plex [N-Term]	3.36658e-05	0.000274045	1	4	2	H7BX08	H7BX08	Camsap2	Calmodulin-regulated spectrin-associated protein 2	H7BX08 [1133-1147]	H7BX08 1xPhospho [S1137]	1	2536.21	1.059	1.05	1.217	0.935	1.025	95.4	101.1	100.2	116.1	89.3	97.8		High	High	High	High	High	High	High	0.0001041	1.221e-06	3.51
[K].LDGETASDSESR.[A]	1xPhospho [S7]; 1xTMT6plex [N-Term]	3.2772e-05	0.000274045	1	3	5	Q99L43	Q99L43	Cds2	Phosphatidate cytidylyltransferase 2 (EC 2.7.7.41) (CDP-DAG synthase 2) (CDP-DG synthase 2) (CDP-diacylglycerol synthase 2) (CDS 2) (CDP-diglyceride pyrophosphorylase 2) (CDP-diglyceride synthase 2) (CTP:phosphatidate cytidylyltransferase 2)	Q99L43 [26-37]	Q99L43 1xPhospho [S32]	0	1575.67	1.084	0.978	0.938	0.858	0.976	102.8	111.5	100.6	96.5	88.2	100.4		High	High	High	High	High	High	High	0.0001041	1.178e-06	3.62
[K].LDGETASDSESRAETAPLPTSVDDTPEVLNR.[A]	1xPhospho [T5]; 1xTMT6plex [N-Term]	7.46863e-09	0.000274045	1	3	1	Q99L43	Q99L43	Cds2	Phosphatidate cytidylyltransferase 2 (EC 2.7.7.41) (CDP-DAG synthase 2) (CDP-DG synthase 2) (CDP-diacylglycerol synthase 2) (CDS 2) (CDP-diglyceride pyrophosphorylase 2) (CDP-diglyceride synthase 2) (CTP:phosphatidate cytidylyltransferase 2)	Q99L43 [26-56]	Q99L43 1xPhospho [T30]	1	3581.67	1.063	0.696	1.271	1.108	1.117	95.9	101.9	66.8	121.9	106.3	107.1		High	High	High	High	High	High	High	0.0001041	3.202e-11	6
[K].LDGPTENISEDEAQSSSQR.[K]	1xPhospho [S9]; 1xTMT6plex [N-Term]	8.7543e-10	0.000274045	1	3	5	F6U5V1	F6U5V1	Larp1b	La ribonucleoprotein domain family, member 1B	F6U5V1 [52-70]	F6U5V1 1xPhospho [S60]	0	2372.05	1.039	0.976	0.986	0.974	1.107	98.6	102.5	96.3	97.3	96.1	109.2		High	High	High	High	High	High	High	0.0001041	2.181e-12	6.3
[K].LDNTPASPPRSPTEPSDTPIAK.[G]	2xPhospho [S7; S11]; 1xTMT6plex [K22]; 1xTMT6plex [N-Term]	4.19093e-07	0.000274045	1	10	7	E9Q8T1	E9Q8T1	Tacc2	Transforming acidic coiled-coil-containing protein 2	E9Q8T1 [2207-2228]	E9Q8T1 2xPhospho [S2213; S2217]	1	2909.41	0.965	0.996	0.813	0.802	0.91	109.4	105.5	108.9	89	87.7	99.5		High	High	High	High	High	High	High	0.0001041	4.979e-09	5.61
[K].IDQLQEGCSYYFR.[V]	1xCarbamidomethyl [C8]; 1xPhospho [Y11]; 1xTMT6plex [N-Term]	0.000197916	0.000274045	1	3	1	A2ASS6	A2ASS6	Ttn	Titin (EC 2.7.11.1) (Connectin)	A2ASS6 [24883-24895]	A2ASS6 1xPhospho [Y24893]	0	1987.88												No Quan Values	High	High	High	High	High	High	High	0.0001041	1.124e-05	2.36
[K].LDQPVSAPPSPR.[D]	1xPhospho [S10]; 1xTMT6plex [N-Term]	1.57654e-07	0.000274045	1	1	3	D3YZP9	D3YZP9	Ccdc6	Coiled-coil domain-containing protein 6	D3YZP9 [228-239]	D3YZP9 1xPhospho [S237]	0	1572.8	0.906	1.087	1.067	0.784	1.07	101.4	91.9	110.3	108.3	79.6	108.5		High	High	High	High	High	High	High	0.0001041	1.462e-09	3.77
[K].LDQPVSAPPSPR.[D]	2xPhospho [S6; S10]; 1xTMT6plex [N-Term]	9.25227e-06	0.000274045	1	1	1	D3YZP9	D3YZP9	Ccdc6	Coiled-coil domain-containing protein 6	D3YZP9 [228-239]	D3YZP9 2xPhospho [S233; S237]	0	1652.76	0.757	0.898	1.262	0.824	0.926	105.8	80.2	95.1	133.6	87.2	98.1		High	High	High	High	High	High	High	0.0001041	2.416e-07	4
[K].IDSDDDEEKEGDEEK.[V]	1xPhospho [S3]; 2xTMT6plex [K9; K15]; 1xTMT6plex [N-Term]	2.55417e-06	0.000274045	1	2	2	A0A1D5RLV0	A0A1D5RLV0	Iws1	Protein IWS1 homolog	A0A1D5RLV0 [319-333]	A0A1D5RLV0 1xPhospho [S321]	1	2520.15	0.918	0.991	1.414	1.137	1.065	91.9	84.4	91.1	130	104.5	97.9		High	High	High	High	High	High	High	0.0001041	4.815e-08	3.63
[R].LDSPPPSPITEASEAAEAAEADSWAVSGR.[G]	2xPhospho [S3; S7]; 1xTMT6plex [N-Term]	2.21348e-11	0.000274045	1	1	7	P58871	P58871	Tnks1bp1 Kiaa1741 Tab182	182 kDa tankyrase-1-binding protein	P58871 [494-522]	P58871 2xPhospho [S496; S500]	0	3300.45												No Quan Values	High	High	High	High	High	High	High	0.0001041	2.167e-14	6.81
[R].IDSTEVIYQPR.[R]	1xPhospho [S3]; 1xTMT6plex [N-Term]	9.54734e-06	0.000274045	1	1	3	Q9WTK7	Q9WTK7	Stk11 Lkb1	Serine/threonine-protein kinase STK11 (EC 2.7.11.1) (Liver kinase B1 homolog) (LKB1) (mLKB1)	Q9WTK7 [29-39]	Q9WTK7 1xPhospho [S31]	0	1629.81	0.94	1.012	0.971	0.863	0.971	104.2	98	105.5	101.2	89.9	101.2		High	High	High	High	High	High	High	0.0001041	2.511e-07	4.11
[K].IDVSVEAASGGK.[A]	1xPhospho [S9]; 1xTMT6plex [K12]; 1xTMT6plex [N-Term]	1.29179e-06	0.000274045	1	1	2	O08749	O08749	Dld	Dihydrolipoyl dehydrogenase, mitochondrial (EC 1.8.1.4) (Dihydrolipoamide dehydrogenase)	O08749 [289-300]	O08749 1xPhospho [S297]	0	1670.88	1.096	0.989	0.785	0.78	0.769	110.7	121.4	109.5	86.9	86.3	85.1		High	High	High	High	High	High	High	0.0001041	2.048e-08	3.92
[R].LDWPEGSSDSLSSGGSGSEEGVYK.[V]	2xPhospho [S]; 1xTMT6plex [K24]; 1xTMT6plex [N-Term]	4.13492e-07	0.000274045	1	3	2	Q6PGA2	Q6PGA2	Rrad mCG_23403	GTP-binding protein	Q6PGA2 [69-92]	Q6PGA2 2xPhospho [S]	0	3048.32	1.119	1.091	1.047	1.087	1.141	92.5	103.5	101	96.9	100.6	105.5		High	High	High	High	High	High	High	0.0001041	4.898e-09	4.43
[K].IEALPSDISIDEGK.[V]	1xPhospho [S9]; 1xTMT6plex [K14]; 1xTMT6plex [N-Term]	1.28361e-05	0.000274045	1	3	2	A2ASS6	A2ASS6	Ttn	Titin (EC 2.7.11.1) (Connectin)	A2ASS6 [35120-35133]	A2ASS6 1xPhospho [S35128]	0	2025.06	1.122	0.945	0.981	0.806	1.038	101.8	114.3	96.2	99.9	82	105.7		High	High	High	High	High	High	High	0.0001041	3.632e-07	3.94
[K].IECESAETTEDCIEK.[I]	2xCarbamidomethyl [C3; C12]; 1xTMT6plex [K15]; 1xTMT6plex [N-Term]	1.10742e-10	0.000274045	1	3	3	F7BAE9	F7BAE9	Trf	Transferrin (Fragment)	F7BAE9 [39-53]		0	2272.07	1.116	0.929	1.166	1.297	1.279	88.4	98.7	82.2	103.1	114.6	113.1		High	High	High	High	High	High	High	0.0001041	1.63e-13	5.1
[R].LECVDNDECADEEPACEGGR.[C]	3xCarbamidomethyl [C3; C9; C16]; 1xTMT6plex [N-Term]	7.15146e-05	0.000274045	1	3	1	D3Z598	D3Z598	Ltbp4	Latent-transforming growth factor beta-binding protein 4	D3Z598 [1268-1287]		0	2554.03												No Quan Values	High	High	High	High	High	High	High	0.0001041	3.14e-06	2.14
[K].LEDQMQEDREEGSFTEGLSEASLPSGLMEGSAEDAEK.[S]	1xPhospho [S13]; 1xTMT6plex [K37]; 1xTMT6plex [N-Term]	8.97631e-09	0.000274045	1	1	3	Q63918	Q63918	Cavin2 Sdpr Sdr	Caveolae-associated protein 2 (Cavin-2) (Phosphatidylserine-binding protein) (Serum deprivation-response protein)	Q63918 [315-351]	Q63918 1xPhospho [S327]	1	4540.03	0.552	0.679	0.855	1.071	0.696	123.6	68.3	83.9	105.7	132.4	86.1		High	High	High	High	High	High	High	0.0001041	4.037e-11	5.84
[R].LGVPHNQLGSQTGATTPSAESLGSEASGTSGSSAPGESR.[S]	3xPhospho [S21; S24; S27]; 1xTMT6plex [N-Term]	3.47526e-10	0.000274045	1	3	1	A0A087WSE3	A0A087WSE3	Speg	Striated muscle-specific serine/threonine-protein kinase (Fragment)	A0A087WSE3 [2255-2293]	A0A087WSE3 3xPhospho [S2275; S2278; S2281]	0	4138.78												No Quan Values	High	High	High	High	High	High	High	0.0001041	6.841e-13	5.04
[K].LELQSALEEAEASLEHEEGK.[I]	1xPhospho [S13]; 1xTMT6plex [K20]; 1xTMT6plex [N-Term]	8.93928e-14	0.000274045	2	2	1	Q02566; Q91Z83	Q02566	Myh6 Myhca	Myosin-6 (Myosin heavy chain 6) (Myosin heavy chain, cardiac muscle alpha isoform) (MyHC-alpha)	Q02566 [1540-1559]; Q91Z83 [1538-1557]	Q02566 1xPhospho [S1552]; Q91Z83 1xPhospho [S1550]	0	2750.35	1.121	1.128	1.108	1.007	1.176	91.8	102.8	103.5	101.7	92.4	107.9	Shared	High	High	High	High	High	High	High	0.0001041	3.766e-16	6.72
[R].LEISPDSSPER.[A]	2xPhospho [S7; S]; 1xTMT6plex [N-Term]	0.00170117	0.000274045	1	1	7	Q9CQ73	Q9CQ73	Pkp2 mCG_126835	Plakophilin 2	Q9CQ73 [148-158]	Q9CQ73 2xPhospho [S154; S]	0	1618.7	0.971	0.977	0.946	1.018	0.89	103.4	100.4	101	97.9	105.3	92		High	High	High	High	High	High	High	0.0001041	0.0001666	2.95
[K].IGFPETAEEELEEIASENSDSIYSSTPEVK.[A]	2xPhospho [S/T]; 1xTMT6plex [K30]; 1xTMT6plex [N-Term]	7.48256e-10	0.000274045	1	1	6	Q9Z1Z2	Q9Z1Z2	Strap Unrip	Serine-threonine kinase receptor-associated protein (UNR-interacting protein)	Q9Z1Z2 [320-349]	Q9Z1Z2 2xPhospho [S/T]	0	3918.78	0.873	1.039	1.434	1.152	1.129	90.5	79.1	94.1	129.8	104.3	102.2		High	High	High	High	High	High	High	0.0001041	1.786e-12	4.6
[K].LGGLLPAGGENGPEATDVSDEDEAAEMEDEAVR.[S]	1xPhospho [S19]; 1xOxidation [M27]; 1xTMT6plex [N-Term]	1.02768e-06	0.000274045	1	3	1	Q05DG3	Q05DG3	Plcd1	Phosphoinositide phospholipase C (EC 3.1.4.11)	Q05DG3 [442-474]	Q05DG3 1xPhospho [S460]	0	3668.6												No Quan Values	High	High	High	High	High	High	High	0.0001041	1.537e-08	3.49
[K].LGGSAESLIPGFQPTQGDAFTTPSFSAGTAEK.[R]	1xPhospho [S4]; 1xTMT6plex [K32]; 1xTMT6plex [N-Term]	4.11642e-07	0.000274045	1	1	1	Q3UHJ0	Q3UHJ0	Aak1 Kiaa1048	AP2-associated protein kinase 1 (EC 2.7.11.1) (Adaptor-associated kinase 1)	Q3UHJ0 [726-757]	Q3UHJ0 1xPhospho [S729]	0	3707.82	0.87	0.742	0.767	0.998	0.9	113.7	98.9	84.4	87.2	113.5	102.3		High	High	High	High	High	High	High	0.0001041	4.879e-09	5.11
[R].LGGSVLEQIPFLQNCEDEDSDEDDELDSVQHK.[K]	1xCarbamidomethyl [C15]; 1xPhospho [S20]; 1xTMT6plex [K32]; 1xTMT6plex [N-Term]	0.00423587	0.000274045	1	2	1	P58404	P58404	Strn4 Zin	Striatin-4 (Zinedin)	P58404 [257-288]	P58404 1xPhospho [S276]	0	4198.91	1.085	1.228	1.334	1.209	1.255	84.4	91.6	103.6	112.5	102	105.9		High	High	High	High	High	High	High	0.0001041	0.0005185	3.29
[R].IGHHSTSDDSSAYRSVDEVNYWDK.[Q]	2xPhospho [T/S/Y]; 1xTMT6plex [K24]; 1xTMT6plex [N-Term]	8.25849e-10	0.000274045	1	2	15	Q3U3J1	Q3U3J1	Bckdha mCG_7651	2-oxoisovalerate dehydrogenase subunit alpha (EC 1.2.4.4) (Branched-chain alpha-keto acid dehydrogenase E1 component alpha chain)	Q3U3J1 [334-357]	Q3U3J1 2xPhospho [T/S/Y]	1	3386.48	0.993	0.974	0.692	0.732	0.703	117.8	117	114.7	81.5	86.2	82.8		High	High	High	High	High	High	High	0.0001041	2.02e-12	7.64
[K].LGLGIDEDDPTVDDTSAAVTEEMPPLEGDDDTSR.[M]	1xTMT6plex [N-Term]	1.00262e-12	0.000274045	1	1	4	P07901	P07901	Hsp90aa1 Hsp86 Hsp86-1 Hspca	Heat shock protein HSP 90-alpha (Heat shock 86 kDa) (HSP 86) (HSP86) (Tumor-specific transplantation 86 kDa antigen) (TSTA)	P07901 [695-728]		0	3804.73	1.136	0.919	1.032	1.013	1.098	96.8	110	88.9	99.9	98	106.3		High	High	High	High	High	High	High	0.0001041	1.502e-15	5.45
[K].LGLGIDEDDPTVDDTSAAVTEEMPPLEGDDDTSR.[M]	1xOxidation [M23]; 1xTMT6plex [N-Term]	7.94658e-11	0.000274045	1	1	1	P07901	P07901	Hsp90aa1 Hsp86 Hsp86-1 Hspca	Heat shock protein HSP 90-alpha (Heat shock 86 kDa) (HSP 86) (HSP86) (Tumor-specific transplantation 86 kDa antigen) (TSTA)	P07901 [695-728]		0	3820.73												No Quan Values	High	High	High	High	High	High	High	0.0001041	1.075e-13	6.11
[K].LGLGIDEDDPTVDDTSAAVTEEMPPLEGDDDTSRMEEVD.[-]	1xTMT6plex [N-Term]	5.00506e-06	0.000274045	1	1	1	P07901	P07901	Hsp90aa1 Hsp86 Hsp86-1 Hspca	Heat shock protein HSP 90-alpha (Heat shock 86 kDa) (HSP 86) (HSP86) (Tumor-specific transplantation 86 kDa antigen) (TSTA)	P07901 [695-733]		1	4407.95												No Quan Values	High	High	High	High	High	High	High	0.0001041	1.116e-07	3.5
[K].LGLGIDEDDPTVDDTSAAVTEEMPPLEGDDDTSRMEEVD.[-]	1xOxidation [M]; 1xTMT6plex [N-Term]	1.41937e-06	0.000274045	1	1	2	P07901	P07901	Hsp90aa1 Hsp86 Hsp86-1 Hspca	Heat shock protein HSP 90-alpha (Heat shock 86 kDa) (HSP 86) (HSP86) (Tumor-specific transplantation 86 kDa antigen) (TSTA)	P07901 [695-733]		1	4423.95												No Quan Values	High	High	High	High	High	High	High	0.0001041	2.304e-08	3.6
[K].LGLGIDEDEVTAEEPSAAVPDEIPPLEGDEDASR.[M]	1xTMT6plex [N-Term]	1.43425e-14	0.000274045	1	1	4	P11499	P11499	Hsp90ab1 Hsp84 Hsp84-1 Hspcb	Heat shock protein HSP 90-beta (Heat shock 84 kDa) (HSP 84) (HSP84) (Tumor-specific transplantation 84 kDa antigen) (TSTA)	P11499 [686-719]		0	3764.81	1.331	1.466	1.299	1.24	1.096	80.7	107.4	118.4	104.9	100.1	88.5		High	High	High	High	High	High	High	0.0001041	1.322e-16	5.39
[K].LGIHEDSTNR.[R]	1xPhospho [S7]; 1xTMT6plex [N-Term]	0.00495202	0.000274045	1	2	2	P11499	P11499	Hsp90ab1 Hsp84 Hsp84-1 Hspcb	Heat shock protein HSP 90-beta (Heat shock 84 kDa) (HSP 84) (HSP84) (Tumor-specific transplantation 84 kDa antigen) (TSTA)	P11499 [439-448]	P11499 1xPhospho [S445]	0	1450.69	1.342	1.248	1.353	1.782	1.399	73.9	99.1	92.2	99.9	131.6	103.3		High	High	High	High	High	High	High	0.0001041	0.0006278	2.08
[R].LGPGLPQDGSDEEDEEWPTLEK.[A]	1xPhospho [S10]; 1xTMT6plex [K22]; 1xTMT6plex [N-Term]	1.26645e-05	0.000274045	1	1	1	O54825	O54825	Bysl	Bystin	O54825 [88-109]	O54825 1xPhospho [S97]	0	2979.39												No Quan Values	High	High	High	High	High	High	High	0.0001041	3.579e-07	3.61
[K].IGPPSPGDDDEEAAVAAAAGVPAAAAGATGDLASAQLGGAPNR.[W]	1xPhospho [S5]; 1xTMT6plex [N-Term]	1.16342e-10	0.000274045	1	1	2	O70494	O70494	Sp3	Transcription factor Sp3	O70494 [68-110]	O70494 1xPhospho [S72]	0	4135.98	1.342	0.995	1.203	1.242	1.173	86.3	115.8	85.9	103.8	107.1	101.2		High	High	High	High	High	High	High	0.0001041	1.731e-13	8.44
[R].IGSDPLAYEPK.[A]	1xPhospho [S3]; 1xTMT6plex [K11]; 1xTMT6plex [N-Term]	7.61485e-05	0.000274045	1	1	1	Q61165	Q61165	Slc9a1 Nhe1	Sodium/hydrogen exchanger 1 (Na(+)/H(+) exchanger 1) (NHE-1) (Solute carrier family 9 member 1)	Q61165 [705-715]	Q61165 1xPhospho [S707]	0	1727.9												No Quan Values	High	High	High	High	High	High	High	0.0001041	3.387e-06	3.52
[R].LGSEEEVDEDLTVDESSQDSPPSQASLTPGR.[A]	1xPhospho [S/T]; 1xTMT6plex [N-Term]	1.21814e-13	0.000274045	1	3	6	A0A0A0MQC7	A0A0A0MQC7	Mapt	Microtubule-associated protein	A0A0A0MQC7 [186-216]	A0A0A0MQC7 1xPhospho [S/T]	0	3583.6	0.97	1.09	1.064	1.026	0.973	98	95.1	106.8	104.3	100.5	95.3		High	High	High	High	High	High	High	0.0001041	4.494e-16	6.96
[R].LGSEEEVDEDLTVDESSQDSPPSQASLTPGR.[A]	2xPhospho [S3; S16]; 1xTMT6plex [N-Term]	9.61886e-10	0.000274045	1	3	2	A0A0A0MQC7	A0A0A0MQC7	Mapt	Microtubule-associated protein	A0A0A0MQC7 [186-216]	A0A0A0MQC7 2xPhospho [S188; S201]	0	3663.57												No Quan Values	High	High	High	High	High	High	High	0.0001041	2.454e-12	4.84
[R].LGSFGSITR.[Q]	1xPhospho [S]; 1xTMT6plex [N-Term]	0.00123783	0.000274045	1	1	7	Q8VHX6	Q8VHX6	Flnc Abpl Fln2	Filamin-C (FLN-C) (ABP-280-like protein) (ABP-L) (Actin-binding-like protein) (Filamin-2) (Gamma-filamin)	Q8VHX6 [2232-2240]	Q8VHX6 1xPhospho [S]	0	1246.64	1.041	1.04	1.136	1.056	1.24	92.1	95.9	95.8	104.6	97.3	114.2		High	High	High	High	High	High	High	0.0001041	0.0001116	3.01
[R].LGSPAGSPVLGISGR.[T]	2xPhospho [S3; S7]; 1xTMT6plex [N-Term]	1.64269e-05	0.000274045	1	2	1	Q6P5E8	Q6P5E8	Dgkq	Diacylglycerol kinase theta (DAG kinase theta) (EC 2.7.1.107) (Diglyceride kinase theta) (DGK-theta)	Q6P5E8 [20-34]	Q6P5E8 2xPhospho [S22; S26]	0	1756.86												No Quan Values	High	High	High	High	High	High	High	0.0001041	4.964e-07	3.69
[R].LGSPARHSPLDVPVAGDGTEDPSLTALR.[I]	2xPhospho [S3; S8]; 1xTMT6plex [N-Term]	3.75625e-06	0.000274045	1	2	1	Q9JHU2	Q9JHU2	Palmd	Palmdelphin	Q9JHU2 [513-540]	Q9JHU2 2xPhospho [S515; S520]	1	3217.55	1.065	1.127	0.933	1.065	0.92	98.2	104.6	110.7	91.6	104.6	90.4		High	High	High	High	High	High	High	0.0001041	7.796e-08	4.32
[R].LGSRPSIQEQSPLELR.[S]	1xPhospho [S3]; 1xTMT6plex [N-Term]	0.000309891	0.000274045	1	2	2	O70373	O70373	Xirp1 Cmya1 Xin	Xin actin-binding repeat-containing protein 1 (Cardiomyopathy-associated protein 1)	O70373 [203-218]	O70373 1xPhospho [S205]	0	2119.11	1.126	1.03	1.303	0.909	1.201	91.4	102.9	94.1	119	83	109.7		High	High	High	High	High	High	High	0.0001041	1.975e-05	3.42
[R].LGSRPSIQEQSPLELR.[S]	2xPhospho [S3; S6]; 1xTMT6plex [N-Term]	0.000433747	0.000274045	1	2	2	O70373	O70373	Xirp1 Cmya1 Xin	Xin actin-binding repeat-containing protein 1 (Cardiomyopathy-associated protein 1)	O70373 [203-218]	O70373 2xPhospho [S205; S208]	0	2199.08	0.784	0.842	1.096	0.808	0.97	109.1	85.6	91.8	119.6	88.1	105.8		High	High	High	High	High	High	High	0.0001041	3.008e-05	3.56
[R].LGTGGGGSPDKSPSAQELK.[E]	1xPhospho [S8]; 2xTMT6plex [K11; K19]; 1xTMT6plex [N-Term]	1.54328e-10	0.000274045	1	1	3	Q9WUD1	Q9WUD1	Stub1 Chip	STIP1 homology and U box-containing protein 1 (EC 2.3.2.27) (Carboxy terminus of Hsp70-interacting protein) (E3 ubiquitin-protein ligase CHIP) (RING-type E3 ubiquitin transferase CHIP)	Q9WUD1 [13-31]	Q9WUD1 1xPhospho [S20]	1	2553.35	0.964	1.07	0.895	0.786	1.039	104.3	100.5	111.5	93.4	82	108.3		High	High	High	High	High	High	High	0.0001041	2.464e-13	6.16
[K].LGVEFDEITADDR.[K]	1xTMT6plex [N-Term]	6.1677e-05	0.000274045	1	1	1	P04117	P04117	Fabp4 Ap2	Fatty acid-binding protein, adipocyte (3T3-L1 lipid-binding protein) (Adipocyte lipid-binding protein) (ALBP) (Adipocyte-type fatty acid-binding protein) (A-FABP) (AFABP) (Fatty acid-binding protein 4) (Myelin P2 protein homolog) (P15) (P2 adipocyte protein) (Protein 422)	P04117 [67-79]		0	1708.86												No Quan Values	High	High	High	High	High	High	High	0.0001041	2.6e-06	2.21
[R].LGEQGPEPGPTPPQTPTPPSTPPLAK.[Q]	3xPhospho [T15; T17; T]; 1xTMT6plex [K26]; 1xTMT6plex [N-Term]	0.000132194	0.000274045	1	2	4	E9QAJ9	E9QAJ9	Arhgap17	Rho GTPase-activating protein 17	E9QAJ9 [720-745]	E9QAJ9 3xPhospho [T734; T736; T]	0	3289.56	1.098	1.197	1.005	0.992	1.151	93.1	102.2	111.5	93.6	92.4	107.2		High	High	High	High	High	High	High	0.0001041	6.774e-06	3.91
[R].LEISPDSSPER.[A]	1xPhospho [S]; 1xTMT6plex [N-Term]	8.8691e-05	0.000274045	1	1	5	Q9CQ73	Q9CQ73	Pkp2 mCG_126835	Plakophilin 2	Q9CQ73 [148-158]	Q9CQ73 1xPhospho [S]	0	1538.73	1.141	1.134	1.023	1.147	1.151	91	103.8	103.2	93.1	104.3	104.7		High	High	High	High	High	High	High	0.0001041	4.111e-06	2.81
[R].LGEQGPEPGPTPPQTPTPPSTPPLAK.[Q]	2xPhospho [T17; T21]; 1xTMT6plex [K26]; 1xTMT6plex [N-Term]	2.04109e-06	0.000274045	1	2	7	E9QAJ9	E9QAJ9	Arhgap17	Rho GTPase-activating protein 17	E9QAJ9 [720-745]	E9QAJ9 2xPhospho [T736; T740]	0	3209.59	0.994	0.935	0.97	0.94	1.025	102.3	101.7	95.7	99.2	96.2	104.9		High	High	High	High	High	High	High	0.0001041	3.638e-08	4.59
[R].LGDTPEAPPR.[S]	1xPhospho [T4]; 1xTMT6plex [N-Term]	0.000412877	0.000274045	1	2	3	E9QP49	E9QP49	Ehbp1l1	EH domain-binding protein 1-like protein 1	E9QP49 [445-454]	E9QP49 1xPhospho [T448]	0	1361.67	0.93	0.907	0.893	0.883	0.914	108.6	100.9	98.5	96.9	95.8	99.3		High	High	High	High	High	High	High	0.0001041	2.829e-05	3.1
[R].LEISPDSSPER.[A]	3xPhospho [S4; S7; S8]; 1xTMT6plex [N-Term]	0.000958874	0.000274045	1	1	2	Q9CQ73	Q9CQ73	Pkp2 mCG_126835	Plakophilin 2	Q9CQ73 [148-158]	Q9CQ73 3xPhospho [S151; S154; S155]	0	1698.66												No Quan Values	High	High	High	High	High	High	High	0.0001041	8.13e-05	3.03
[R].IELSPSMEAPK.[I]	1xPhospho [S6]; 1xTMT6plex [K11]; 1xTMT6plex [N-Term]	1.52211e-05	0.000274045	1	3	9	A2ASS6	A2ASS6	Ttn	Titin (EC 2.7.11.1) (Connectin)	A2ASS6 [2075-2085]	A2ASS6 1xPhospho [S2080]	0	1739.91	0.959	0.952	0.811	0.858	0.913	109.2	104.8	104	88.6	93.7	99.7		High	High	High	High	High	High	High	0.0001041	4.511e-07	3.51
[R].IELSPSMEAPK.[I]	1xPhospho [S6]; 1xOxidation [M7]; 1xTMT6plex [K11]; 1xTMT6plex [N-Term]	0.000166162	0.000274045	1	3	16	A2ASS6	A2ASS6	Ttn	Titin (EC 2.7.11.1) (Connectin)	A2ASS6 [2075-2085]	A2ASS6 1xPhospho [S2080]	0	1755.9	0.99	1.005	0.91	0.894	0.96	104.2	103.2	104.7	94.8	93.1	100		High	High	High	High	High	High	High	0.0001041	9.032e-06	3.43
[R].IELSPSMEAPK.[I]	2xPhospho [S4; S6]; 1xTMT6plex [K11]; 1xTMT6plex [N-Term]	3.02304e-05	0.000274045	1	3	6	A2ASS6	A2ASS6	Ttn	Titin (EC 2.7.11.1) (Connectin)	A2ASS6 [2075-2085]	A2ASS6 2xPhospho [S2078; S2080]	0	1819.87	0.946	0.958	1.128	1.115	1.086	96.3	91.1	92.2	108.6	107.3	104.5		High	High	High	High	High	High	High	0.0001041	1.064e-06	4.37
[R].IELSPSMEAPK.[I]	2xPhospho [S4; S6]; 1xOxidation [M7]; 1xTMT6plex [K11]; 1xTMT6plex [N-Term]	0.00108703	0.000274045	1	3	4	A2ASS6	A2ASS6	Ttn	Titin (EC 2.7.11.1) (Connectin)	A2ASS6 [2075-2085]	A2ASS6 2xPhospho [S2078; S2080]	0	1835.87	1.026	0.998	1.257	1.224	1.227	89.1	91.5	88.9	112.1	109.1	109.3		High	High	High	High	High	High	High	0.0001041	9.509e-05	4
[K].LENEGSDEDIETDVLYSPQMALK.[L]	1xPhospho [S6]; 1xTMT6plex [K23]; 1xTMT6plex [N-Term]	2.94388e-10	0.000274045	1	1	4	Q9EQQ9	Q9EQQ9	Oga Hexc Kiaa0679 Mgea5	Protein O-GlcNAcase (OGA) (EC 3.2.1.169) (Beta-N-acetylhexosaminidase) (Beta-hexosaminidase) (Bifunctional protein NCOAT) (Meningioma-expressed antigen 5) (N-acetyl-beta-D-glucosaminidase) (N-acetyl-beta-glucosaminidase)	Q9EQQ9 [359-381]	Q9EQQ9 1xPhospho [S364]	0	3134.49	1.062	1.047	0.98	0.986	1.037	98.2	104.2	102.8	96.2	96.8	101.8		High	High	High	High	High	High	High	0.0001041	5.55e-13	5.65
[K].LENEGSDEDIETDVLYSPQMALK.[L]	1xPhospho [S6]; 1xOxidation [M20]; 1xTMT6plex [K23]; 1xTMT6plex [N-Term]	1.22226e-10	0.000274045	1	1	1	Q9EQQ9	Q9EQQ9	Oga Hexc Kiaa0679 Mgea5	Protein O-GlcNAcase (OGA) (EC 3.2.1.169) (Beta-N-acetylhexosaminidase) (Beta-hexosaminidase) (Bifunctional protein NCOAT) (Meningioma-expressed antigen 5) (N-acetyl-beta-D-glucosaminidase) (N-acetyl-beta-glucosaminidase)	Q9EQQ9 [359-381]	Q9EQQ9 1xPhospho [S364]	0	3150.48	1.021	1.184	0.976	1.026	1.165	94.2	96.1	111.5	91.9	96.6	109.7		High	High	High	High	High	High	High	0.0001041	1.842e-13	4.74
[R].LEPDSEDDDRK.[S]	1xPhospho [S5]; 1xTMT6plex [K11]; 1xTMT6plex [N-Term]	0.000394776	0.000274045	1	1	8	F6ZGN3	F6ZGN3	Myo18a	Unconventional myosin-XVIIIa (Fragment)	F6ZGN3 [336-346]	F6ZGN3 1xPhospho [S340]	1	1856.87	1.022	1.062	0.929	1.013	0.953	100.4	102.5	106.6	93.3	101.6	95.6		High	High	High	High	High	High	High	0.0001041	2.665e-05	3.42
[K].LEPVSPPSPPHADPELELAPSR.[L]	2xPhospho [S5; S8]; 1xTMT6plex [N-Term]	0.000141392	0.000274045	1	4	1	Q9WU42	Q9WU42	Ncor2 Smrt	Nuclear receptor corepressor 2 (N-CoR2) (Silencing mediator of retinoic acid and thyroid hormone receptor) (SMRT) (SMRTe) (T3 receptor-associating factor) (TRAC) (Thyroid-, retinoic-acid-receptor-associated corepressor)	Q9WU42 [145-166]	Q9WU42 2xPhospho [S149; S152]	0	2724.29	1.265	0.923	1.421	1.185	1.187	85.9	108.7	79.4	122.1	101.9	102		High	High	High	High	High	High	High	0.0001041	7.384e-06	3.37
[K].LEQQVDDLEGSLEQEK.[K]	1xTMT6plex [K16]; 1xTMT6plex [N-Term]	5.60709e-14	0.000274045	2	6	5	Q02566; Q91Z83	Q02566	Myh6 Myhca	Myosin-6 (Myosin heavy chain 6) (Myosin heavy chain, cardiac muscle alpha isoform) (MyHC-alpha)	Q02566 [1029-1044]; Q91Z83 [1027-1042]		0	2318.21	0.992	0.98	0.88	0.774	0.921	108.1	107.3	106	95.2	83.7	99.6	Shared	High	High	High	High	High	High	High	0.0001041	2.885e-16	5.74
[K].LEQQVDDLEGSLEQEK.[K]	1xPhospho [S11]; 1xTMT6plex [K16]; 1xTMT6plex [N-Term]	1.27023e-09	0.000274045	2	6	5	Q02566; Q91Z83	Q02566	Myh6 Myhca	Myosin-6 (Myosin heavy chain 6) (Myosin heavy chain, cardiac muscle alpha isoform) (MyHC-alpha)	Q02566 [1029-1044]; Q91Z83 [1027-1042]	Q02566 1xPhospho [S1039]; Q91Z83 1xPhospho [S1037]	0	2398.18	0.966	0.953	0.934	0.846	0.927	106.7	103	101.7	99.6	90.2	98.8	Shared	High	High	High	High	High	High	High	0.0001041	3.479e-12	4.97
[R].LEREDSSEEEEEEIDDEEIER.[R]	2xPhospho [S6; S7]; 1xTMT6plex [N-Term]	0.000184214	0.000274045	1	1	1	C0HKD9	C0HKD9	Mfap1b	Microfibrillar-associated protein 1B (Spliceosome B complex protein MFAP1B)	C0HKD9 [127-147]	C0HKD9 2xPhospho [S132; S133]	1	2998.18												No Quan Values	High	High	High	High	High	High	High	0.0001041	1.029e-05	2.44
[R].LESEEDSIGWGTADCGPEASR.[H]	1xCarbamidomethyl [C15]; 1xPhospho [S3]; 1xTMT6plex [N-Term]	0.000106116	0.000274045	1	1	1	O08648	O08648	Map3k4 Mekk4	Mitogen-activated protein kinase kinase kinase 4 (EC 2.7.11.25) (MAPK/ERK kinase kinase 4) (MEK kinase 4) (MEKK 4)	O08648 [490-510]	O08648 1xPhospho [S492]	0	2575.09												No Quan Values	High	High	High	High	High	High	High	0.0001041	5.13e-06	3.08
[K].LESHGSSEESLQVQEK.[Y]	2xPhospho [S6; S7]; 1xTMT6plex [K16]; 1xTMT6plex [N-Term]	4.93072e-10	0.000274045	1	3	4	E9PYH0	E9PYH0	Vcan	Versican core protein	E9PYH0 [2576-2591]	E9PYH0 2xPhospho [S2581; S2582]	0	2405.1	1.044	1.093	1.399	1.302	1.534	81.4	85	89	113.8	106	124.8		High	High	High	High	High	High	High	0.0001041	1.057e-12	6.72
[R].LESLYSDEEEESVAGADK.[I]	1xPhospho [S6]; 1xTMT6plex [K18]; 1xTMT6plex [N-Term]	1.68183e-08	0.000274045	1	2	3	Q9JIS8	Q9JIS8	Slc12a4 Kcc1	Solute carrier family 12 member 4 (Electroneutral potassium-chloride cotransporter 1) (Erythroid K-Cl cotransporter 1) (mKCC1)	Q9JIS8 [962-979]	Q9JIS8 1xPhospho [S967]	0	2509.16	0.935	0.996	0.909	0.821	0.954	106.9	99.9	106.4	97.1	87.7	102		High	High	High	High	High	High	High	0.0001041	8.86e-11	5.54
[R].LEVTSDSEDASEVPEWLR.[E]	1xPhospho [S5]; 1xTMT6plex [N-Term]	2.17741e-07	0.000274045	1	2	3	E9Q4K7	E9Q4K7	Kif13b	Kinesin family member 13B	E9Q4K7 [1701-1718]	E9Q4K7 1xPhospho [S1705]	0	2371.09	1.04	0.844	0.991	1.026	1.194	98.5	102.4	83.1	97.5	101	117.6		High	High	High	High	High	High	High	0.0001041	2.198e-09	4.45
[R].LFHAVDINGDMWEDEIEEDDDDEDDDDD.[-]	1xTMT6plex [N-Term]	0.000266075	0.000274045	1	2	1	G3XA54	G3XA54	Rnf14 mCG_18329	RBR-type E3 ubiquitin transferase (EC 2.3.2.31)	G3XA54 [332-359]		0	3555.39												No Quan Values	Not Found	Not Found	Not Found	High	High	High	High	0.0001041	1.633e-05	2.3
[R].LFSSSSSPPPAK.[R]	1xPhospho [S6]; 1xTMT6plex [K12]; 1xTMT6plex [N-Term]	0.000182569	0.000274045	1	5	1	E9Q6E0	E9Q6E0	Mapk8ip3	C-Jun-amino-terminal kinase-interacting protein 3	E9Q6E0 [549-560]	E9Q6E0 1xPhospho [S554]	0	1742.91	1.223	0.977	1.109	1.158	1.039	92.2	112.8	90.1	102.2	106.8	95.8		High	High	High	High	High	High	High	0.0001041	1.013e-05	2.79
[R].LGADESEEEGR.[S]	1xPhospho [S6]; 1xTMT6plex [N-Term]	5.68939e-05	0.000274045	1	3	3	Q8BHG1	Q8BHG1	Nrdc Nrd1	Nardilysin (EC 3.4.24.61) (N-arginine dibasic convertase) (NRD convertase) (NRD-C) (Nardilysin convertase)	Q8BHG1 [80-90]	Q8BHG1 1xPhospho [S85]	0	1500.64	0.994	0.902	1.004	1.002	1.029	101.2	100.6	91.2	101.6	101.4	104.1		High	High	High	High	High	High	High	0.0001041	2.349e-06	3.39
[R].LGAEEERPGTPELAPAPMQAAAVAEPMPSPR.[A]	2xPhospho [T10; S29]; 1xOxidation [M27]; 1xTMT6plex [N-Term]	0.0031683	0.000274045	1	2	1	A0A0A0MQD5	A0A0A0MQD5	Shank3	SH3 and multiple ankyrin repeat domains protein 3	A0A0A0MQD5 [1300-1330]	A0A0A0MQD5 2xPhospho [T1309; S1328]	0	3575.65	0.927	0.811	0.84	0.986	0.966	108.5	100.6	88	91.1	107	104.8		High	High	High	High	High	High	High	0.0001041	0.0003615	3.23
[R].LGAPENSGISTLER.[G]	1xPhospho [T11]; 1xTMT6plex [N-Term]	0.000853426	0.000274045	1	2	1	F8VPU2	F8VPU2	Farp1	FERM, ARHGEF and pleckstrin domain-containing protein 1 (FERM, RhoGEF and pleckstrin domain-containing protein 1)	F8VPU2 [14-27]	F8VPU2 1xPhospho [T24]	0	1752.87	1.075	1.088	0.8	1.112	0.87	100.9	108.5	109.8	80.7	112.2	87.8		High	High	High	High	High	High	High	0.0001041	7.013e-05	2.53
[K].LGASNSPGQPNSVK.[R]	1xPhospho [S6]; 1xTMT6plex [K14]; 1xTMT6plex [N-Term]	2.8317e-06	0.000274045	1	1	2	B2RY56	B2RY56	Rbm25	RNA-binding protein 25 (RNA-binding motif protein 25)	B2RY56 [667-680]	B2RY56 1xPhospho [S672]	0	1893.98	1.042	1.109	1.025	1	1.163	94.7	98.6	104.9	97	94.7	110.1		High	High	High	High	High	High	High	0.0001041	5.472e-08	3.96
[R].IGDLQAAIEDEMESDENEDLINSLQDMVTK.[Y]	1xPhospho [S]; 2xOxidation [M12; M27]; 1xTMT6plex [K30]; 1xTMT6plex [N-Term]	0.00023051	0.000274045	1	1	2	Q9JMH9	Q9JMH9	Myo18a Myspdz	Unconventional myosin-XVIIIa (Molecule associated with JAK3 N-terminus) (MAJN) (Myosin containing a PDZ domain) (Surfactant protein receptor SP-R210) (SP-R210)	Q9JMH9 [1925-1954]	Q9JMH9 1xPhospho [S]	0	3935.81												No Quan Values	High	High	High	High	High	High	High	0.0001041	1.357e-05	3.04
[K].LGEESKEPLSDEDEEDNDDVEPISEFR.[F]	1xPhospho [S10]; 1xTMT6plex [K6]; 1xTMT6plex [N-Term]	2.63855e-09	0.000274045	1	1	4	Q923F1	Q923F1	Clns1a mCG_7058	Chloride channel, nucleotide-sensitive, 1A (Chloride channel, nucleotide-sensitive, 1A, isoform CRA_b) (Methylosome subunit pICln)	Q923F1 [91-117]	Q923F1 1xPhospho [S100]	1	3660.64	1	0.963	1.111	1.136	1.086	95.3	95.3	91.8	105.9	108.2	103.5		High	High	High	High	High	High	High	0.0001041	8.693e-12	5.23
[R].QAEEAEEQANTNLSK.[F]	1xTMT6plex [K15]; 1xTMT6plex [N-Term]	6.95147e-09	0.000274045	2	3	5	Q02566; Q91Z83	Q02566	Myh6 Myhca	Myosin-6 (Myosin heavy chain 6) (Myosin heavy chain, cardiac muscle alpha isoform) (MyHC-alpha)	Q02566 [1883-1897]; Q91Z83 [1881-1895]		0	2120.09	1.022	0.951	1.076	1.072	0.978	98.4	100.5	93.5	105.9	105.5	96.2	Shared	High	High	High	High	High	High	High	0.0001041	2.922e-11	4.11
[R].IQQFDDEEEEEEEGQGSAESDGEYGAWQGSQPVR.[A]	1xPhospho [S17]; 1xTMT6plex [N-Term]	4.17365e-12	0.000274045	1	1	1	Q7TSI3	Q7TSI3	Ppp6r1 Kiaa1115 Pp6r1 Saps1	Serine/threonine-protein phosphatase 6 regulatory subunit 1 (SAPS domain family member 1)	Q7TSI3 [617-650]	Q7TSI3 1xPhospho [S633]	0	4124.7	0.913	1.061	0.795	1.095	1.1	100.6	91.9	106.7	80	110.2	110.7		High	High	High	High	High	High	High	0.0001041	3.395e-15	5.79
[R].IQQQAGTVPHSQEEDSQEEEEDVSSR.[Y]	1xPhospho [S]; 1xTMT6plex [N-Term]	2.00551e-11	0.000274045	1	1	6	Q99LG1	Q99LG1	Tmem51	Transmembrane protein 51	Q99LG1 [99-124]	Q99LG1 1xPhospho [S]	0	3251.42												No Quan Values	High	High	High	High	High	High	High	0.0001041	1.909e-14	5.76
[R].MQSSVSESSFQMGR.[S]	2xPhospho [S6; S8]; 2xOxidation [M1; M12]; 1xTMT6plex [N-Term]	3.96394e-06	0.000274045	1	3	2	Q91YE8	Q91YE8	Synpo2	Synaptopodin-2 (Myopodin)	Q91YE8 [538-551]	Q91YE8 2xPhospho [S543; S545]	0	1981.76	1.136	1.103	0.886	0.809	0.965	101.7	115.5	112.2	90.1	82.3	98.2		High	High	High	High	High	High	High	0.0001041	8.333e-08	4.34
[R].MSDSPTPCSGSSFEDTEALVNAATK.[L]	1xCarbamidomethyl [C8]; 1xPhospho [S4]; 1xTMT6plex [K25]; 1xTMT6plex [N-Term]	5.05016e-06	0.000274045	1	10	4	E9Q8T1	E9Q8T1	Tacc2	Transforming acidic coiled-coil-containing protein 2	E9Q8T1 [2497-2521]	E9Q8T1 1xPhospho [S2500]	0	3140.42	1.073	1.145	0.924	1.044	0.95	97.8	105	111.9	90.3	102.1	92.9		High	High	High	High	High	High	High	0.0001041	1.133e-07	3.53
[R].MSGFIYQGK.[L]	1xPhospho [S2]; 1xOxidation [M1]; 1xTMT6plex [K9]; 1xTMT6plex [N-Term]	0.000449585	0.000274045	1	3	1	Q9ES28	Q9ES28	Arhgef7 Kiaa0142 Pak3bp	Rho guanine nucleotide exchange factor 7 (Beta-Pix) (PAK-interacting exchange factor beta) (p85SPR)	Q9ES28 [496-504]	Q9ES28 1xPhospho [S497]	0	1584.79	0.821	0.775	0.839	0.778	0.748	121	99.3	93.7	101.4	94.1	90.5		High	High	High	High	High	High	High	0.0001041	3.144e-05	2.63
[R].MSPAMSPAR.[M]	2xPhospho [S2; S6]; 1xTMT6plex [N-Term]	0.00114707	0.000274045	1	3	3	A2ASS6	A2ASS6	Ttn	Titin (EC 2.7.11.1) (Connectin)	A2ASS6 [1419-1427]	A2ASS6 2xPhospho [S1420; S1424]	0	1336.54	1.034	0.978	0.735	0.768	0.814	112.6	116.4	110.1	82.7	86.4	91.7		High	High	High	High	High	High	High	0.0001041	0.0001016	2.85
[R].MSPAMSPAR.[M]	2xPhospho [S2; S6]; 1xOxidation [M]; 1xTMT6plex [N-Term]	0.000716577	0.000274045	1	3	8	A2ASS6	A2ASS6	Ttn	Titin (EC 2.7.11.1) (Connectin)	A2ASS6 [1419-1427]	A2ASS6 2xPhospho [S1420; S1424]	0	1352.53	1.026	1.025	0.787	0.798	0.808	110.2	113.1	112.9	86.7	88	89		High	High	High	High	High	High	High	0.0001041	5.629e-05	2.1
[R].MSPAMSPAR.[M]	2xPhospho [S2; S6]; 2xOxidation [M1; M5]; 1xTMT6plex [N-Term]	0.00096318	0.000274045	1	3	3	A2ASS6	A2ASS6	Ttn	Titin (EC 2.7.11.1) (Connectin)	A2ASS6 [1419-1427]	A2ASS6 2xPhospho [S1420; S1424]	0	1368.53	0.957	1.077	0.635	0.677	0.623	120.8	115.5	130.1	76.6	81.7	75.2		High	High	High	High	High	High	High	0.0001041	8.172e-05	2.61
[AR].MSPARMSPAR.[M]	2xPhospho [S2; S7]; 1xTMT6plex [N-Term]	0.00164868	0.000274045	1	3	4	A2ASS6	A2ASS6	Ttn	Titin (EC 2.7.11.1) (Connectin)	A2ASS6 [1423-1432]; [1433-1442]	A2ASS6 2xPhospho [S1424; S1429]; 2xPhospho [S1434; S1439]	1	1492.64	1.022	0.972	0.81	0.89	0.949	106.3	108.6	103.4	86.1	94.7	100.9		High	High	High	High	High	High	High	0.0001041	0.0001599	3.48
[A].MSPARMSPARMSPAR.[M]	3xPhospho [S2; S7; S12]; 1xTMT6plex [N-Term]	0.00128299	0.000274045	1	3	1	A2ASS6	A2ASS6	Ttn	Titin (EC 2.7.11.1) (Connectin)	A2ASS6 [1423-1437]	A2ASS6 3xPhospho [S1424; S1429; S1434]	2	2114.87	1.183	1.161	1.39	1.229	1.228	83.4	98.7	96.9	116	102.6	102.4		High	High	High	High	High	High	High	0.0001041	0.000117	3.56
[K].MSQPGSPSPK.[T]	1xPhospho [S6]; 1xTMT6plex [K10]; 1xTMT6plex [N-Term]	0.000180939	0.000274045	1	4	4	E9QAS5	E9QAS5	Chd4	Chromodomain-helicase-DNA-binding protein 4	E9QAS5 [1530-1539]	E9QAS5 1xPhospho [S1535]	0	1553.78	0.997	0.945	0.692	0.65	0.783	118.4	118	111.9	82	77	92.7		High	High	High	High	High	High	High	0.0001041	1.005e-05	3.87
[K].MSQPGSPSPK.[T]	1xPhospho [S6]; 1xOxidation [M1]; 1xTMT6plex [K10]; 1xTMT6plex [N-Term]	0.000872763	0.000274045	1	4	4	E9QAS5	E9QAS5	Chd4	Chromodomain-helicase-DNA-binding protein 4	E9QAS5 [1530-1539]	E9QAS5 1xPhospho [S1535]	0	1569.77	0.894	1.069	1.029	0.976	1.028	100.1	89.4	107	103	97.7	102.9		High	High	High	High	High	High	High	0.0001041	7.226e-05	3.4
[R].MVDSLQTSLDAETR.[S]	1xPhospho [S8]; 1xTMT6plex [N-Term]	6.74173e-07	0.000274045	2	2	5	Q02566; Q91Z83	Q02566	Myh6 Myhca	Myosin-6 (Myosin heavy chain 6) (Myosin heavy chain, cardiac muscle alpha isoform) (MyHC-alpha)	Q02566 [1595-1608]; Q91Z83 [1593-1606]	Q02566 1xPhospho [S1602]; Q91Z83 1xPhospho [S1600]	0	1874.88	1.073	1.087	1.058	1.136	1.22	91.3	97.9	99.2	96.6	103.7	111.4	Shared	High	High	High	High	High	High	High	0.0001041	9.053e-09	3.93
[R].MVDSLQTSLDAETR.[S]	1xPhospho [S8]; 1xOxidation [M1]; 1xTMT6plex [N-Term]	1.09223e-05	0.000274045	2	2	4	Q02566; Q91Z83	Q02566	Myh6 Myhca	Myosin-6 (Myosin heavy chain 6) (Myosin heavy chain, cardiac muscle alpha isoform) (MyHC-alpha)	Q02566 [1595-1608]; Q91Z83 [1593-1606]	Q02566 1xPhospho [S1602]; Q91Z83 1xPhospho [S1600]	0	1890.87	1.02	1.034	1.236	1.2	1.203	89.6	91.4	92.7	110.8	107.6	107.9	Shared	High	High	High	High	High	High	High	0.0001041	2.968e-07	3.91
[K].NAEEESESEAEEGD.[-]	1xTMT6plex [N-Term]	1.02308e-06	0.000274045	1	2	3	A0A087WQS2	A0A087WQS2	Bzw1	Basic leucine zipper and W2 domain-containing protein 1	A0A087WQS2 [438-451]		0	1753.71												No Quan Values	High	High	High	High	High	High	High	0.0001041	1.526e-08	3.08
[K].NAEEESESEAEEGD.[-]	1xPhospho [S]; 1xTMT6plex [N-Term]	6.23517e-06	0.000274045	1	2	8	A0A087WQS2	A0A087WQS2	Bzw1	Basic leucine zipper and W2 domain-containing protein 1	A0A087WQS2 [438-451]	A0A087WQS2 1xPhospho [S]	0	1833.67	1.006	1.027	1.191	1.085	1.072	94	94.6	96.6	112	102	100.8		High	High	High	High	High	High	High	0.0001041	1.474e-07	3.57
[K].NAEEESESEAEEGD.[-]	2xPhospho [S6; S8]; 1xTMT6plex [N-Term]	0.000433747	0.000274045	1	2	1	A0A087WQS2	A0A087WQS2	Bzw1	Basic leucine zipper and W2 domain-containing protein 1	A0A087WQS2 [438-451]	A0A087WQS2 2xPhospho [S443; S445]	0	1913.64	1.103	0.63	1.011	0.939	0.701	111.4	122.9	70.2	112.7	104.6	78.1		High	High	High	High	High	High	High	0.0001041	3.01e-05	2.28
[K].NAEPPSPTPAAHTR.[C]	1xPhospho [S6]; 1xTMT6plex [N-Term]	2.92201e-06	0.000274045	1	5	2	F8VQ52	F8VQ52	Adcy6	Adenylate cyclase (EC 4.6.1.1)	F8VQ52 [48-61]	F8VQ52 1xPhospho [S53]	0	1754.84												No Quan Values	High	High	High	High	High	High	High	0.0001041	5.699e-08	3.3
[R].NALSEDSVGR.[D]	1xPhospho [S7]; 1xTMT6plex [N-Term]	0.000222388	0.000274045	1	1	2	P30993	P30993	C5ar1 C5ar C5r1	C5a anaphylatoxin chemotactic receptor 1 (C5a anaphylatoxin chemotactic receptor) (C5a-R) (C5aR) (CD antigen CD88)	P30993 [322-331]	P30993 1xPhospho [S328]	0	1356.64	0.924	1.009	1.011	0.858	0.942	104.4	96.5	105.4	105.6	89.6	98.4		High	High	High	High	High	High	High	0.0001041	1.303e-05	2.97
[R].NASSESAVVPK.[T]	1xPhospho [S4]; 1xTMT6plex [K11]; 1xTMT6plex [N-Term]	5.89721e-05	0.000274045	1	3	1	B1ART2	B1ART2	Vps13d	Vacuolar protein sorting 13D	B1ART2 [2433-2443]	B1ART2 1xPhospho [S2436]	0	1626.85	0.829	0.978	0.833	0.772	0.84	114.2	94.7	111.7	95.1	88.2	96		High	High	High	High	High	High	High	0.0001041	2.46e-06	3.45
[R].NASVEEVVSRRTPSPPPLPQWTQGVAR.[V]	2xPhospho [T12; S14]; 1xTMT6plex [N-Term]	1.16431e-08	0.000274045	1	2	2	A0A087WR45	A0A087WR45	Prob1	Proline-rich basic protein 1	A0A087WR45 [438-464]	A0A087WR45 2xPhospho [T449; S451]	2	3347.65	0.842	0.939	1.094	0.935	1.136	100.9	85	94.7	110.4	94.4	114.6		High	High	High	High	High	High	High	0.0001041	5.581e-11	5.71
[R].NDESQLSPATR.[G]	1xPhospho [S7]; 1xTMT6plex [N-Term]	2.21847e-05	0.000274045	1	7	5	E9Q3W4	E9Q3W4	Plec	Plectin	E9Q3W4 [417-427]	E9Q3W4 1xPhospho [S423]	0	1526.7	1.041	1.046	0.984	1.031	1.128	96.3	100.3	100.7	94.8	99.2	108.6		High	High	High	High	High	High	High	0.0001041	7.208e-07	3.31
[K].NDLQLQVQAEQDNLNDAEER.[C]	1xTMT6plex [N-Term]	2.35513e-13	0.000274045	1	1	9	Q02566	Q02566	Myh6 Myhca	Myosin-6 (Myosin heavy chain 6) (Myosin heavy chain, cardiac muscle alpha isoform) (MyHC-alpha)	Q02566 [887-906]		0	2571.25	1.086	1.074	1.173	1.06	1.101	92.4	100.3	99.2	108.4	98	101.7		High	High	High	High	High	High	High	0.0001041	6.561e-16	6.4
[K].NEEDEGHSNSSPR.[H]	1xPhospho [S]; 1xTMT6plex [N-Term]	2.18312e-06	0.000274045	1	1	5	Q60668	Q60668	Hnrnpd Auf1 Hnrpd	Heterogeneous nuclear ribonucleoprotein D0 (hnRNP D0) (AU-rich element RNA-binding protein 1)	Q60668 [73-85]	Q60668 1xPhospho [S]	0	1766.72	1.137	1.11	1.018	0.913	0.78	100.7	114.5	111.8	102.5	92	78.5		High	High	High	High	High	High	High	0.0001041	3.94e-08	4.12
[K].NEEDEGHSNSSPR.[H]	2xPhospho [S10; S11]; 1xTMT6plex [N-Term]	0.00120501	0.000274045	1	1	1	Q60668	Q60668	Hnrnpd Auf1 Hnrpd	Heterogeneous nuclear ribonucleoprotein D0 (hnRNP D0) (AU-rich element RNA-binding protein 1)	Q60668 [73-85]	Q60668 2xPhospho [S82; S83]	0	1846.68	0.824	0.636	1.29	0.968	0.64	112	92.3	71.2	144.5	108.4	71.6		High	High	High	High	High	High	High	0.0001041	0.0001078	2.36
[R].MQSSVSESSFQMGR.[S]	2xPhospho [S8; S]; 1xOxidation [M]; 1xTMT6plex [N-Term]	4.44575e-05	0.000274045	1	3	5	Q91YE8	Q91YE8	Synpo2	Synaptopodin-2 (Myopodin)	Q91YE8 [538-551]	Q91YE8 2xPhospho [S545; S]	0	1965.77	0.904	0.976	1.086	1.05	0.938	100.8	91.1	98.3	109.4	105.9	94.5		High	High	High	High	High	High	High	0.0001041	1.727e-06	3.57
[K].NEGSESAPEGQAQQR.[R]	1xPhospho [S]; 1xTMT6plex [N-Term]	1.40406e-05	0.000274045	1	2	2	A2BGG7	A2BGG7	Ybx1	Nuclease-sensitive element-binding protein 1 (Fragment)	A2BGG7 [57-71]	A2BGG7 1xPhospho [S]	0	1896.83												No Quan Values	High	High	High	High	High	High	High	0.0001041	4.085e-07	3.14
[R].MQSSVSESSFQMGR.[S]	2xPhospho [S6; S8]; 1xTMT6plex [N-Term]	2.94833e-06	0.000274045	1	3	2	Q91YE8	Q91YE8	Synpo2	Synaptopodin-2 (Myopodin)	Q91YE8 [538-551]	Q91YE8 2xPhospho [S543; S545]	0	1949.77	0.916	0.982	0.98	0.926	0.955	104.2	95.4	102.3	102.1	96.5	99.5		High	High	High	High	High	High	High	0.0001041	5.743e-08	3.68
[R].MQAESQSPTNVDLEDKER.[E]	1xPhospho [S7]; 1xTMT6plex [K16]; 1xTMT6plex [N-Term]	1.56656e-06	0.000274045	1	2	3	P58871	P58871	Tnks1bp1 Kiaa1741 Tab182	182 kDa tankyrase-1-binding protein	P58871 [1057-1074]	P58871 1xPhospho [S1063]	1	2615.24	1.058	1.016	1.037	0.966	1.048	98	103.6	99.6	101.6	94.6	102.6		High	High	High	High	High	High	High	0.0001041	2.612e-08	2.99
[K].MLGTPEEAESSEDEDGSWLLLSNDKEDVPLVPESR.[I]	2xPhospho [S10; S11]; 1xOxidation [M1]; 1xTMT6plex [K25]; 1xTMT6plex [N-Term]	1.0967e-12	0.000274045	1	1	3	Q5ND29	Q5ND29	Rilp	Rab-interacting lysosomal protein	Q5ND29 [284-318]	Q5ND29 2xPhospho [S293; S294]	1	4508.04	0.937	0.95	1.161	0.941	1.121	98.2	92	93.3	114	92.4	110.1		High	High	High	High	High	High	High	0.0001041	1.583e-15	7.12
[R].MLPHAPGVQMQAIPEDAIPEESGDEDEEDPDKR.[I]	1xPhospho [S22]; 1xTMT6plex [K32]; 1xTMT6plex [N-Term]	1.06244e-07	0.000274045	1	2	2	D3YYI8	D3YYI8	#N/A	#N/A	D3YYI8 [372-404]	D3YYI8 1xPhospho [S393]	1	4183.92	1.149	0.948	1.484	1.579	1.547	77.9	89.4	73.8	115.5	122.9	120.5		High	High	High	High	High	High	High	0.0001041	8.915e-10	3.8
[R].MLPHAPGVQMQAIPEDAIPEESGDEDEEDPDKR.[I]	1xPhospho [S22]; 1xOxidation [M]; 1xTMT6plex [K32]; 1xTMT6plex [N-Term]	5.28368e-11	0.000274045	1	2	8	D3YYI8	D3YYI8	#N/A	#N/A	D3YYI8 [372-404]	D3YYI8 1xPhospho [S393]	1	4199.92	0.92	0.998	1.109	1.126	1.176	94.8	87.2	94.6	105.1	106.8	111.5		High	High	High	High	High	High	High	0.0001041	6.44e-14	5.62
[R].MLPHAPGVQMQAIPEDAIPEESGDEDEEDPDKR.[I]	1xPhospho [S22]; 2xOxidation [M1; M10]; 1xTMT6plex [K32]; 1xTMT6plex [N-Term]	1.35507e-10	0.000274045	1	2	3	D3YYI8	D3YYI8	#N/A	#N/A	D3YYI8 [372-404]	D3YYI8 1xPhospho [S393]	1	4215.91	1.043	0.992	1.077	1.09	0.948	97.6	101.7	96.8	105.1	106.3	92.5		High	High	High	High	High	High	High	0.0001041	2.098e-13	6.65
[R].MLPHAPGVQMQAIPEDAVHEDSGDEDGEDPDKR.[I]	1xPhospho [S22]; 1xTMT6plex [K32]; 1xTMT6plex [N-Term]	1.09059e-09	0.000274045	1	2	2	A0A0R4J008	A0A0R4J008	Hdac2	Histone deacetylase (EC 3.5.1.98)	A0A0R4J008 [373-405]	A0A0R4J008 1xPhospho [S394]	1	4123.88	1.031	0.913	1.106	1.136	1.057	96.1	99.1	87.7	106.3	109.2	101.6		High	High	High	High	High	High	High	0.0001041	2.86e-12	6.19
[R].MLPHAPGVQMQAIPEDAVHEDSGDEDGEDPDKR.[I]	1xPhospho [S22]; 2xOxidation [M1; M10]; 1xTMT6plex [K32]; 1xTMT6plex [N-Term]	5.6451e-08	0.000274045	1	2	3	A0A0R4J008	A0A0R4J008	Hdac2	Histone deacetylase (EC 3.5.1.98)	A0A0R4J008 [373-405]	A0A0R4J008 1xPhospho [S394]	1	4155.87	1.077	1.096	1.171	1.169	1.2	89.4	96.3	97.9	104.7	104.5	107.2		High	High	High	High	High	High	High	0.0001041	4.05e-10	5.48
[R].MLQALSPK.[Q]	1xPhospho [S6]; 1xTMT6plex [K8]; 1xTMT6plex [N-Term]	5.36718e-05	0.000274045	1	2	4	P49586	P49586	Pcyt1a Ctpct Pcyt1	Choline-phosphate cytidylyltransferase A (EC 2.7.7.15) (CCT-alpha) (CTP:phosphocholine cytidylyltransferase A) (CCT A) (CT A) (Phosphorylcholine transferase A)	P49586 [310-317]	P49586 1xPhospho [S315]	0	1425.79	1.006	0.993	0.942	0.794	1.016	104.3	105	103.6	98.3	82.9	106		High	High	High	High	High	High	High	0.0001041	2.189e-06	3.61
[R].MLQAISPK.[Q]	1xPhospho [S6]; 1xOxidation [M1]; 1xTMT6plex [K8]; 1xTMT6plex [N-Term]	2.40498e-05	0.000274045	1	2	2	P49586	P49586	Pcyt1a Ctpct Pcyt1	Choline-phosphate cytidylyltransferase A (EC 2.7.7.15) (CCT-alpha) (CTP:phosphocholine cytidylyltransferase A) (CCT A) (CT A) (Phosphorylcholine transferase A)	P49586 [310-317]	P49586 1xPhospho [S315]	0	1441.79	0.859	0.937	0.926	0.893	0.91	108.6	93.3	101.7	100.6	96.9	98.8		High	High	High	High	High	High	High	0.0001041	7.994e-07	3.38
[R].MLQAISPKQSPSSSPTHER.[S]	3xPhospho [S6; S10; S12]; 1xTMT6plex [K8]; 1xTMT6plex [N-Term]	1.21e-07	0.000274045	1	1	4	P49586	P49586	Pcyt1a Ctpct Pcyt1	Choline-phosphate cytidylyltransferase A (EC 2.7.7.15) (CCT-alpha) (CTP:phosphocholine cytidylyltransferase A) (CCT A) (CT A) (Phosphorylcholine transferase A)	P49586 [310-328]	P49586 3xPhospho [S315; S319; S321]	1	2779.27	0.89	0.946	0.993	0.889	0.967	105.5	94	99.8	104.8	93.8	102.1		High	High	High	High	High	High	High	0.0001041	1.049e-09	5.56
[R].MLQAISPKQSPSSSPTHER.[S]	3xPhospho [S6; S10; S12]; 1xOxidation [M1]; 1xTMT6plex [K8]; 1xTMT6plex [N-Term]	2.96487e-09	0.000274045	1	1	4	P49586	P49586	Pcyt1a Ctpct Pcyt1	Choline-phosphate cytidylyltransferase A (EC 2.7.7.15) (CCT-alpha) (CTP:phosphocholine cytidylyltransferase A) (CCT A) (CT A) (Phosphorylcholine transferase A)	P49586 [310-328]	P49586 3xPhospho [S315; S319; S321]	1	2795.26	0.914	1.057	1.052	0.982	0.986	100.2	91.5	105.8	105.4	98.4	98.7		High	High	High	High	High	High	High	0.0001041	1.007e-11	6.57
[R].MLSVQCATPSPPTSPASPTPPVNPLSSDRPR.[G]	1xCarbamidomethyl [C6]; 2xPhospho [T8; T13]; 1xTMT6plex [N-Term]	6.52843e-09	0.000274045	1	4	1	Q7TQG1	Q7TQG1	Plekha6 Pepp3	Pleckstrin homology domain-containing family A member 6 (PH domain-containing family A member 6) (Phosphoinositol 3-phosphate-binding protein 3) (PEPP-3)	Q7TQG1 [1133-1163]	Q7TQG1 2xPhospho [T1140; T1145]	0	3633.7	0.843	0.748	0.943	0.881	0.916	112.5	94.9	84.2	106.1	99.1	103.1		High	High	High	High	High	High	High	0.0001041	2.697e-11	5.23
[R].MNSEEPASMILPVESK.[G]	1xPhospho [S3]; 1xTMT6plex [K16]; 1xTMT6plex [N-Term]	1.04824e-07	0.000274045	1	2	2	E9QLJ0	E9QLJ0	Cmya5	Cardiomyopathy-associated protein 5	E9QLJ0 [2127-2142]	E9QLJ0 1xPhospho [S2129]	0	2300.13	0.956	1.057	0.884	0.912	0.884	105.4	100.8	111.4	93.2	96.1	93.2		High	High	High	High	High	High	High	0.0001041	8.786e-10	4.55
[R].MNSEEPASMILPVESK.[G]	1xPhospho [S3]; 1xOxidation [M]; 1xTMT6plex [K16]; 1xTMT6plex [N-Term]	1.60928e-06	0.000274045	1	2	4	E9QLJ0	E9QLJ0	Cmya5	Cardiomyopathy-associated protein 5	E9QLJ0 [2127-2142]	E9QLJ0 1xPhospho [S2129]	0	2316.13	1.01	1.089	0.983	0.969	0.971	99.6	100.6	108.5	97.9	96.6	96.8		High	High	High	High	High	High	High	0.0001041	2.688e-08	4.1
[R].MNSEEPASMILPVESK.[G]	1xPhospho [S3]; 2xOxidation [M1; M9]; 1xTMT6plex [K16]; 1xTMT6plex [N-Term]	0.0031261	0.000274045	1	2	2	E9QLJ0	E9QLJ0	Cmya5	Cardiomyopathy-associated protein 5	E9QLJ0 [2127-2142]	E9QLJ0 1xPhospho [S2129]	0	2332.12	1.258	1.09	1.167	0.983	0.99	92.5	116.3	100.8	108	90.9	91.5		High	High	High	High	High	High	High	0.0001041	0.000355	2.77
[K].MNVPETMNEVLDMSDDEGEDAITGDTDK.[Y]	1xPhospho [S14]; 1xOxidation [M]; 1xTMT6plex [K28]; 1xTMT6plex [N-Term]	3.96394e-06	0.000274045	1	4	4	S4R2S8	S4R2S8	Ank3	Ankyrin-3	S4R2S8 [817-844]	S4R2S8 1xPhospho [S830]	0	3625.55	0.962	1.015	1.048	1.163	1.207	93.8	90.3	95.2	98.3	109.1	113.2		High	High	High	High	High	High	High	0.0001041	8.344e-08	4.32
[K].MPDDDGGDR.[I]	1xTMT6plex [N-Term]	7.37952e-05	0.000274045	1	3	3	A2ASS6	A2ASS6	Ttn	Titin (EC 2.7.11.1) (Connectin)	A2ASS6 [17723-17731]		0	1206.53	0.963	1.072	0.886	0.887	0.918	104.8	100.9	112.3	92.8	93	96.2		High	High	High	High	High	High	High	0.0001041	3.26e-06	2.8
[K].MPETNQLHLPNPSSQADSPSSEK.[S]	1xPhospho [S18]; 1xTMT6plex [K23]; 1xTMT6plex [N-Term]	5.61558e-10	0.000274045	1	3	3	D3Z589	D3Z589	Limch1	LIM and calponin homology domains-containing protein 1	D3Z589 [575-597]	D3Z589 1xPhospho [S592]	0	3032.44	1.036	1.016	1.11	1.152	1.067	94	97.4	95.5	104.4	108.3	100.3		High	High	High	High	High	High	High	0.0001041	1.246e-12	6.58
[K].MPETNQLHLPNPSSQADSPSSEK.[S]	1xPhospho [S18]; 1xOxidation [M1]; 1xTMT6plex [K23]; 1xTMT6plex [N-Term]	6.37177e-08	0.000274045	1	3	3	D3Z589	D3Z589	Limch1	LIM and calponin homology domains-containing protein 1	D3Z589 [575-597]	D3Z589 1xPhospho [S592]	0	3048.44	1.092	1.155	1.012	1.091	1.104	93	101.5	107.4	94.1	101.4	102.6		High	High	High	High	High	High	High	0.0001041	4.706e-10	5.3
[R].MPPLIADSPK.[A]	1xPhospho [S8]; 1xTMT6plex [K10]; 1xTMT6plex [N-Term]	8.17568e-07	0.000274045	1	1	2	Q8BRK8	Q8BRK8	Prkaa2	5'-AMP-activated protein kinase catalytic subunit alpha-2 (AMPK subunit alpha-2) (EC 2.7.11.1) (Acetyl-CoA carboxylase kinase) (ACACA kinase) (EC 2.7.11.27) (Hydroxymethylglutaryl-CoA reductase kinase) (HMGCR kinase) (EC 2.7.11.31)	Q8BRK8 [370-379]	Q8BRK8 1xPhospho [S377]	0	1606.87	1.158	1.077	1.097	1.088	1.251	89.9	104.2	96.8	98.7	97.9	112.5		High	High	High	High	High	High	High	0.0001041	1.151e-08	3.92
[R].MPPLIADSPK.[A]	1xPhospho [S8]; 1xOxidation [M1]; 1xTMT6plex [K10]; 1xTMT6plex [N-Term]	2.38351e-05	0.000274045	1	1	3	Q8BRK8	Q8BRK8	Prkaa2	5'-AMP-activated protein kinase catalytic subunit alpha-2 (AMPK subunit alpha-2) (EC 2.7.11.1) (Acetyl-CoA carboxylase kinase) (ACACA kinase) (EC 2.7.11.27) (Hydroxymethylglutaryl-CoA reductase kinase) (HMGCR kinase) (EC 2.7.11.31)	Q8BRK8 [370-379]	Q8BRK8 1xPhospho [S377]	0	1622.86												No Quan Values	High	High	High	High	High	High	High	0.0001041	7.899e-07	3.53
[K].MPSIPEEPEHGDLER.[L]	1xPhospho [S3]; 1xTMT6plex [N-Term]	6.60453e-08	0.000274045	1	3	5	A0A087WSE3	A0A087WSE3	Speg	Striated muscle-specific serine/threonine-protein kinase (Fragment)	A0A087WSE3 [923-937]	A0A087WSE3 1xPhospho [S925]	0	2044.92	1.103	0.995	0.86	0.896	0.984	102.8	113.4	102.2	88.4	92.1	101.2		High	High	High	High	High	High	High	0.0001041	4.93e-10	4.98
[K].MPSIPEEPEHGDLER.[L]	1xPhospho [S3]; 1xOxidation [M1]; 1xTMT6plex [N-Term]	4.32459e-07	0.000274045	1	3	1	A0A087WSE3	A0A087WSE3	Speg	Striated muscle-specific serine/threonine-protein kinase (Fragment)	A0A087WSE3 [923-937]	A0A087WSE3 1xPhospho [S925]	0	2060.92	0.931	1.007	1.074	0.927	0.999	101.1	94.1	101.7	108.5	93.7	101		High	High	High	High	High	High	High	0.0001041	5.197e-09	4.31
[K].MPTQSDEEKSPSPTAEDPR.[A]	2xPhospho [S10; S12]; 1xTMT6plex [K9]; 1xTMT6plex [N-Term]	0.00158356	0.000274045	1	5	2	H3BIY7	H3BIY7	Mta3	Metastasis-associated protein MTA3 (Fragment)	H3BIY7 [76-94]	H3BIY7 2xPhospho [S85; S87]	1	2720.19	1.229	1.298	1.189	1.167	1.244	84.2	103.5	109.3	100.1	98.2	104.7		High	High	High	High	High	High	High	0.0001041	0.0001518	3.44
[R].MQAESQSPTNVDLEDKER.[E]	1xPhospho [S7]; 1xOxidation [M1]; 1xTMT6plex [K16]; 1xTMT6plex [N-Term]	2.09676e-06	0.000274045	1	2	2	P58871	P58871	Tnks1bp1 Kiaa1741 Tab182	182 kDa tankyrase-1-binding protein	P58871 [1057-1074]	P58871 1xPhospho [S1063]	1	2631.24	1.094	0.946	1.128	1.132	1.023	94.9	103.8	89.8	107	107.4	97		High	High	High	High	High	High	High	0.0001041	3.759e-08	4.19
[K].MLGTPEEAESSEDEDGSWLLLSNDKEDVPLVPESR.[I]	2xPhospho [S10; S11]; 1xTMT6plex [K25]; 1xTMT6plex [N-Term]	1.69126e-11	0.000274045	1	1	3	Q5ND29	Q5ND29	Rilp	Rab-interacting lysosomal protein	Q5ND29 [284-318]	Q5ND29 2xPhospho [S293; S294]	1	4492.04	0.984	0.997	1.169	1.08	1.233	92.8	91.4	92.5	108.6	100.2	114.5		High	High	High	High	High	High	High	0.0001041	1.548e-14	6.5
[K].NEKSEEEQSSASVK.[K]	1xPhospho [S4]; 2xTMT6plex [K3; K14]; 1xTMT6plex [N-Term]	4.99556e-05	0.000274045	1	1	2	Q9Z204	Q9Z204	Hnrnpc Hnrpc	Heterogeneous nuclear ribonucleoproteins C1/C2 (hnRNP C1/C2)	Q9Z204 [238-251]	Q9Z204 1xPhospho [S241]	1	2319.17	0.921	1.032	0.936	0.769	0.995	106.1	97.7	109.6	99.4	81.6	105.6		High	High	High	High	High	High	High	0.0001041	2.004e-06	3.32
[K].NEPRSSDSEEAFETPESTTPVK.[A]	1xPhospho [S]; 1xTMT6plex [K22]; 1xTMT6plex [N-Term]	5.36718e-05	0.000274045	1	6	4	E9Q8T1	E9Q8T1	Tacc2	Transforming acidic coiled-coil-containing protein 2	E9Q8T1 [1837-1858]	E9Q8T1 1xPhospho [S]	1	2975.39	0.984	1.048	1.042	0.942	1.047	99	97.4	103.7	103.1	93.2	103.6		High	High	High	High	High	High	High	0.0001041	2.192e-06	3.79
[K].NSAGGTSVGWDSPPASPLQR.[Q]	2xPhospho [S12; S16]; 1xTMT6plex [N-Term]	1.49446e-12	0.000274045	1	2	3	A2AKD7	A2AKD7	Snta1	Alpha-1-syntrophin	A2AKD7 [172-191]	A2AKD7 2xPhospho [S183; S187]	0	2373.05	0.89	0.885	1.003	1.012	0.893	105.6	93.9	93.4	105.9	106.9	94.3		High	High	High	High	High	High	High	0.0001041	1.889e-15	6.47
[R].NSATCHSEDSDLEID.[-]	1xCarbamidomethyl [C5]; 1xPhospho [S10]; 1xTMT6plex [N-Term]	6.11263e-05	0.000274045	1	1	3	Q9DBX2	Q9DBX2	Pdcl PhLP1	Phosducin-like protein (PHLP)	Q9DBX2 [287-301]	Q9DBX2 1xPhospho [S296]	0	2001.79	0.953	1.013	1.011	0.939	0.899	103.2	98.3	104.5	104.4	96.9	92.8		High	High	High	High	High	High	High	0.0001041	2.572e-06	2.77
[K].NSELGQGSPK.[I]	1xPhospho [S8]; 1xTMT6plex [K10]; 1xTMT6plex [N-Term]	0.000190088	0.000274045	1	1	3	A0A0G2JFH2	A0A0G2JFH2	Map4	Microtubule-associated protein (Fragment)	A0A0G2JFH2 [587-596]	A0A0G2JFH2 1xPhospho [S594]	0	1554.79	0.974	0.939	0.974	0.942	0.998	103	100.3	96.7	100.3	97	102.8		High	High	High	High	High	High	High	0.0001041	1.067e-05	3.32
[R].NSPLPYRPDSRPLTPTYAQAPK.[H]	2xPhospho [S2; S10]; 1xTMT6plex [K22]; 1xTMT6plex [N-Term]	0.000461841	0.000274045	1	7	4	E9QK41	E9QK41	Ablim1	Actin-binding LIM protein 1	E9QK41 [573-594]	E9QK41 2xPhospho [S574; S582]	0	3087.55	1.008	1.059	0.98	0.808	1.123	100.4	101.2	106.3	98.4	81.1	112.7		High	High	High	High	High	High	High	0.0001041	3.246e-05	3.87
[R].NSPQSSPTSTPK.[L]	1xPhospho [S6]; 1xTMT6plex [K12]; 1xTMT6plex [N-Term]	0.00130035	0.000274045	1	1	2	Q920Q8	Q920Q8	Ivns1abp Kiaa0850 Nd1 Nd1L Nd1S Ns1 Ns1bp	Influenza virus NS1A-binding protein homolog (NS1-BP) (NS1-binding protein homolog) (Kelch family protein Nd1-L) (ND1-L2) (Nd1-S)	Q920Q8 [321-332]	Q920Q8 1xPhospho [S326]	0	1768.89	1.325	1.057	1	0.979	1.172	91.8	121.7	97	91.8	90	107.6		High	High	High	High	High	High	High	0.0001041	0.0001187	2.57
[R].NSPQSSPTSTPK.[L]	2xPhospho [S]; 1xTMT6plex [K12]; 1xTMT6plex [N-Term]	0.000140129	0.000274045	1	1	7	Q920Q8	Q920Q8	Ivns1abp Kiaa0850 Nd1 Nd1L Nd1S Ns1 Ns1bp	Influenza virus NS1A-binding protein homolog (NS1-BP) (NS1-binding protein homolog) (Kelch family protein Nd1-L) (ND1-L2) (Nd1-S)	Q920Q8 [321-332]	Q920Q8 2xPhospho [S]	0	1848.85	1.007	1.048	0.989	0.775	0.989	103.3	104	108.3	102.1	80.1	102.2		High	High	High	High	High	High	High	0.0001041	7.287e-06	2.95
[K].NSQEDSEDSEEKDVK.[T]	1xPhospho [S]; 2xTMT6plex [K12; K15]; 1xTMT6plex [N-Term]	8.21243e-07	0.000274045	1	2	4	Q80XU3	Q80XU3	Nucks1 Nucks	Nuclear ubiquitous casein and cyclin-dependent kinase substrate 1 (JC7)	Q80XU3 [53-67]	Q80XU3 1xPhospho [S]	1	2506.18	0.904	0.964	1.396	0.977	1.121	94.3	85.2	91	131.6	92.1	105.8		High	High	High	High	High	High	High	0.0001041	1.157e-08	4.35
[K].NSQEDSEDSEEKDVK.[T]	2xPhospho [S6; S9]; 2xTMT6plex [K12; K15]; 1xTMT6plex [N-Term]	2.07804e-06	0.000274045	1	2	4	Q80XU3	Q80XU3	Nucks1 Nucks	Nuclear ubiquitous casein and cyclin-dependent kinase substrate 1 (JC7)	Q80XU3 [53-67]	Q80XU3 2xPhospho [S58; S61]	1	2586.15	0.735	0.809	1.753	1.28	0.802	94.1	69.1	76.1	164.9	120.4	75.4		High	High	High	High	High	High	High	0.0001041	3.715e-08	4.72
[R].NSSNEELTK.[S]	1xPhospho [S3]; 1xTMT6plex [K9]; 1xTMT6plex [N-Term]	0.00253353	0.000274045	1	1	5	Q3UQN2	Q3UQN2	Fcho2	F-BAR domain only protein 2	Q3UQN2 [401-409]	Q3UQN2 1xPhospho [S403]	0	1559.77	1.008	1.047	1.077	0.932	1.141	96.7	97.5	101.2	104.2	90.1	110.3		High	High	High	High	High	High	High	0.0001041	0.0002732	2.29
[R].NSSPPPSPNK.[N]	1xPhospho [S3]; 1xTMT6plex [K10]; 1xTMT6plex [N-Term]	0.000732815	0.000274045	1	2	3	A0A1W2P772	A0A1W2P772	Atp2b1	Plasma membrane calcium-transporting ATPase 1 (Fragment)	A0A1W2P772 [273-282]	A0A1W2P772 1xPhospho [S275]	0	1562.8	1.349	1.225	1.091	1.421	1.697	77.1	104	94.4	84.1	109.6	130.8		High	High	High	High	High	High	High	0.0001041	5.799e-05	2.66
[R].NSSSPVSPASVPGQR.[R]	2xPhospho [S4; S7]; 1xTMT6plex [N-Term]	0.00050516	0.000274045	1	1	1	Q8K3X4	Q8K3X4	Irf2bpl Eap1 Kiaa1865	Probable E3 ubiquitin-protein ligase IRF2BPL (EC 2.3.2.27) (Enhanced at puberty protein 1) (Interferon regulatory factor 2-binding protein-like)	Q8K3X4 [635-649]	Q8K3X4 2xPhospho [S638; S641]	0	1858.83	1.094	1.089	0.911	1.027	0.936	99.1	108.4	107.9	90.2	101.7	92.7		High	High	High	High	High	High	High	0.0001041	3.629e-05	3.34
[K].NSTLSEEDYIER.[R]	1xPhospho [S5]; 1xTMT6plex [N-Term]	1.10207e-05	0.000274045	1	2	6	O55003	O55003	Bnip3 Nip3	BCL2/adenovirus E1B 19 kDa protein-interacting protein 3	O55003 [84-95]	O55003 1xPhospho [S88]	0	1764.79	0.969	1.007	1.191	0.871	0.999	99.4	96.3	100.1	118.4	86.6	99.3		High	High	High	High	High	High	High	0.0001041	3.005e-07	3.76
[K].NSTPSEPDSGQGPPAEEEEGEEEAAKEEAEAQGVR.[D]	1xPhospho [S5]; 1xTMT6plex [K26]; 1xTMT6plex [N-Term]	1.66807e-06	0.000274045	1	2	1	P51859	P51859	Hdgf Tdrm1	Hepatoma-derived growth factor (HDGF)	P51859 [198-232]	P51859 1xPhospho [S202]	1	4178.86												No Quan Values	High	High	High	High	High	High	High	0.0001041	2.826e-08	3.46
[K].NSTPSEPDSGQGPPAEEEEGEEEAAKEEAEAQGVR.[D]	2xPhospho [S2; S5]; 1xTMT6plex [K26]; 1xTMT6plex [N-Term]	0.000117119	0.000274045	1	2	1	P51859	P51859	Hdgf Tdrm1	Hepatoma-derived growth factor (HDGF)	P51859 [198-232]	P51859 2xPhospho [S199; S202]	1	4258.82												No Quan Values	High	High	High	High	High	High	High	0.0001041	5.834e-06	3.26
[K].NTFTAWSEEDSDYEIDDRDVNK.[I]	2xPhospho [S7; S11]; 1xTMT6plex [K22]; 1xTMT6plex [N-Term]	3.12881e-09	0.000274045	1	2	3	Z4YJT3	Z4YJT3	Larp1	La-related protein 1	Z4YJT3 [598-619]	Z4YJT3 2xPhospho [S604; S608]	1	3267.38	0.91	0.874	1.096	1.045	0.995	101.3	92.3	88.6	111.1	105.9	100.8		High	High	High	High	High	High	High	0.0001041	1.072e-11	5.78
[R].NVDNAEGSDTDY.[-]	1xPhospho [S8]; 1xTMT6plex [N-Term]	0.000958874	0.000274045	1	1	1	E9PZP8	E9PZP8	Herc1	HECT and RLD domain-containing E3 ubiquitin protein ligase family member 1	E9PZP8 [4848-4859]	E9PZP8 1xPhospho [S4855]	0	1608.63	0.897	0.91	1.049	0.972	1.134	100.6	90.3	91.6	105.5	97.8	114.1		High	High	High	High	High	High	High	0.0001041	8.112e-05	2.34
[R].NVPQEESLEDSDVDADFK.[A]	1xPhospho [S]; 1xTMT6plex [K18]; 1xTMT6plex [N-Term]	2.27557e-09	0.000274045	1	1	7	O35344	O35344	Kpna3 Qip2	Importin subunit alpha-4 (Importin alpha Q2) (Qip2) (Karyopherin subunit alpha-3)	O35344 [50-67]	O35344 1xPhospho [S]	0	2575.19	0.939	1.005	1.017	0.902	1.078	101	94.9	101.5	102.7	91.1	108.9		High	High	High	High	High	High	High	0.0001041	7.2e-12	5.78
[R].NVPQEESLEDSDVDADFK.[A]	2xPhospho [S7; S11]; 1xTMT6plex [K18]; 1xTMT6plex [N-Term]	9.91463e-07	0.000274045	1	1	3	O35344	O35344	Kpna3 Qip2	Importin subunit alpha-4 (Importin alpha Q2) (Qip2) (Karyopherin subunit alpha-3)	O35344 [50-67]	O35344 2xPhospho [S56; S60]	0	2655.15	0.936	1.07	1.298	1.202	1.152	90.1	84.3	96.4	117	108.3	103.8		High	High	High	High	High	High	High	0.0001041	1.47e-08	4.9
[K].NVRSDVSDQEEDEESER.[C]	1xPhospho [S4]; 1xTMT6plex [N-Term]	6.57993e-06	0.000274045	1	1	1	Q9R0L6	Q9R0L6	Pcm1	Pericentriolar material 1 protein (PCM-1) (mPCM-1)	Q9R0L6 [1763-1779]	Q9R0L6 1xPhospho [S1766]	1	2331.98	0.947	1.044	1.3	1.05	1.527	87.4	82.7	91.2	113.5	91.8	133.4		High	High	High	High	High	High	High	0.0001041	1.576e-07	2.95
[K].NVRSDVSDQEEDEESER.[C]	2xPhospho [S4; S7]; 1xTMT6plex [N-Term]	1.22639e-07	0.000274045	1	1	1	Q9R0L6	Q9R0L6	Pcm1	Pericentriolar material 1 protein (PCM-1) (mPCM-1)	Q9R0L6 [1763-1779]	Q9R0L6 2xPhospho [S1766; S1769]	1	2411.94	0.874	1.051	0.992	1.232	0.785	101.1	88.4	106.2	100.3	124.6	79.4		High	High	High	High	High	High	High	0.0001041	1.068e-09	4.81
[R].NVSADDDAVYICETTEGSR.[T]	1xCarbamidomethyl [C12]; 1xPhospho [S3]; 1xTMT6plex [N-Term]	8.03922e-10	0.000274045	1	5	2	Z4YJE4	Z4YJE4	Obscn	Obscurin	Z4YJE4 [391-409]	Z4YJE4 1xPhospho [S393]	0	2411.03	0.99	0.933	1.035	0.844	1.188	100.2	99.1	93.5	103.7	84.5	119		High	High	High	High	High	High	High	0.0001041	1.952e-12	5.65
[K].NWEDEDFYDSDDDTFLDR.[T]	1xPhospho [S10]; 1xTMT6plex [N-Term]	1.06046e-06	0.000274045	1	3	3	E9Q1Q0	E9Q1Q0	Slc4a1ap	Solute carrier family 4 (anion exchanger), member 1, adaptor protein	E9Q1Q0 [403-420]	E9Q1Q0 1xPhospho [S412]	0	2606.01	1.09	1.085	1.249	1.017	1.121	91.5	99.7	99.2	114.2	93	102.5		High	High	High	High	High	High	High	0.0001041	1.599e-08	3.73
[R].NYQQNYQNSESGEKNEGSESAPEGQAQQR.[R]	2xPhospho [S]; 1xTMT6plex [K14]; 1xTMT6plex [N-Term]	1.57065e-05	0.000274045	1	2	2	A2BGG7	A2BGG7	Ybx1	Nuclease-sensitive element-binding protein 1 (Fragment)	A2BGG7 [43-71]	A2BGG7 2xPhospho [S]	1	3875.65												No Quan Values	Not Found	High	High	High	High	High	High	0.0001041	4.689e-07	2.77
[K].NSAGGTSVGWDSPPASPLQR.[Q]	1xPhospho [S12]; 1xTMT6plex [N-Term]	2.3631e-10	0.000274045	1	2	3	A2AKD7	A2AKD7	Snta1	Alpha-1-syntrophin	A2AKD7 [172-191]	A2AKD7 1xPhospho [S183]	0	2293.08	0.986	0.998	0.891	0.981	0.995	102.6	101.1	102.3	91.4	100.6	102		High	High	High	High	High	High	High	0.0001041	4.224e-13	6.19
[K].NEPEDEEEEEEEEEEEDDEEEEEDEE.[-]	1xTMT6plex [N-Term]	0.000658083	0.000274045	1	1	1	P30681	P30681	Hmgb2 Hmg2	High mobility group protein B2 (High mobility group protein 2) (HMG-2)	P30681 [185-210]		0	3500.24												No Quan Values	High	Not Found	High	High	High	High	High	0.0001041	5.068e-05	2.39
[R].NRSAEEGEVTESK.[S]	1xPhospho [S3]; 1xTMT6plex [K13]; 1xTMT6plex [N-Term]	0.000908679	0.000274045	1	2	1	P58871	P58871	Tnks1bp1 Kiaa1741 Tab182	182 kDa tankyrase-1-binding protein	P58871 [1655-1667]	P58871 1xPhospho [S1657]	1	1973.96												No Quan Values	High	High	High	High	High	High	High	0.0001041	7.595e-05	2.39
[R].NPYLLSEEEDGDGDASIENSDAEAPK.[G]	1xPhospho [S6]; 1xTMT6plex [K26]; 1xTMT6plex [N-Term]	7.44083e-07	0.000274045	1	1	4	Q8CCP0	Q8CCP0	Nemf Sdccag1	Nuclear export mediator factor Nemf (Serologically defined colon cancer antigen 1 homolog)	Q8CCP0 [412-437]	Q8CCP0 1xPhospho [S417]	0	3303.48	0.996	0.897	1.148	1.074	1.141	95.9	95.5	86.1	110.1	103	109.4		High	High	High	High	High	High	High	0.0001041	1.026e-08	5.27
[R].NESEECTEDTDQAEGTESEPK.[G]	1xCarbamidomethyl [C6]; 1xPhospho [S3]; 1xTMT6plex [K21]; 1xTMT6plex [N-Term]	0.000565064	0.000274045	1	1	3	Q8K0L9	Q8K0L9	Zbtb20 Zfp288	Zinc finger and BTB domain-containing protein 20 (BTB/POZ domain zinc finger factor HOF) (Zinc finger protein 288)	Q8K0L9 [351-371]	Q8K0L9 1xPhospho [S353]	0	2923.21												No Quan Values	High	High	High	High	High	High	High	0.0001041	4.191e-05	2.42
[R].NESSSSVQNYFHLDSLQK.[K]	2xPhospho [S3; S4]; 1xTMT6plex [K18]; 1xTMT6plex [N-Term]	0.000634905	0.000274045	1	7	2	Q6PD31	Q6PD31	Trak1	Trafficking kinesin-binding protein 1 (Protein Milton)	Q6PD31 [197-214]	Q6PD31 2xPhospho [S199; S200]	0	2701.23	1.318	1.446	1.125	1.191	1.288	81.4	107.3	117.8	91.6	97	104.9		High	High	High	High	High	High	High	0.0001041	4.852e-05	3.49
[K].NFAALLEEHDIFVPEDDDDDD.[-]	1xTMT6plex [N-Term]	9.39515e-07	0.000274045	1	3	1	Q9DB10	Q9DB10	Smdt1 Emre	Essential MCU regulator, mitochondrial (Single-pass membrane protein with aspartate-rich tail 1, mitochondrial)	Q9DB10 [87-107]		0	2663.18	1.192	1.102	1.209	1.394	1.27	83.7	99.8	92.3	101.2	116.7	106.4		High	High	High	High	High	High	High	0.0001041	1.376e-08	2.98
[R].NFSDNQLQEGK.[N]	1xPhospho [S3]; 1xTMT6plex [K11]; 1xTMT6plex [N-Term]	0.00293643	0.000274045	1	1	2	Q9WVA4	Q9WVA4	Tagln2 Kiaa0120	Transgelin-2 (SM22-beta)	Q9WVA4 [161-171]	Q9WVA4 1xPhospho [S163]	0	1817.88	0.815	0.855	0.836	0.866	0.823	115.5	94.1	98.7	96.6	100.1	95		High	High	High	High	High	High	High	0.0001041	0.0003289	2.38
[K].NFTQSPEQQR.[K]	1xPhospho [S5]; 1xTMT6plex [N-Term]	0.00337289	0.000274045	1	1	1	Q9JJA9	Q9JJA9	Grasp MNCb-4428	General receptor for phosphoinositides 1-associated scaffold protein (GRP1-associated scaffold protein)	Q9JJA9 [89-98]	Q9JJA9 1xPhospho [S93]	0	1543.71												No Quan Values	High	High	High	High	High	High	High	0.0001041	0.0003895	2.27
[K].NFYESEEEEEEKEK.[S]	1xPhospho [S5]; 2xTMT6plex [K12; K14]; 1xTMT6plex [N-Term]	8.38298e-06	0.000274045	1	1	4	Q9Z1T1	Q9Z1T1	Ap3b1	AP-3 complex subunit beta-1 (Adaptor protein complex AP-3 subunit beta-1) (Adaptor-related protein complex 3 subunit beta-1) (Beta-3A-adaptin) (Clathrin assembly protein complex 3 beta-1 large chain)	Q9Z1T1 [272-285]	Q9Z1T1 1xPhospho [S276]	1	2586.21	0.953	0.979	0.973	0.844	0.961	105.1	100.1	102.9	102.2	88.7	101		High	High	High	High	High	High	High	0.0001041	2.135e-07	4.66
[K].NKLEGDSDVDSELEDR.[V]	1xPhospho [S7]; 1xTMT6plex [K2]; 1xTMT6plex [N-Term]	7.6295e-06	0.000274045	2	2	3	F6ZGN3; Q9JMH9	F6ZGN3	Myo18a	Unconventional myosin-XVIIIa (Fragment)	F6ZGN3 [23-38]; Q9JMH9 [1960-1975]	F6ZGN3 1xPhospho [S29]; Q9JMH9 1xPhospho [S1966]	1	2359.11	0.861	0.915	0.884	0.836	0.866	111.9	96.4	102.4	98.9	93.5	96.9	Shared	High	High	High	High	High	High	High	0.0001041	1.892e-07	3.53
[K].NKLEGDSDVDSELEDRVDGVK.[S]	1xPhospho [S7]; 2xTMT6plex [K2; K21]; 1xTMT6plex [N-Term]	1.69066e-06	0.000274045	2	2	4	F6ZGN3; Q9JMH9	F6ZGN3	Myo18a	Unconventional myosin-XVIIIa (Fragment)	F6ZGN3 [23-43]; Q9JMH9 [1960-1980]	F6ZGN3 1xPhospho [S29]; Q9JMH9 1xPhospho [S1966]	2	3086.55	0.916	1.025	1.066	0.887	1.077	100.5	92	103	107.1	89.1	108.2	Shared	High	High	High	High	High	High	High	0.0001041	2.869e-08	4.12
[K].NKLEGDSDVDSELEDRVDGVK.[S]	2xPhospho [S7; S11]; 2xTMT6plex [K2; K21]; 1xTMT6plex [N-Term]	1.32109e-06	0.000274045	2	2	5	F6ZGN3; Q9JMH9	F6ZGN3	Myo18a	Unconventional myosin-XVIIIa (Fragment)	F6ZGN3 [23-43]; Q9JMH9 [1960-1980]	F6ZGN3 2xPhospho [S29; S33]; Q9JMH9 2xPhospho [S1966; S1970]	2	3166.52	0.753	0.784	1.122	0.969	0.781	110.9	83.5	86.9	124.5	107.5	86.7	Shared	High	High	High	High	High	High	High	0.0001041	2.103e-08	5.03
[K].NLAKPGVTSTSDSEDEDDQEGEK.[K]	2xPhospho [S11; S13]; 2xTMT6plex [K4; K23]; 1xTMT6plex [N-Term]	2.23095e-08	0.000274045	1	2	7	Q99JF8	Q99JF8	Psip1 Ledgf	PC4 and SFRS1-interacting protein (Lens epithelium-derived growth factor) (mLEDGF)	Q99JF8 [262-284]	Q99JF8 2xPhospho [S272; S274]	0	3298.49	0.861	0.904	1.445	1.326	1.15	89.7	77.3	81.1	129.6	119	103.2		High	High	High	High	High	High	High	0.0001041	1.264e-10	4.17
[R].NIDSEEVGK.[I]	1xPhospho [S4]; 1xTMT6plex [K9]; 1xTMT6plex [N-Term]	0.00156944	0.000274045	1	3	5	A0A087WS16	A0A087WS16	Col6a3	Collagen, type VI, alpha 3	A0A087WS16 [1170-1178]	A0A087WS16 1xPhospho [S1173]	0	1528.77	0.996	0.987	1.014	0.993	1.129	98	97.6	96.8	99.5	97.3	110.7		High	High	High	High	High	High	High	0.0001041	0.0001505	2.57
[R].NLLEDDSDEEEDFFLR.[G]	1xPhospho [S7]; 1xTMT6plex [N-Term]	1.30245e-08	0.000274045	1	3	4	Q8BSN6	Q8BSN6	Vamp4 mCG_22688	Vesicle-associated membrane protein 4 (Vesicle-associated membrane protein 4, isoform CRA_c)	Q8BSN6 [24-39]	Q8BSN6 1xPhospho [S30]	0	2294.99	0.984	0.94	1.155	1.082	1.081	96.1	94.6	90.4	111	104	103.9		High	High	High	High	High	High	High	0.0001041	6.437e-11	5
[K].NILPGTP.[-]	1xPhospho [T6]; 1xTMT6plex [N-Term]	0.00142858	0.000274045	1	2	3	F6Z9X8	F6Z9X8	#N/A	#N/A	F6Z9X8 [104-110]	F6Z9X8 1xPhospho [T109]	0	1020.53	0.972	0.981	0.827	0.735	0.925	110.3	107.2	108.2	91.2	81	102		High	High	High	High	High	High	High	0.0001041	0.0001334	2.77
[R].NLNPSAVPSPETQNLSQSTEEEEAAR.[S]	1xPhospho [S/T]; 1xTMT6plex [N-Term]	2.26117e-08	0.000274045	1	1	3	Q1ERP8	Q1ERP8	Cd300lg Clm9 D11Ertd736e	CMRF35-like molecule 9 (CLM-9) (CD300 antigen-like family member G) (Nepmucin) (CD antigen CD300g)	Q1ERP8 [276-301]	Q1ERP8 1xPhospho [S/T]	0	3107.44												No Quan Values	High	High	High	High	High	High	High	0.0001041	1.284e-10	4.74
[K].NLQEEISDLTEQLGEGGK.[N]	1xTMT6plex [K18]; 1xTMT6plex [N-Term]	1.93483e-11	0.000274045	1	1	4	Q02566	Q02566	Myh6 Myhca	Myosin-6 (Myosin heavy chain 6) (Myosin heavy chain, cardiac muscle alpha isoform) (MyHC-alpha)	Q02566 [1506-1523]		0	2418.28	0.875	0.987	0.896	0.689	0.89	112.4	98.3	111	100.7	77.5	100.1		High	High	High	High	High	High	High	0.0001041	1.824e-14	4.59
[K].NLQEEISDLTEQLGEGGK.[N]	1xPhospho [S7]; 1xTMT6plex [K18]; 1xTMT6plex [N-Term]	8.97631e-09	0.000274045	1	1	3	Q02566	Q02566	Myh6 Myhca	Myosin-6 (Myosin heavy chain 6) (Myosin heavy chain, cardiac muscle alpha isoform) (MyHC-alpha)	Q02566 [1506-1523]	Q02566 1xPhospho [S1512]	0	2498.24	0.922	0.996	0.87	0.663	0.841	113.4	104.6	112.9	98.6	75.2	95.4		High	High	High	High	High	High	High	0.0001041	4.036e-11	4.69
[K].NLQEEISDLTEQLGSTGK.[S]	1xTMT6plex [K18]; 1xTMT6plex [N-Term]	1.07965e-06	0.000274045	1	1	1	Q91Z83	Q91Z83	Myh7	Myosin-7 (Myosin heavy chain 7) (Myosin heavy chain slow isoform) (MyHC-slow) (Myosin heavy chain, cardiac muscle beta isoform) (MyHC-beta)	Q91Z83 [1504-1521]		0	2420.29												No Quan Values	High	High	High	High	High	High	High	0.0001041	1.635e-08	3.54
[K].NISLSSEEEAEGLAGHPR.[V]	2xPhospho [S5; S]; 1xTMT6plex [N-Term]	1.09383e-13	0.000274045	1	1	4	Q5U3K5	Q5U3K5	Rabl6 Parf	Rab-like protein 6 (GTP-binding protein Parf) (Rab-like protein 1) (RBEL1)	Q5U3K5 [478-495]	Q5U3K5 2xPhospho [S482; S]	0	2285	1.181	1.247	1.103	1.162	1.119	88.1	104	109.9	97.1	102.4	98.5		High	High	High	High	High	High	High	0.0001041	4.23e-16	7.7
[R].NPGASPAEPLCVENDSSSLEDASTN.[-]	1xCarbamidomethyl [C11]; 1xPhospho [S23]; 1xTMT6plex [N-Term]	4.25077e-05	0.000274045	1	2	1	Q8CD76	Q8CD76	Klc1 Kns2	Kinesin light chain 1	Q8CD76 [592-616]	Q8CD76 1xPhospho [S614]	0	2870.22												No Quan Values	High	High	High	High	High	High	High	0.0001041	1.633e-06	3.13
[R].NPGASPAEPLCVENDSSSLEDASTN.[-]	1xCarbamidomethyl [C11]; 2xPhospho [S16; S17]; 1xTMT6plex [N-Term]	1.28361e-05	0.000274045	1	2	1	Q8CD76	Q8CD76	Klc1 Kns2	Kinesin light chain 1	Q8CD76 [592-616]	Q8CD76 2xPhospho [S607; S608]	0	2950.19	1.41	1.792	1.599	1.422	1.447	69.2	97.6	124	110.6	98.4	100.1		High	High	High	High	High	High	High	0.0001041	3.638e-07	3.34
[R].NPPPQDYESDDESYEVLDLTEYAR.[R]	1xPhospho [S]; 1xTMT6plex [N-Term]	7.60382e-09	0.000274045	1	2	5	Q9DB70	Q9DB70	Fundc1	FUN14 domain-containing protein 1	Q9DB70 [5-28]	Q9DB70 1xPhospho [S]	0	3154.36	0.904	0.847	1.001	1.016	0.963	104.7	94.6	88.7	104.8	106.4	100.8		High	High	High	High	High	High	High	0.0001041	3.274e-11	5.19
[R].NPSPPPPTCGSEDEEDLGGGDR.[I]	1xCarbamidomethyl [C9]; 1xPhospho [S3]; 1xTMT6plex [N-Term]	0.000435696	0.000274045	1	1	1	Q9D2C2	Q9D2C2	Saal1	Protein SAAL1 (Synoviocyte proliferation-associated in collagen-induced arthritis protein 1) (SPACIA1)	Q9D2C2 [4-25]	Q9D2C2 1xPhospho [S6]	0	2592.08	0.93	0.866	1.356	1.42	1.215	88.4	82.2	76.6	119.9	125.5	107.4		High	High	High	High	High	High	High	0.0001041	3.023e-05	2.5
[R].NPSPPPPTCGSEDEEDLGGGDR.[I]	1xCarbamidomethyl [C9]; 2xPhospho [S3; S11]; 1xTMT6plex [N-Term]	3.08933e-07	0.000274045	1	1	2	Q9D2C2	Q9D2C2	Saal1	Protein SAAL1 (Synoviocyte proliferation-associated in collagen-induced arthritis protein 1) (SPACIA1)	Q9D2C2 [4-25]	Q9D2C2 2xPhospho [S6; S14]	0	2672.04												No Quan Values	High	High	High	High	High	High	High	0.0001041	3.394e-09	4.55
[K].NRPGYVSEEEEDDEDYEMAVK.[K]	1xPhospho [Y/S]; 1xOxidation [M18]; 1xTMT6plex [K21]; 1xTMT6plex [N-Term]	1.46846e-05	0.000274045	1	1	2	Q9ERU9	Q9ERU9	Ranbp2	E3 SUMO-protein ligase RanBP2 (EC 2.3.2.-) (Ran-binding protein 2) (RanBP2)	Q9ERU9 [2499-2519]	Q9ERU9 1xPhospho [Y/S]	0	3058.33	1.181	1.012	1.129	0.979	1.428	89.2	105.3	90.2	100.7	87.3	127.3		High	High	High	High	High	High	High	0.0001041	4.298e-07	3.91
[R].IQQFDDGGSDEEDIWEEK.[H]	1xPhospho [S9]; 1xTMT6plex [K18]; 1xTMT6plex [N-Term]	8.39232e-09	0.000274045	1	3	5	G5E8R4	G5E8R4	Ppp6r3 Saps3 mCG_3896	SAPS domain family, member 3, isoform CRA_c (Serine/threonine-protein phosphatase 6 regulatory subunit 3)	G5E8R4 [609-626]	G5E8R4 1xPhospho [S617]	0	2678.19	0.962	0.99	1.003	0.952	1.015	101.3	97.5	100.3	101.6	96.4	102.9		High	High	High	High	High	High	High	0.0001041	3.694e-11	5.68
[K].MLGEDSDEEEEANTTEGK.[S]	1xPhospho [S6]; 1xTMT6plex [K18]; 1xTMT6plex [N-Term]	3.75342e-08	0.000274045	1	3	3	E9Q1Q0	E9Q1Q0	Slc4a1ap	Solute carrier family 4 (anion exchanger), member 1, adaptor protein	E9Q1Q0 [253-270]	E9Q1Q0 1xPhospho [S258]	0	2522.09	0.986	0.971	1.042	1.073	1.032	98.3	96.9	95.4	102.4	105.5	101.4		High	High	High	High	High	High	High	0.0001041	2.424e-10	5.69
[K].MLDAEDIVNTPKPDER.[A]	1xPhospho [T10]; 1xTMT6plex [K12]; 1xTMT6plex [N-Term]	4.92526e-07	0.000274045	1	1	6	Q9JI91	Q9JI91	Actn2	Alpha-actinin-2 (Alpha-actinin skeletal muscle isoform 2) (F-actin cross-linking protein)	Q9JI91 [228-243]	Q9JI91 1xPhospho [T237]	0	2381.18	1.05	0.983	0.982	0.947	1.151	98.1	103.1	96.5	96.4	92.9	113		High	High	High	High	High	High	High	0.0001041	6.102e-09	4.42
[R].LSSGTEDGGDDR.[L]	1xPhospho [S3]; 1xTMT6plex [N-Term]	0.00261411	0.000274045	1	3	1	K3W4N7	K3W4N7	Scn5a	Sodium channel protein	K3W4N7 [482-493]	K3W4N7 1xPhospho [S484]	0	1517.63												No Quan Values	High	High	High	High	High	High	High	0.0001041	0.0002847	2.1
[K].YVISDEEEEEDD.[-]	1xPhospho [S4]; 1xTMT6plex [N-Term]	0.000474432	0.000274045	1	1	3	Q5XJE5	Q5XJE5	Leo1 Gm185	RNA polymerase-associated protein LEO1	Q5XJE5 [656-667]	Q5XJE5 1xPhospho [S659]	0	1780.69	1.025	1.099	1.178	1.228	1.045	91.3	93.5	100.2	107.5	112.1	95.4		High	High	High	High	High	High	High	0.0001041	3.355e-05	2.99
[K].LSSIDLNDQVEGDDR.[A]	1xPhospho [S3]; 1xTMT6plex [N-Term]	4.11642e-07	0.000274045	1	6	2	Z4YJE4	Z4YJE4	Obscn	Obscurin	Z4YJE4 [6985-6999]	Z4YJE4 1xPhospho [S6987]	0	1984.91	1.195	1.044	0.991	1.07	0.899	96.8	115.7	101	95.9	103.6	87		High	High	High	High	High	High	High	0.0001041	4.879e-09	4.14
[R].LSSLSDPASER.[R-]	1xPhospho [S5]; 1xTMT6plex [N-Term]	0.00102095	0.000274045	1	6	3	D3Z5J3	D3Z5J3	Sorbs1	Sorbin and SH3 domain-containing protein 1	D3Z5J3 [284-294]	D3Z5J3 1xPhospho [S288]	0	1470.7	1.094	1.01	1.021	1.133	1.071	94.8	103.7	95.8	96.8	107.4	101.5		High	High	High	High	High	High	High	0.0001041	8.796e-05	2.91
[K].LSSPTGLLSPTLRPR.[R]	2xPhospho [S3; S9]; 1xTMT6plex [N-Term]	3.66602e-05	0.000274045	1	1	3	E9PV66	E9PV66	Myo18b	Myosin XVIIIb	E9PV66 [2408-2422]	E9PV66 2xPhospho [S2410; S2416]	0	1984.02	0.857	0.931	0.949	1.012	1.082	102.9	88.2	95.9	97.6	104.1	111.3		High	High	High	High	High	High	High	0.0001041	1.36e-06	4.15
[K].LSSQLSEEK.[W]	1xPhospho [S6]; 1xTMT6plex [K9]; 1xTMT6plex [N-Term]	0.00114194	0.000274045	1	5	4	Q80WJ7	Q80WJ7	Mtdh Lyric	Protein LYRIC (3D3/LYRIC) (Lysine-rich CEACAM1 co-isolated protein) (Metadherin) (Metastasis adhesion protein)	Q80WJ7 [292-300]	Q80WJ7 1xPhospho [S297]	0	1558.81												No Quan Values	High	High	High	High	High	High	High	0.0001041	0.000101	3.4
[R].ISSSNPYSTVTMDELR.[N]	1xPhospho [S3]; 1xTMT6plex [N-Term]	7.54686e-05	0.000274045	1	2	1	Q9JI91	Q9JI91	Actn2	Alpha-actinin-2 (Alpha-actinin skeletal muscle isoform 2) (F-actin cross-linking protein)	Q9JI91 [593-608]	Q9JI91 1xPhospho [S595]	0	2108.98	1.158	1.229	1.026	1.283	1.113	88.1	102	108.3	90.4	113	98.1		High	High	High	High	High	High	High	0.0001041	3.361e-06	2.95
[R].LSSSSSNDSGTK.[V]	1xPhospho [S]; 1xTMT6plex [K12]; 1xTMT6plex [N-Term]	0.00454948	0.000274045	1	1	2	E9Q616	E9Q616	Ahnak	AHNAK nucleoprotein (desmoyokin)	E9Q616 [5628-5639]	E9Q616 1xPhospho [S]	0	1707.82	0.973	0.962	0.666	0.698	0.697	120.1	116.9	115.6	79.9	83.8	83.7		High	High	High	High	High	High	High	0.0001041	0.0005658	2.18
[R].LSSSSSNDSGTK.[V]	2xPhospho [S6; S9]; 1xTMT6plex [K12]; 1xTMT6plex [N-Term]	0.00191973	0.000274045	1	1	1	E9Q616	E9Q616	Ahnak	AHNAK nucleoprotein (desmoyokin)	E9Q616 [5628-5639]	E9Q616 2xPhospho [S5633; S5636]	0	1787.79	1.012	1.188	1.309	1.315	1.249	84.8	85.9	100.8	111.1	111.6	105.9		High	High	High	High	High	High	High	0.0001041	0.0001937	2.69
[R].LSSVTEDEDQDAALTIVTVLDR.[V]	1xPhospho [S3]; 1xTMT6plex [N-Term]	1.21269e-13	0.000274045	1	1	11	A2AMM0	A2AMM0	Cavin4 Murc	Caveolae-associated protein 4 (Muscle-related coiled-coil protein) (Muscle-restricted coiled-coil protein)	A2AMM0 [18-39]	A2AMM0 1xPhospho [S20]	0	2699.32	1.14	1.243	1.126	1.2	1.024	89.1	101.6	110.8	100.3	106.9	91.3		High	High	High	High	High	High	High	0.0001041	4.488e-16	7.66
[R].ISTASGDGR.[H]	1xPhospho [S5]; 1xTMT6plex [N-Term]	0.0056357	0.000274045	1	3	6	P63094	P63094	Gnas Gnas1 MNCb-5546	Guanine nucleotide-binding protein G(s) subunit alpha isoforms short (Adenylate cyclase-stimulating G alpha protein)	P63094 [348-356]	P63094 1xPhospho [S352]	0	1172.55	0.992	0.965	0.876	0.881	0.955	105.8	105	102.2	92.7	93.3	101		High	High	High	High	High	High	High	0.0001041	0.0007365	2.79
[R].LSVQDPVVVVAEDSQEK.[L]	1xPhospho [S14]; 1xTMT6plex [K17]; 1xTMT6plex [N-Term]	3.48438e-09	0.000274045	1	2	1	J3QNE8	J3QNE8	Slc38a10	Putative sodium-coupled neutral amino acid transporter 10	J3QNE8 [428-444]	J3QNE8 1xPhospho [S441]	0	2380.24	0.989	0.899	0.925	0.938	1.127	102.1	101	91.7	94.4	95.8	115.1		High	High	High	High	High	High	High	0.0001041	1.226e-11	4.18
[K].ISYIPDEEVSSPSPPHR.[A]	2xPhospho [S11; S13]; 1xTMT6plex [N-Term]	2.00104e-05	0.000274045	1	2	2	Q5SF07	Q5SF07	Igf2bp2 Imp2 Vickz2	Insulin-like growth factor 2 mRNA-binding protein 2 (IGF2 mRNA-binding protein 2) (IMP-2) (IGF-II mRNA-binding protein 2) (VICKZ family member 2)	Q5SF07 [152-168]	Q5SF07 2xPhospho [S162; S164]	0	2299.02	0.977	0.996	1.152	1.069	0.97	97.3	95.1	96.9	112.1	104.1	94.4		High	High	High	High	High	High	High	0.0001041	6.346e-07	4.29
[R].ISYTPPESPVASHR.[S]	2xPhospho [S2; S8]; 1xTMT6plex [N-Term]	0.000158876	0.000274045	1	2	3	E9QAJ7	E9QAJ7	Etv6	Transcription factor ETV6 (Fragment)	E9QAJ7 [14-27]	E9QAJ7 2xPhospho [S15; S21]	0	1929.87	1.319	0.979	1.267	1.294	1.016	87.3	115.1	85.4	110.6	113	88.7		High	High	High	High	High	High	High	0.0001041	8.529e-06	3.09
[R].LTEDEVEK.[L]	1xTMT6plex [K8]; 1xTMT6plex [N-Term]	2.01003e-05	0.000274045	1	3	6	A0A0G2JDM3	A0A0G2JDM3	Myl3	Myosin light chain 3	A0A0G2JDM3 [96-103]		0	1420.79	0.969	1.023	0.862	0.883	0.968	105.2	101.9	107.6	90.7	92.8	101.8		High	High	High	High	High	High	High	0.0001041	6.379e-07	2.95
[K].LTFDSSFSPNTGK.[K]	1xPhospho [S8]; 1xTMT6plex [K13]; 1xTMT6plex [N-Term]	1.27786e-05	0.000274045	1	2	3	F2Z471	F2Z471	Vdac1	Voltage-dependent anion-selective channel protein 1	F2Z471 [97-109]	F2Z471 1xPhospho [S104]	0	1938.96	0.994	0.981	0.778	0.742	0.855	112.1	111.4	110	87.3	83.2	95.9		High	High	High	High	High	High	High	0.0001041	3.63e-07	4.35
[K].LTFDSSFSPNTGKK.[N]	1xPhospho [S8]; 2xTMT6plex [K13; K14]; 1xTMT6plex [N-Term]	3.766e-05	0.000274045	1	2	2	F2Z471	F2Z471	Vdac1	Voltage-dependent anion-selective channel protein 1	F2Z471 [97-110]	F2Z471 1xPhospho [S104]	1	2296.22	1.102	1.072	0.952	1.033	1.119	95.6	105.3	102.4	91	98.7	107		High	High	High	High	High	High	High	0.0001041	1.403e-06	3.7
[K].LTIDDVTPADEADYSFVPEGFACNLSAK.[L]	1xCarbamidomethyl [C23]; 1xPhospho [T7]; 1xTMT6plex [K28]; 1xTMT6plex [N-Term]	1.38322e-09	0.000274045	1	4	9	Q3UIK0	Q3UIK0	Mybpc3	Myosin-binding protein C, cardiac-type	Q3UIK0 [605-632]	Q3UIK0 1xPhospho [T611]	0	3583.7	1.057	1.106	1.129	1.193	1.195	89.8	94.9	99.3	101.4	107.2	107.4		High	High	High	High	High	High	High	0.0001041	3.856e-12	6.69
[K].LTLSDGESGEEKPTKPK.[E]	2xPhospho [S4; S8]; 3xTMT6plex [K12; K15; K17]; 1xTMT6plex [N-Term]	0.000204227	0.000274045	1	2	2	Q61687	Q61687	Atrx Hp1bp2 Xnp	Transcriptional regulator ATRX (EC 3.6.4.12) (ATP-dependent helicase ATRX) (HP1 alpha-interacting protein) (HP1-BP38 protein) (Heterochromatin protein 2) (X-linked nuclear protein)	Q61687 [1332-1348]	Q61687 2xPhospho [S1335; S1339]	0	2892.52	0.879	1.021	0.971	1.084	0.929	102	89.7	104.1	99	110.5	94.7		High	High	High	High	High	High	High	0.0001041	1.166e-05	3.84
[R].LTPSPDIIVLSDNEASSPR.[S]	2xPhospho [S11; S16]; 1xTMT6plex [N-Term]	0.00101638	0.000274045	1	2	1	Q8VHR5	Q8VHR5	Gatad2b	Transcriptional repressor p66-beta (GATA zinc finger domain-containing protein 2B) (p66/p68)	Q8VHR5 [120-138]	Q8VHR5 2xPhospho [S130; S135]	0	2400.13												No Quan Values	High	High	High	High	High	High	High	0.0001041	8.746e-05	3.2
[K].LTQESIMDLENDK.[LQ]	1xTMT6plex [K13]; 1xTMT6plex [N-Term]	2.36667e-06	0.000274045	2	2	3	Q02566; Q91Z83	Q02566	Myh6 Myhca	Myosin-6 (Myosin heavy chain 6) (Myosin heavy chain, cardiac muscle alpha isoform) (MyHC-alpha)	Q02566 [1063-1075]; Q91Z83 [1061-1073]		0	1994.05	0.991	1.107	1.006	1.038	0.956	98.4	97.5	108.9	98.9	102.1	94.1	Shared	High	High	High	High	High	High	High	0.0001041	4.358e-08	3.33
[K].LTQESIMDLENDK.[LQ]	1xOxidation [M7]; 1xTMT6plex [K13]; 1xTMT6plex [N-Term]	9.84444e-08	0.000274045	2	2	3	Q02566; Q91Z83	Q02566	Myh6 Myhca	Myosin-6 (Myosin heavy chain 6) (Myosin heavy chain, cardiac muscle alpha isoform) (MyHC-alpha)	Q02566 [1063-1075]; Q91Z83 [1061-1073]		0	2010.05	1.089	1.142	1.089	0.997	1.109	93.4	101.7	106.6	101.7	93.1	103.6	Shared	High	High	High	High	High	High	High	0.0001041	8.133e-10	4.09
[K].ITSVSTGNLCTEEQSPPPRPEAYPIPTQTYTR.[E]	1xCarbamidomethyl [C10]; 1xPhospho [S15]; 1xTMT6plex [N-Term]	0.00322546	0.000274045	1	4	1	E9Q852	E9Q852	Afdn	Afadin	E9Q852 [1182-1213]	E9Q852 1xPhospho [S1196]	0	3899.87												No Quan Values	High	High	High	High	High	High	High	0.0001041	0.0003697	3.02
[R].LSSGPLPQPLGPLTPDSDIHSGDALPR.[I]	2xPhospho [T14; S21]; 1xTMT6plex [N-Term]	2.77198e-09	0.000274045	1	2	5	Q3UIZ8	Q3UIZ8	Mylk3	Myosin light chain kinase 3 (EC 2.7.11.18) (Cardiac-MyBP-C-associated Ca/CaM kinase) (Cardiac-MLCK)	Q3UIZ8 [304-330]	Q3UIZ8 2xPhospho [T317; S324]	0	3126.51	1.073	0.967	1.217	1.11	1.237	90.9	97.5	87.9	110.6	100.8	112.4		High	High	High	High	High	High	High	0.0001041	9.218e-12	4.86
[R].ITVEKDPDSALGISDGETSPSSK.[G]	1xPhospho [S14]; 2xTMT6plex [K5; K23]; 1xTMT6plex [N-Term]	5.13381e-10	0.000274045	1	3	3	Q3UMF0	Q3UMF0	Cobll1 Coblr1 Kiaa0977	Cordon-bleu protein-like 1 (Cobl-related protein 1)	Q3UMF0 [533-555]	Q3UMF0 1xPhospho [S546]	1	3100.59	1.023	0.935	0.838	0.886	1.09	103.9	106.4	97.2	87.1	92.1	113.3		High	High	High	High	High	High	High	0.0001041	1.113e-12	5.21
[R].LSRSRTASLTSAASIDGSR.[S]	3xPhospho [S2; S4; S8]; 1xTMT6plex [N-Term]	4.29397e-08	0.000274045	1	1	6	Q9QYG0	Q9QYG0	Ndrg2 Kiaa1248 Ndr2	Protein NDRG2 (N-myc downstream-regulated gene 2 protein) (Protein Ndr2)	Q9QYG0 [325-343]	Q9QYG0 3xPhospho [S326; S328; S332]	2	2405.08	1.057	1.031	1.125	0.789	1.076	98.7	104.3	101.8	111	77.9	106.2		High	High	High	High	High	High	High	0.0001041	2.872e-10	7.03
[K].LSQVNESDADDEDNYGAR.[L]	1xPhospho [S7]; 1xTMT6plex [N-Term]	0.000142027	0.000274045	1	1	1	Q2PZL6	Q2PZL6	Fat4 Fatj	Protocadherin Fat 4 (FAT tumor suppressor homolog 4) (Fat-like cadherin protein FAT-J)	Q2PZL6 [4872-4889]	Q2PZL6 1xPhospho [S4878]	0	2306.96	1.088	1.191	1.405	1.381	1.275	81.7	88.9	97.3	114.8	112.9	104.3		High	High	High	High	High	High	High	0.0001041	7.424e-06	2.82
[R].IQQQLGEEASPR.[S]	1xPhospho [S10]; 1xTMT6plex [N-Term]	2.24267e-06	0.000274045	1	3	3	S4R2U9	S4R2U9	Arhgef40	Rho guanine nucleotide exchange factor 40	S4R2U9 [950-961]	S4R2U9 1xPhospho [S959]	0	1664.82	0.994	0.95	1.023	1.204	1.122	95.4	94.8	90.5	97.6	114.8	107		High	High	High	High	High	High	High	0.0001041	4.087e-08	3.46
[R].IQQTGNTSPR.[A]	1xPhospho [S/T]; 1xTMT6plex [N-Term]	2.02814e-05	0.000274045	1	1	3	Q9JMK2	Q9JMK2	Csnk1e	Casein kinase I isoform epsilon (CKI-epsilon) (CKIe) (EC 2.7.11.1)	Q9JMK2 [356-365]	Q9JMK2 1xPhospho [S/T]	0	1410.69	1.13	1.222	1.089	1.116	0.97	91.9	103.9	112.3	100.1	102.6	89.2		High	High	High	High	High	High	High	0.0001041	6.475e-07	3.48
[K].LQQTVPADASPDSK.[C]	1xPhospho [S10]; 1xTMT6plex [K14]; 1xTMT6plex [N-Term]	4.6585e-06	0.000274045	1	1	2	Q80Z37	Q80Z37	Topors	E3 ubiquitin-protein ligase Topors (EC 2.3.2.27) (RING-type E3 ubiquitin transferase Topors) (SUMO1-protein E3 ligase Topors) (Topoisomerase I-binding RING finger protein) (Topoisomerase I-binding arginine/serine-rich protein) (Tumor suppressor p53-binding protein 3) (p53-binding protein 3) (p53BP3)	Q80Z37 [90-103]	Q80Z37 1xPhospho [S99]	0	1995.02	1.102	1.169	1.153	1.056	1.167	90.3	99.5	105.5	104	95.3	105.4		High	High	High	High	High	High	High	0.0001041	1.022e-07	3.92
[R].LQRPKEESSEDENEVSNILR.[S]	2xPhospho [S8; S9]; 1xTMT6plex [K5]; 1xTMT6plex [N-Term]	4.06141e-07	0.000274045	1	2	5	B2RRE7	B2RRE7	Otud4 Kiaa1046	OTU domain-containing protein 4 (EC 3.4.19.12)	B2RRE7 [1009-1028]	B2RRE7 2xPhospho [S1016; S1017]	1	2990.43	1.033	1.085	1.271	1.258	1.175	87.9	90.9	95.4	111.8	110.6	103.4		High	High	High	High	High	High	High	0.0001041	4.8e-09	5.14
[R].LQSIGTENTEENR.[R]	1xPhospho [S3]; 1xTMT6plex [N-Term]	7.44601e-05	0.000274045	1	10	2	A0A0U1RPT5	A0A0U1RPT5	Aldoa	Fructose-bisphosphate aldolase A (Fragment)	A0A0U1RPT5 [98-110]	A0A0U1RPT5 1xPhospho [S100]	0	1799.84	1.134	1.041	1.102	1.161	1.016	93	105.4	96.8	102.4	107.9	94.5		High	High	High	High	High	High	High	0.0001041	3.307e-06	3.73
[K].LQVPGGDSDEETK.[T]	1xPhospho [S8]; 1xTMT6plex [K13]; 1xTMT6plex [N-Term]	7.12777e-08	0.000274045	1	6	10	Z4YJE4	Z4YJE4	Obscn	Obscurin	Z4YJE4 [6588-6600]	Z4YJE4 1xPhospho [S6595]	0	1912.93	0.983	0.98	0.837	0.826	0.91	108.4	106.5	106.2	90.7	89.5	98.7		High	High	High	High	High	High	High	0.0001041	5.408e-10	5.27
[K].LQVPGGDSDEETKTPSASPR.[H]	1xPhospho [S8]; 1xTMT6plex [K13]; 1xTMT6plex [N-Term]	2.67429e-09	0.000274045	1	6	12	Z4YJE4	Z4YJE4	Obscn	Obscurin	Z4YJE4 [6588-6607]	Z4YJE4 1xPhospho [S6595]	1	2609.29	0.958	0.972	0.934	0.986	0.998	102.6	98.2	99.7	95.8	101.2	102.4		High	High	High	High	High	High	High	0.0001041	8.804e-12	5.82
[K].LQVPGGDSDEETKTPSASPR.[H]	2xPhospho [T/S]; 1xTMT6plex [K13]; 1xTMT6plex [N-Term]	1.85763e-06	0.000274045	1	6	5	Z4YJE4	Z4YJE4	Obscn	Obscurin	Z4YJE4 [6588-6607]	Z4YJE4 2xPhospho [T/S]	1	2689.25	0.961	0.948	0.891	0.916	0.878	107.3	103	101.7	95.6	98.3	94.2		High	High	High	High	High	High	High	0.0001041	3.221e-08	5.59
[K].LQVPGGDSDEETKTPSASPR.[H]	3xPhospho [S18; S/T]; 1xTMT6plex [K13]; 1xTMT6plex [N-Term]	0.000169169	0.000274045	1	6	4	Z4YJE4	Z4YJE4	Obscn	Obscurin	Z4YJE4 [6588-6607]	Z4YJE4 3xPhospho [S6605; S/T]	1	2769.22	0.966	0.97	1.067	1.019	0.804	103	99.5	99.9	109.9	104.9	82.8		High	High	High	High	High	High	High	0.0001041	9.207e-06	3.94
[K].LQVVSESEEEGGADEEEALVPDIVNEVQK.[T]	2xPhospho [S5; S7]; 1xTMT6plex [K29]; 1xTMT6plex [N-Term]	1.58658e-08	0.000274045	1	1	1	Q640M1	Q640M1	Utp14a JsdX Kiaa0266	U3 small nucleolar RNA-associated protein 14 homolog A (Juvenile spermatogonial depletion-like X-linked protein) (Jsd-like X-linked protein)	Q640M1 [337-365]	Q640M1 2xPhospho [S341; S343]	0	3759.75	0.853	1.024	0.874	1.092	0.872	105	89.6	107.5	91.8	114.6	91.6		High	High	High	High	High	High	High	0.0001041	8.215e-11	7.15
[R].LRLSPSPTSQR.[S]	1xPhospho [S4]; 1xTMT6plex [N-Term]	0.00210891	0.000274045	1	1	2	P48678	P48678	Lmna Lmn1	Prelamin-A/C [Cleaved into: Lamin-A/C]	P48678 [387-397]	P48678 1xPhospho [S390]	1	1550.83	0.882	0.915	1.045	1.022	1.06	101.3	89.3	92.7	105.8	103.5	107.4		High	High	High	High	High	High	High	0.0001041	0.0002172	2.74
[R].LRLSPSPTSQR.[S]	2xPhospho [S4; S6]; 1xTMT6plex [N-Term]	0.00365538	0.000274045	1	1	5	P48678	P48678	Lmna Lmn1	Prelamin-A/C [Cleaved into: Lamin-A/C]	P48678 [387-397]	P48678 2xPhospho [S390; S392]	1	1630.79	1.025	1.114	1.151	1.131	1.159	91.2	93.4	101.6	105	103.1	105.7		High	High	High	High	High	High	High	0.0001041	0.0004322	2.96
[R].LRSEDGVEGDLGETQSR.[T]	1xPhospho [S3]; 1xTMT6plex [N-Term]	8.3048e-13	0.000274045	1	1	5	E9Q616	E9Q616	Ahnak	AHNAK nucleoprotein (desmoyokin)	E9Q616 [134-150]	E9Q616 1xPhospho [S136]	1	2157	1.023	0.935	1.011	1.075	1.006	99.2	101.5	92.7	100.3	106.6	99.8		High	High	High	High	High	High	High	0.0001041	1.348e-15	6.71
[K].LSDGEYISDGEEGEDAITGDTDK.[Y]	1xPhospho [S8]; 1xTMT6plex [K23]; 1xTMT6plex [N-Term]	1.0185e-06	0.000274045	1	3	1	G5E8K3	G5E8K3	Ank3 mCG_14429	Ankyrin 3, epithelial, isoform CRA_b (Ankyrin-3)	G5E8K3 [843-865]	G5E8K3 1xPhospho [S850]	0	2954.31	1.524	1.294	1.216	1.575	1.035	78.5	119.6	101.6	95.4	123.6	81.3		High	High	High	High	High	High	High	0.0001041	1.515e-08	4.09
[R].LSEEGQEDSGPEDPPSPPTGTLTTAVQPFHLR.[G]	2xPhospho [S9; S16]; 1xTMT6plex [N-Term]	3.26623e-08	0.000274045	1	4	2	Q9JHE7	Q9JHE7	Tssc4 MNCb-3063	Protein TSSC4	Q9JHE7 [49-80]	Q9JHE7 2xPhospho [S57; S64]	0	3778.71	0.92	0.947	0.956	1.179	0.922	101.3	93.2	95.9	96.8	119.4	93.4		High	High	High	High	High	High	High	0.0001041	2.033e-10	4.62
[R].LSGSGPAELAELSAGEDDELESEPVSK.[S]	1xPhospho [S13]; 1xTMT6plex [K27]; 1xTMT6plex [N-Term]	1.54158e-07	0.000274045	1	2	4	Q8QZW8	Q8QZW8	Arhgap9	Rho GTPase-activating protein 9	Q8QZW8 [185-211]	Q8QZW8 1xPhospho [S197]	0	3254.56	1.187	1.165	1.096	1.024	1.071	91.7	108.9	106.8	100.5	93.9	98.2		High	High	High	High	High	High	High	0.0001041	1.42e-09	3.54
[R].LSLNNDIFEADSDSDQQSDTKEDISPR.[K]	2xPhospho [S12; S14]; 1xTMT6plex [K21]; 1xTMT6plex [N-Term]	0.00571157	0.000274045	1	1	1	Q3TYA6	Q3TYA6	Mphosph8 Mpp8	M-phase phosphoprotein 8	Q3TYA6 [125-151]	Q3TYA6 2xPhospho [S136; S138]	1	3657.62	0.949	0.902	1.074	1.055	1.223	96.7	91.8	87.3	103.9	102.1	118.3		High	High	High	High	High	High	High	0.0001041	0.0007516	2.06
[K].LSLQHTQQNADGQEDGESERNSDGSGDPGR.[Q]	3xPhospho [S18; S22; S25]; 1xTMT6plex [N-Term]	4.9474e-07	0.000274045	1	4	1	E0CYH9	E0CYH9	Nos1ap	Carboxyl-terminal PDZ ligand of neuronal nitric oxide synthase protein (Fragment)	E0CYH9 [117-146]	E0CYH9 3xPhospho [S134; S138; S141]	1	3653.44												No Quan Values	High	High	High	High	High	High	High	0.0001041	6.125e-09	4.19
[R].LSPAKSPSLSPSPPSPIEK.[T]	3xPhospho [S10; S]; 2xTMT6plex [K5; K19]; 1xTMT6plex [N-Term]	0.000794378	0.000274045	1	1	5	P14873	P14873	Map1b Mtap1b Mtap5	Microtubule-associated protein 1B (MAP-1B) (MAP1(X)) (MAP1.2) [Cleaved into: MAP1B heavy chain	P14873 [1246-1264]	P14873 3xPhospho [S1255; S]	1	2846.44	0.976	0.949	1.044	1.07	1.026	98.9	96.6	93.9	103.2	105.8	101.5		High	High	High	High	High	High	High	0.0001041	6.417e-05	3.45
[R].LSPEEPAPEAPETPETPEAPGGSAV.[-]	1xPhospho [T]; 1xTMT6plex [N-Term]	2.37284e-05	0.000274045	1	2	3	B1AVF2	B1AVF2	Tsc22d3	TSC22 domain family protein 3	B1AVF2 [89-113]	B1AVF2 1xPhospho [T]	0	2768.28	1.042	1.117	1.022	1.211	1.172	91.4	95.2	102.1	93.4	110.7	107.1		High	High	High	High	High	High	High	0.0001041	7.878e-07	3.79
[R].LSPGEALPSVVQGVAEK.[T]	1xPhospho [S2]; 1xTMT6plex [K17]; 1xTMT6plex [N-Term]	8.54423e-09	0.000274045	1	2	2	Q8CGB6	Q8CGB6	Tns2 Tenc1	Tensin-2 (EC 3.1.3.-) (C1 domain-containing phosphatase and tensin homolog) (C1-TEN) (Tensin-like C1 domain-containing phosphatase)	Q8CGB6 [940-956]	Q8CGB6 1xPhospho [S941]	0	2219.21	0.907	1.025	1.03	0.942	1.109	99.8	90.5	102.3	102.8	94	110.7		High	High	High	High	High	High	High	0.0001041	3.784e-11	4.68
[R].LSQSSQDSSPVR.[N]	1xPhospho [S9]; 1xTMT6plex [N-Term]	1.05571e-06	0.000274045	1	1	3	Q5SVQ0	Q5SVQ0	Kat7 Hbo1 Myst2	Histone acetyltransferase KAT7 (EC 2.3.1.48) (Histone acetyltransferase binding to ORC1) (Lysine acetyltransferase 7) (MOZ, YBF2/SAS3, SAS2 and TIP60 protein 2) (MYST-2)	Q5SVQ0 [51-62]	Q5SVQ0 1xPhospho [S59]	0	1599.76	1.113	1.023	0.929	0.976	1.096	97.8	108.8	100	90.9	95.4	107.2		High	High	High	High	High	High	High	0.0001041	1.592e-08	4.63
[R].ISQTSQVSIDAAHGYSPR.[A]	2xPhospho [S5; S8]; 1xTMT6plex [N-Term]	3.32536e-08	0.000274045	1	2	1	E9Q401	E9Q401	Ryr2	Ryanodine receptor 2 (RYR-2) (RyR2) (Cardiac muscle ryanodine receptor) (Cardiac muscle ryanodine receptor-calcium release channel) (Type 2 ryanodine receptor)	E9Q401 [2806-2823]	E9Q401 2xPhospho [S2810; S2813]	0	2306.04	1.143	0.894	0.908	1.01	1.008	100.6	115	90	91.4	101.6	101.4		High	High	High	High	High	High	High	0.0001041	2.079e-10	4.74
[K].LSRSDEQLSSLDR.[D]	1xPhospho [S4]; 1xTMT6plex [N-Term]	4.6169e-06	0.000274045	1	4	2	Q3UHC1	Q3UHC1	Rapgef1	Rap guanine nucleotide exchange factor (GEF) 1	Q3UHC1 [372-384]	Q3UHC1 1xPhospho [S375]	1	1814.88	1.026	0.956	0.855	0.963	0.952	104.3	107	99.8	89.2	100.5	99.3		High	High	High	High	High	High	High	0.0001041	1.009e-07	3.33
[K].MLDAEDIVNTPKPDER.[A]	1xPhospho [T10]; 1xOxidation [M1]; 1xTMT6plex [K12]; 1xTMT6plex [N-Term]	2.85506e-08	0.000274045	1	1	4	Q9JI91	Q9JI91	Actn2	Alpha-actinin-2 (Alpha-actinin skeletal muscle isoform 2) (F-actin cross-linking protein)	Q9JI91 [228-243]	Q9JI91 1xPhospho [T237]	0	2397.18	0.987	0.941	1.098	1.012	1.081	98.1	96.8	92.3	107.7	99.2	106		High	High	High	High	High	High	High	0.0001041	1.719e-10	4.75
[R].ITVEKDPDSALGISDGETSPSSK.[G]	2xPhospho [S19; S]; 2xTMT6plex [K5; K23]; 1xTMT6plex [N-Term]	1.02882e-09	0.000274045	1	3	8	Q3UMF0	Q3UMF0	Cobll1 Coblr1 Kiaa0977	Cordon-bleu protein-like 1 (Cobl-related protein 1)	Q3UMF0 [533-555]	Q3UMF0 2xPhospho [S551; S]	1	3180.56	1.023	1.031	0.848	0.862	0.975	104.5	107	107.8	88.7	90.1	101.9		High	High	High	High	High	High	High	0.0001041	2.666e-12	6.2
[R].LTVPYVPQVTDEDRLSR.[R]	1xPhospho [S16]; 1xTMT6plex [N-Term]	0.00188566	0.000274045	1	2	2	A0A1D5RLL3	A0A1D5RLL3	Efr3a	Protein EFR3 homolog A	A0A1D5RLL3 [704-720]	A0A1D5RLL3 1xPhospho [S719]	1	2297.17	0.899	0.946	0.89	0.814	0.969	108.8	97.8	102.8	96.8	88.5	105.3		High	High	High	High	High	High	High	0.0001041	0.000189	3.29
[R].LYVVDSINDLNK.[L]	1xPhospho [S6]; 1xTMT6plex [K12]; 1xTMT6plex [N-Term]	8.71143e-05	0.000274045	1	1	3	Q3UQS2	Q3UQS2	Lsmem1 Gm889	Leucine-rich single-pass membrane protein 1	Q3UQS2 [19-30]	Q3UQS2 1xPhospho [S24]	0	1931.03	0.991	0.904	0.67	0.632	0.727	121.9	120.7	110.1	81.6	77	88.6		High	High	High	High	High	High	High	0.0001041	4.015e-06	3.3
[K].IYYSEETSSDQGNEDEEEPK.[E]	1xPhospho [S8]; 1xTMT6plex [K20]; 1xTMT6plex [N-Term]	0.000470198	0.000274045	1	2	1	Q62077	Q62077	Plcg1 Plcg-1	1-phosphatidylinositol 4,5-bisphosphate phosphodiesterase gamma-1 (EC 3.1.4.11) (Phosphoinositide phospholipase C-gamma-1) (Phospholipase C-gamma-1) (PLC-gamma-1)	Q62077 [517-536]	Q62077 1xPhospho [S524]	0	2887.24	1.049	1.219	1.53	1.542	1.319	78.3	82.2	95.5	119.9	120.8	103.3		High	High	High	High	High	High	High	0.0001041	3.331e-05	2.54
[K-].MAPPPKEVEEDSEDEEMSEDEDDSSGEEEVVIPQK.[K]	3xPhospho [S12; S18; S24]; 2xTMT6plex [K6; K35]; 1xTMT6plex [N-Term]	0.00414235	0.000274045	1	2	1	P09405	P09405	Ncl Nuc	Nucleolin (Protein C23)	P09405 [17-51]	P09405 3xPhospho [S28; S34; S40]	1	4862.03												No Quan Values	High	High	High	High	High	High	High	0.0001041	0.0005037	2.95
[R].MASPWEESSNR.[Q]	1xPhospho [S3]; 1xOxidation [M1]; 1xTMT6plex [N-Term]	0.00529467	0.000274045	1	3	2	Q9JHU2	Q9JHU2	Palmd	Palmdelphin	Q9JHU2 [347-357]	Q9JHU2 1xPhospho [S349]	0	1618.68	0.968	1.019	1.067	0.941	1.022	99.7	96.5	101.6	106.4	93.9	101.9		High	High	High	High	High	High	High	0.0001041	0.0006832	2.83
[R].MAVPISVSNPDLLR.[H]	1xPhospho [S]; 1xTMT6plex [N-Term]	9.62614e-08	0.000274045	1	1	5	E9Q4Z2	E9Q4Z2	Acacb Acc2 Accb	Acetyl-CoA carboxylase 2 (EC 6.4.1.2) (ACC-beta) [Includes: Biotin carboxylase (EC 6.3.4.14)]	E9Q4Z2 [1325-1338]	E9Q4Z2 1xPhospho [S]	0	1820.95	1.339	1.032	0.966	0.981	0.978	95.3	127.6	98.3	92.1	93.5	93.2		High	High	High	High	High	High	High	0.0001041	7.865e-10	4.06
[R].MAVPISVSNPDLLR.[H]	1xPhospho [S8]; 1xOxidation [M1]; 1xTMT6plex [N-Term]	1.35003e-08	0.000274045	1	1	3	E9Q4Z2	E9Q4Z2	Acacb Acc2 Accb	Acetyl-CoA carboxylase 2 (EC 6.4.1.2) (ACC-beta) [Includes: Biotin carboxylase (EC 6.3.4.14)]	E9Q4Z2 [1325-1338]	E9Q4Z2 1xPhospho [S1332]	0	1836.95	0.954	0.951	0.976	0.99	0.844	105	100.2	99.9	102.5	103.9	88.6		High	High	High	High	High	High	High	0.0001041	6.7e-11	4.15
[R].MELSPSRASPGK.[S]	2xPhospho [S6; S]; 1xTMT6plex [K12]; 1xTMT6plex [N-Term]	0.00135991	0.000274045	1	3	4	Q9JHU2	Q9JHU2	Palmd	Palmdelphin	Q9JHU2 [367-378]	Q9JHU2 2xPhospho [S372; S]	1	1877.9	1.013	0.997	0.899	0.907	1.078	101.8	103.1	101.5	91.6	92.3	109.7		High	High	High	High	High	High	High	0.0001041	0.0001258	3.48
[R].MELSPSRASPGK.[S]	2xPhospho [S4; S6]; 1xOxidation [M1]; 1xTMT6plex [K12]; 1xTMT6plex [N-Term]	0.000697565	0.000274045	1	3	2	Q9JHU2	Q9JHU2	Palmd	Palmdelphin	Q9JHU2 [367-378]	Q9JHU2 2xPhospho [S370; S372]	1	1893.89	0.966	1.127	1.208	0.923	1.023	96	92.8	108.2	116.1	88.7	98.2		High	High	High	High	High	High	High	0.0001041	5.437e-05	3.27
[K].MESEAGADDSAEEGDLLDDDDNEDR.[G]	1xPhospho [S10]; 1xTMT6plex [N-Term]	2.86038e-09	0.000274045	1	1	3	Q9Z204	Q9Z204	Hnrnpc Hnrpc	Heterogeneous nuclear ribonucleoproteins C1/C2 (hnRNP C1/C2)	Q9Z204 [259-283]	Q9Z204 1xPhospho [S268]	0	3022.15												No Quan Values	High	High	High	High	High	High	High	0.0001041	9.615e-12	4.25
[K].MESTEENEDRLATSSPEQSWPSTFK.[A]	2xPhospho [S15; S19]; 1xTMT6plex [K25]; 1xTMT6plex [N-Term]	0.00524765	0.000274045	1	4	1	Q60953	Q60953	Pml	Protein PML	Q60953 [501-525]	Q60953 2xPhospho [S515; S519]	1	3504.53												No Quan Values	High	High	High	High	High	High	High	0.0001041	0.0006764	2.71
[K].MGELDPQSTEVTGEEELDSLEDPR.[S]	1xPhospho [S19]; 1xTMT6plex [N-Term]	7.52188e-08	0.000274045	1	1	1	E9Q043	E9Q043	Fndc1	Fibronectin type III domain-containing 1	E9Q043 [423-446]	E9Q043 1xPhospho [S441]	0	2985.31	0.893	0.919	1.155	1.029	1.043	99.4	88.7	91.3	114.8	102.2	103.6		High	High	High	High	High	High	High	0.0001041	5.774e-10	4.12
[K].MGELDPQSTEVTGEEELDSLEDPR.[S]	1xPhospho [S19]; 1xOxidation [M1]; 1xTMT6plex [N-Term]	9.31758e-05	0.000274045	1	1	1	E9Q043	E9Q043	Fndc1	Fibronectin type III domain-containing 1	E9Q043 [423-446]	E9Q043 1xPhospho [S441]	0	3001.31	1.397	1.371	1.222	1.308	1.226	79.7	111.4	109.3	97.4	104.3	97.8		High	High	High	High	High	High	High	0.0001041	4.36e-06	2.73
[R].MGPFVERGPDEAIEDGEEGSEDDAEWVVTK.[D]	1xPhospho [S20]; 1xTMT6plex [K30]; 1xTMT6plex [N-Term]	3.09743e-06	0.000274045	1	1	2	Q8BH64	Q8BH64	Ehd2	EH domain-containing protein 2	Q8BH64 [419-448]	Q8BH64 1xPhospho [S438]	1	3831.73	1.03	1.143	1.809	1.765	2.115	67.7	69.7	77.4	122.5	119.5	143.2		High	High	High	High	High	High	High	0.0001041	6.139e-08	3.59
[R].MGQAGSTISNSHAQPFDFPDDSQNAK.[K]	1xPhospho [T7]; 1xTMT6plex [K26]; 1xTMT6plex [N-Term]	1.04433e-05	0.000274045	1	1	1	P23242	P23242	Gja1 Cxn-43	Gap junction alpha-1 protein (Connexin-43) (Cx43) (Gap junction 43 kDa heart protein)	P23242 [320-345]	P23242 1xPhospho [T326]	0	3288.5	0.865	1.024	0.849	0.878	0.825	110.3	95.4	112.9	93.6	96.8	91		High	High	High	High	High	High	High	0.0001041	2.817e-07	4.46
[R].MGQAGSTISNSHAQPFDFPDDSQNAK.[K]	1xPhospho [S9]; 1xOxidation [M1]; 1xTMT6plex [K26]; 1xTMT6plex [N-Term]	6.01543e-06	0.000274045	1	1	2	P23242	P23242	Gja1 Cxn-43	Gap junction alpha-1 protein (Connexin-43) (Cx43) (Gap junction 43 kDa heart protein)	P23242 [320-345]	P23242 1xPhospho [S328]	0	3304.5	1.144	0.991	0.988	0.98	1.031	97.8	111.9	96.9	96.6	95.9	100.8		High	High	High	High	High	High	High	0.0001041	1.404e-07	4.29
[R].MGQAGSTISNSHAQPFDFPDDSQNAK.[K]	2xPhospho [S9; S]; 1xTMT6plex [K26]; 1xTMT6plex [N-Term]	1.25092e-08	0.000274045	1	1	9	P23242	P23242	Gja1 Cxn-43	Gap junction alpha-1 protein (Connexin-43) (Cx43) (Gap junction 43 kDa heart protein)	P23242 [320-345]	P23242 2xPhospho [S328; S]	0	3368.47	0.954	0.96	0.706	0.661	0.722	119.9	114.4	115.1	84.7	79.3	86.6		High	High	High	High	High	High	High	0.0001041	6.108e-11	6.55
[R].MGQAGSTISNSHAQPFDFPDDSQNAK.[K]	2xPhospho [S6; S9]; 1xOxidation [M1]; 1xTMT6plex [K26]; 1xTMT6plex [N-Term]	2.54749e-07	0.000274045	1	1	8	P23242	P23242	Gja1 Cxn-43	Gap junction alpha-1 protein (Connexin-43) (Cx43) (Gap junction 43 kDa heart protein)	P23242 [320-345]	P23242 2xPhospho [S325; S328]	0	3384.46	0.926	0.977	0.742	0.599	0.679	121.9	112.9	119.1	90.4	72.9	82.8		High	High	High	High	High	High	High	0.0001041	2.673e-09	6.91
[K].MLAESDDSGDEESVSQTDK.[T]	2xPhospho [S5; S8]; 1xTMT6plex [K19]; 1xTMT6plex [N-Term]	3.02646e-08	0.000274045	1	1	6	Q3B7Z2	Q3B7Z2	Osbp Kiaa4220	Oxysterol-binding protein 1	Q3B7Z2 [184-202]	Q3B7Z2 2xPhospho [S188; S191]	0	2661.09	0.962	0.918	0.908	0.983	0.869	106.4	102.3	97.6	96.6	104.6	92.4		High	High	High	High	High	High	High	0.0001041	1.851e-10	6.3
[K].MLAESDDSGDEESVSQTDK.[T]	2xPhospho [S5; S8]; 1xOxidation [M1]; 1xTMT6plex [K19]; 1xTMT6plex [N-Term]	2.1196e-07	0.000274045	1	1	5	Q3B7Z2	Q3B7Z2	Osbp Kiaa4220	Oxysterol-binding protein 1	Q3B7Z2 [184-202]	Q3B7Z2 2xPhospho [S188; S191]	0	2677.09	0.934	1.001	1.05	1.088	0.925	100	93.5	100.1	105.1	108.8	92.5		High	High	High	High	High	High	High	0.0001041	2.117e-09	5.7
[K].MLAESDDSGDEESVSQTDKTELQSTLR.[T]	1xPhospho [S8]; 1xTMT6plex [K19]; 1xTMT6plex [N-Term]	2.41218e-09	0.000274045	1	1	2	Q3B7Z2	Q3B7Z2	Osbp Kiaa4220	Oxysterol-binding protein 1	Q3B7Z2 [184-210]	Q3B7Z2 1xPhospho [S191]	1	3509.62	0.921	0.99	0.91	1.108	1.067	100.1	92.2	99.1	91.1	110.9	106.8		High	High	High	High	High	High	High	0.0001041	7.757e-12	5.25
[K].MLAESDDSGDEESVSQTDKTELQSTLR.[T]	1xPhospho [S8]; 1xOxidation [M1]; 1xTMT6plex [K19]; 1xTMT6plex [N-Term]	2.63855e-09	0.000274045	1	1	1	Q3B7Z2	Q3B7Z2	Osbp Kiaa4220	Oxysterol-binding protein 1	Q3B7Z2 [184-210]	Q3B7Z2 1xPhospho [S191]	1	3525.62	1.029	1.133	1.188	0.977	1.183	92.2	94.9	104.4	109.5	90.1	109		High	High	High	High	High	High	High	0.0001041	8.658e-12	4.91
[K].MLAESDDSGDEESVSQTDKTELQSTLR.[T]	2xPhospho [S5; S8]; 1xTMT6plex [K19]; 1xTMT6plex [N-Term]	2.07877e-11	0.000274045	1	1	13	Q3B7Z2	Q3B7Z2	Osbp Kiaa4220	Oxysterol-binding protein 1	Q3B7Z2 [184-210]	Q3B7Z2 2xPhospho [S188; S191]	1	3589.59	0.933	1.025	1.062	1.139	1.041	96.8	90.3	99.2	102.7	110.2	100.7		High	High	High	High	High	High	High	0.0001041	1.996e-14	7.61
[K].MLAESDDSGDEESVSQTDKTELQSTLR.[T]	2xPhospho [S5; S8]; 1xOxidation [M1]; 1xTMT6plex [K19]; 1xTMT6plex [N-Term]	1.54733e-09	0.000274045	1	1	9	Q3B7Z2	Q3B7Z2	Osbp Kiaa4220	Oxysterol-binding protein 1	Q3B7Z2 [184-210]	Q3B7Z2 2xPhospho [S188; S191]	1	3605.59	0.938	0.967	1.01	1.084	1.007	99.9	93.7	96.6	100.9	108.3	100.6		High	High	High	High	High	High	High	0.0001041	4.452e-12	6.62
[R].IYQYIQSR.[F]	1xPhospho [Y4]; 1xTMT6plex [N-Term]	0.0001095	0.000274045	1	3	4	Q9Z188	Q9Z188	Dyrk1b	Dual specificity tyrosine-phosphorylation-regulated kinase 1B (EC 2.7.12.1)	Q9Z188 [270-277]	Q9Z188 1xPhospho [Y273]	0	1379.69	1	1.039	1.013	0.814	1.094	100.7	100.7	104.6	101.9	81.9	110.1		High	High	High	High	High	High	High	0.0001041	5.34e-06	2.47
[K].LTVENSPKQETGITEGQGPVGEEEEK.[K]	1xPhospho [S6]; 2xTMT6plex [K8; K26]; 1xTMT6plex [N-Term]	6.15403e-11	0.000274045	1	2	2	Q9CQJ6	Q9CQJ6	Denr	Density-regulated protein (DRP)	Q9CQJ6 [68-93]	Q9CQJ6 1xPhospho [S73]	1	3552.79	0.952	1.079	0.859	0.862	0.963	105	99.9	113.3	90.1	90.5	101.1		High	High	High	High	High	High	High	0.0001041	7.786e-14	5.88
[K].IYQFPDCDSDEDEDFKLQDQALK.[E]	1xCarbamidomethyl [C7]; 1xPhospho [S9]; 2xTMT6plex [K16; K23]; 1xTMT6plex [N-Term]	7.7356e-11	0.000274045	1	1	7	P28661	P28661	Sept4 Pnutl2	Septin-4 (Brain protein H5) (Peanut-like protein 2)	P28661 [317-339]	P28661 1xPhospho [S325]	1	3586.69	0.895	0.998	0.98	0.925	1.036	102.8	92	102.6	100.8	95.2	106.6		High	High	High	High	High	High	High	0.0001041	1.038e-13	7.23
[R].LYQDTRGSYGSDPEEEEYR.[Q]	2xPhospho [S8; S11]; 1xTMT6plex [N-Term]	0.000301665	0.000274045	1	1	1	Q9Z0U1	Q9Z0U1	Tjp2 Zo2	Tight junction protein ZO-2 (Tight junction protein 2) (Zona occludens protein 2) (Zonula occludens protein 2)	Q9Z0U1 [1126-1144]	Q9Z0U1 2xPhospho [S1133; S1136]	1	2683.08	1.172	1.085	1.055	1.023	1.063	93.8	109.9	101.8	99	95.9	99.7		High	High	High	High	High	High	High	0.0001041	1.905e-05	3.22
[R].LVAEQVMGDEFDLDSDDELQIDER.[L]	1xPhospho [S15]; 1xTMT6plex [N-Term]	2.70751e-06	0.000274045	1	2	1	Q80TJ7	Q80TJ7	Phf8 Kiaa1111	Histone lysine demethylase PHF8 (EC 1.14.11.27) (PHD finger protein 8)	Q80TJ7 [601-624]	Q80TJ7 1xPhospho [S615]	0	3090.37												No Quan Values	High	High	High	High	High	High	High	0.0001041	5.187e-08	3.12
[R].LVDSDGSLAEVPK.[E]	1xPhospho [S4]; 1xTMT6plex [K13]; 1xTMT6plex [N-Term]	4.41109e-08	0.000274045	1	4	3	A0A0R4J1G9	A0A0R4J1G9	Steap3	Metalloreductase STEAP3	A0A0R4J1G9 [14-26]	A0A0R4J1G9 1xPhospho [S17]	0	1867.98	1.013	1.037	1.025	0.982	1.062	98.1	99.3	101.7	100.5	96.3	104.1		High	High	High	High	High	High	High	0.0001041	2.967e-10	4.3
[R].LVDSDGSLAEVPK.[E]	2xPhospho [S4; S7]; 1xTMT6plex [K13]; 1xTMT6plex [N-Term]	7.48823e-08	0.000274045	1	4	3	A0A0R4J1G9	A0A0R4J1G9	Steap3	Metalloreductase STEAP3	A0A0R4J1G9 [14-26]	A0A0R4J1G9 2xPhospho [S17; S20]	0	1947.95	1.05	0.985	0.937	1.053	0.986	99.8	104.8	98.4	93.5	105.1	98.5		High	High	High	High	High	High	High	0.0001041	5.744e-10	5.18
[K].IVEPEVVGESDSEVEGDAWR.[L]	1xPhospho [S10]; 1xTMT6plex [N-Term]	6.19542e-05	0.000274045	1	1	1	C0HKD9	C0HKD9	Mfap1b	Microfibrillar-associated protein 1B (Spliceosome B complex protein MFAP1B)	C0HKD9 [107-126]	C0HKD9 1xPhospho [S116]	0	2511.15	1.047	0.95	1.066	1.002	1.178	96.1	100.7	91.3	102.5	96.2	113.2		High	High	High	High	High	High	High	0.0001041	2.62e-06	3.27
[K].IVEPEVVGESDSEVEGDAWR.[L]	2xPhospho [S10; S12]; 1xTMT6plex [N-Term]	1.19071e-08	0.000274045	1	1	4	C0HKD9	C0HKD9	Mfap1b	Microfibrillar-associated protein 1B (Spliceosome B complex protein MFAP1B)	C0HKD9 [107-126]	C0HKD9 2xPhospho [S116; S118]	0	2591.12	1.139	1.138	1.185	1.355	1.381	83.3	95	94.8	98.8	113	115.1		High	High	High	High	High	High	High	0.0001041	5.726e-11	4.95
[K].LVEQANSPK.[H]	1xPhospho [S7]; 1xTMT6plex [K9]; 1xTMT6plex [N-Term]	2.24852e-05	0.000274045	1	2	3	Q8BHJ9	Q8BHJ9	Slu7 D11Ertd730e	Pre-mRNA-splicing factor SLU7	Q8BHJ9 [209-217]	Q8BHJ9 1xPhospho [S215]	0	1523.82	1.1	1.165	0.955	0.947	1.103	95.7	105.3	111.5	91.4	90.6	105.6		High	High	High	High	High	High	High	0.0001041	7.365e-07	3.8
[K].IVETINSDSDSEFGIPK.[K]	1xPhospho [S]; 1xTMT6plex [K17]; 1xTMT6plex [N-Term]	2.29353e-06	0.000274045	1	1	2	Q64511	Q64511	Top2b	DNA topoisomerase 2-beta (EC 5.6.2.3) (DNA topoisomerase II, beta isozyme)	Q64511 [1503-1519]	Q64511 1xPhospho [S]	0	2389.19	1.069	1.054	1.334	1.245	1.245	86.4	92.3	91	115.2	107.6	107.5		High	High	High	High	High	High	High	0.0001041	4.195e-08	4.14
[K].IVETINSDSDSEFGIPK.[K]	2xPhospho [S7; S9]; 1xTMT6plex [K17]; 1xTMT6plex [N-Term]	1.06721e-07	0.000274045	1	1	6	Q64511	Q64511	Top2b	DNA topoisomerase 2-beta (EC 5.6.2.3) (DNA topoisomerase II, beta isozyme)	Q64511 [1503-1519]	Q64511 2xPhospho [S1509; S1511]	0	2469.16	1.022	0.996	1.059	1.046	1.133	95.9	98	95.5	101.6	100.3	108.7		High	High	High	High	High	High	High	0.0001041	8.975e-10	5.31
[K].LVKEESARSSPELTSESLTQR.[R]	2xPhospho [S9; S10]; 1xTMT6plex [K3]; 1xTMT6plex [N-Term]	0.000112487	0.000274045	1	4	3	Q8K4L2	Q8K4L2	Svil	Archvillin (Supervillin)	Q8K4L2 [291-311]	Q8K4L2 2xPhospho [S299; S300]	2	2965.47	1.075	1.13	1.179	1.257	1.266	86.9	93.4	98.1	102.4	109.2	110		High	High	High	High	High	High	High	0.0001041	5.537e-06	3.42
[K].LVIIESDLER.[A]	1xPhospho [S6]; 1xTMT6plex [N-Term]	0.000296303	0.000274045	2	15	4	Q8BSH3; Q8BP43	Q8BSH3	Tpm1	Tropomyosin alpha-1 chain	Q8BSH3 [169-178]; Q8BP43 [169-178]	Q8BSH3 1xPhospho [S174]; Q8BP43 1xPhospho [S174]	0	1495.8	1.024	1.097	0.893	0.982	0.967	100.6	103	110.4	89.9	98.8	97.3	Shared	High	High	High	High	High	High	High	0.0001041	1.863e-05	3.18
[K].LVIIESDLERAEER.[A]	1xPhospho [S6]; 1xTMT6plex [N-Term]	0.00102553	0.000274045	2	15	3	Q8BSH3; Q8BP43	Q8BSH3	Tpm1	Tropomyosin alpha-1 chain	Q8BSH3 [169-182]; Q8BP43 [169-182]	Q8BSH3 1xPhospho [S174]; Q8BP43 1xPhospho [S174]	1	1981.02	1.001	0.94	0.848	0.83	0.975	107.2	107.3	100.8	91	89	104.6	Shared	High	High	High	High	High	High	High	0.0001041	8.808e-05	2.66
[K].LVQAAQMLQSDPYSVPAR.[D]	1xPhospho [S10]; 1xTMT6plex [N-Term]	1.46515e-11	0.000274045	1	1	4	Q64727	Q64727	Vcl	Vinculin (Metavinculin)	Q64727 [88-105]	Q64727 1xPhospho [S97]	0	2283.14	0.918	0.963	1.06	1.096	1.222	95.9	88	92.4	101.6	105.1	117.1		High	High	High	High	High	High	High	0.0001041	1.29e-14	4.97
[K].LVQAAQMLQSDPYSVPAR.[D]	1xPhospho [S10]; 1xOxidation [M7]; 1xTMT6plex [N-Term]	4.70213e-11	0.000274045	1	1	2	Q64727	Q64727	Vcl	Vinculin (Metavinculin)	Q64727 [88-105]	Q64727 1xPhospho [S97]	0	2299.14	1.02	1.231	1.229	1.172	1.189	87.7	89.4	107.9	107.8	102.8	104.3		High	High	High	High	High	High	High	0.0001041	5.566e-14	5.34
[R].IVSAQSLAEDDVE.[-]	1xTMT6plex [N-Term]	1.28026e-06	0.000274045	1	2	4	Q9DCC8	Q9DCC8	Tomm20	Mitochondrial import receptor subunit TOM20 homolog (Mitochondrial 20 kDa outer membrane protein) (Outer mitochondrial membrane receptor Tom20)	Q9DCC8 [133-145]		0	1604.82	1.069	1.018	1.071	1.017	0.99	97.3	104.1	99.1	104.2	99	96.3		High	High	High	High	High	High	High	0.0001041	2.026e-08	2.98
[R].IVSAQSLAEDDVE.[-]	1xPhospho [S6]; 1xTMT6plex [N-Term]	0.000583074	0.000274045	1	2	4	Q9DCC8	Q9DCC8	Tomm20	Mitochondrial import receptor subunit TOM20 homolog (Mitochondrial 20 kDa outer membrane protein) (Outer mitochondrial membrane receptor Tom20)	Q9DCC8 [133-145]	Q9DCC8 1xPhospho [S138]	0	1684.79	1.342	1.117	1.091	1.146	1.136	87.8	117.9	98.1	95.8	100.7	99.7		High	High	High	High	High	High	High	0.0001041	4.358e-05	2.89
[K].LVSFHDDSDEDLLHI.[-]	1xPhospho [S8]; 1xTMT6plex [N-Term]	2.64055e-07	0.000274045	1	1	3	Q07113	Q07113	Igf2r	Cation-independent mannose-6-phosphate receptor (CI Man-6-P receptor) (CI-MPR) (M6PR) (300 kDa mannose 6-phosphate receptor) (MPR 300) (Insulin-like growth factor 2 receptor) (Insulin-like growth factor II receptor) (IGF-II receptor) (M6P/IGF2 receptor) (M6P/IGF2R) (CD antigen CD222)	Q07113 [2469-2483]	Q07113 1xPhospho [S2476]	0	2063.95	1.02	0.984	1.055	1.036	1.021	98.1	100.1	96.5	103.5	101.6	100.2		High	High	High	High	High	High	High	0.0001041	2.801e-09	3.53
[K].LVSFHDDSDEDLLHI.[-]	2xPhospho [S3; S8]; 1xTMT6plex [N-Term]	5.29546e-05	0.000274045	1	1	2	Q07113	Q07113	Igf2r	Cation-independent mannose-6-phosphate receptor (CI Man-6-P receptor) (CI-MPR) (M6PR) (300 kDa mannose 6-phosphate receptor) (MPR 300) (Insulin-like growth factor 2 receptor) (Insulin-like growth factor II receptor) (IGF-II receptor) (M6P/IGF2 receptor) (M6P/IGF2R) (CD antigen CD222)	Q07113 [2469-2483]	Q07113 2xPhospho [S2471; S2476]	0	2143.92	1.171	1.073	0.94	0.882	0.988	99.1	116	106.4	93.1	87.4	98		High	High	High	High	High	High	High	0.0001041	2.154e-06	4.19
[K].LVTGDRNNSSCR.[N]	1xCarbamidomethyl [C11]; 1xPhospho [S9]; 1xTMT6plex [N-Term]	0.000565064	0.000274045	1	1	2	P23242	P23242	Gja1 Cxn-43	Gap junction alpha-1 protein (Connexin-43) (Cx43) (Gap junction 43 kDa heart protein)	P23242 [288-299]	P23242 1xPhospho [S296]	1	1687.78	1.028	1.033	0.982	0.886	1.032	100.7	103.5	104	98.8	89.2	103.8		High	High	High	High	High	High	High	0.0001041	4.193e-05	2.82
[K].LVTGDRNNSSCR.[N]	1xCarbamidomethyl [C11]; 2xPhospho [S9; S10]; 1xTMT6plex [N-Term]	0.00383949	0.000274045	1	1	4	P23242	P23242	Gja1 Cxn-43	Gap junction alpha-1 protein (Connexin-43) (Cx43) (Gap junction 43 kDa heart protein)	P23242 [288-299]	P23242 2xPhospho [S296; S297]	1	1767.74	1.016	1.044	0.857	0.852	0.506	113.7	115.6	118.7	97.5	96.9	57.6		High	High	High	High	High	High	High	0.0001041	0.0004575	2.74
[R].LYADSDSGEDSDKR.[S]	1xPhospho [S7]; 1xTMT6plex [K13]; 1xTMT6plex [N-Term]	0.00174748	0.000274045	1	1	1	O35071	O35071	Kif1c	Kinesin-like protein KIF1C	O35071 [670-683]	O35071 1xPhospho [S676]	1	2095.96												No Quan Values	High	High	High	High	High	High	High	0.0001041	0.0001724	2.55
[R].LYADSDSGEDSDKR.[S]	2xPhospho [S5; S7]; 1xTMT6plex [K13]; 1xTMT6plex [N-Term]	5.22469e-05	0.000274045	1	1	3	O35071	O35071	Kif1c	Kinesin-like protein KIF1C	O35071 [670-683]	O35071 2xPhospho [S674; S676]	1	2175.92	1.022	1.046	1.091	1.105	0.999	95.8	97.9	100.2	104.5	105.8	95.7		High	High	High	High	High	High	High	0.0001041	2.116e-06	3.69
[K].IYHLPDAESDEDEDFK.[E]	1xPhospho [S9]; 1xTMT6plex [K16]; 1xTMT6plex [N-Term]	4.49093e-08	0.000274045	1	2	2	P42208	P42208	Sept2 Nedd-5 Nedd5	Septin-2 (Neural precursor cell expressed developmentally down-regulated protein 5) (NEDD-5)	P42208 [210-225]	P42208 1xPhospho [S218]	0	2461.12	0.93	1.01	1.149	1.09	1.062	96.1	89.4	97.1	110.4	104.8	102.1		High	High	High	High	High	High	High	0.0001041	3.024e-10	5.01
[K].IYHLPDAESDEDEDFKEQTR.[L]	1xPhospho [S9]; 1xTMT6plex [K16]; 1xTMT6plex [N-Term]	1.16648e-09	0.000274045	1	2	19	P42208	P42208	Sept2 Nedd-5 Nedd5	Septin-2 (Neural precursor cell expressed developmentally down-regulated protein 5) (NEDD-5)	P42208 [210-229]	P42208 1xPhospho [S218]	1	2975.37	0.954	0.991	1.18	1.026	1.105	95.9	91.5	95	113.2	98.4	106		High	High	High	High	High	High	High	0.0001041	3.12e-12	5.04
[K].IYQFPDCDSDEDEDFK.[L]	1xCarbamidomethyl [C7]; 1xPhospho [S9]; 1xTMT6plex [K16]; 1xTMT6plex [N-Term]	6.25124e-05	0.000274045	1	2	1	P28661	P28661	Sept4 Pnutl2	Septin-4 (Brain protein H5) (Peanut-like protein 2)	P28661 [317-332]	P28661 1xPhospho [S325]	0	2561.08	0.992	0.912	1.028	0.916	1.019	102.3	101.5	93.3	105.1	93.7	104.2		High	High	High	High	High	High	High	0.0001041	2.643e-06	3.92
[R].LDEEDTDFEEDNENPDWVSELK.[K]	1xPhospho [T6]; 1xTMT6plex [K22]; 1xTMT6plex [N-Term]	2.47057e-05	0.000274045	1	2	4	Q9R0A5	Q9R0A5	Nek3	Serine/threonine-protein kinase Nek3 (EC 2.7.11.1) (Never in mitosis A-related kinase 3) (NimA-related protein kinase 3)	Q9R0A5 [472-493]	Q9R0A5 1xPhospho [T477]	0	3206.4	0.975	0.926	0.981	1.074	1.063	99.7	97.2	92.3	97.8	107	105.9		High	High	High	High	High	High	High	0.0001041	8.293e-07	3.12
[K].SGENEAQKEDSEDTGELSESQEK.[K]	1xPhospho [S]; 2xTMT6plex [K8; K23]; 1xTMT6plex [N-Term]	5.46649e-10	0.000274045	1	5	5	Q9WUZ7	Q9WUZ7	Sh3bgr	SH3 domain-binding glutamic acid-rich protein (SH3BGR protein)	Q9WUZ7 [136-158]	Q9WUZ7 1xPhospho [S]	1	3293.51	1.009	0.969	0.989	0.988	1.014	100.5	101.4	97.4	99.4	99.3	101.9		High	High	High	High	High	High	High	0.0001041	1.208e-12	6.17
[R].SGGMDAVQTVTGGLR.[S]	1xPhospho [S1]; 1xOxidation [M4]; 1xTMT6plex [N-Term]	5.268e-07	0.000274045	1	1	1	Q9EQP2	Q9EQP2	Ehd4 Past2	EH domain-containing protein 4 (PAST homolog 2) (mPAST2)	Q9EQP2 [15-29]	Q9EQP2 1xPhospho [S15]	0	1773.84	1.395	0.887	1.081	1.058	0.872	95.4	133	84.5	103.1	100.8	83.2		High	High	High	High	High	High	High	0.0001041	6.65e-09	3.58
[K].TSFSQEQSCDSAGEGSER.[I]	1xCarbamidomethyl [C9]; 1xPhospho [S11]; 1xTMT6plex [N-Term]	3.23951e-06	0.000274045	1	8	1	S4R248	S4R248	Arhgap12	Rho GTPase-activating protein 12	S4R248 [189-206]	S4R248 1xPhospho [S199]	0	2270.91	1.176	1.086	1.085	1.269	1.138	88.8	104.5	96.4	96.4	112.8	101.1		High	High	High	High	High	High	High	0.0001041	6.485e-08	3.32
[R].TSFSVGSDDELGPIR.[K]	1xPhospho [S7]; 1xTMT6plex [N-Term]	6.09232e-08	0.000274045	1	1	3	Q91YM2	Q91YM2	Arhgap35 Grlf1 Kiaa1722 P190A p190ARHOGAP	Rho GTPase-activating protein 35 (Glucocorticoid receptor DNA-binding factor 1)	Q91YM2 [1173-1187]	Q91YM2 1xPhospho [S1179]	0	1888.89	1.006	0.916	1.057	0.834	0.999	103.2	103.8	94.5	109.1	86.1	103.1		High	High	High	High	High	High	High	0.0001041	4.444e-10	4.45
[R].TSGGAGGLGSLR.[S]	1xPhospho [S]; 1xTMT6plex [N-Term]	4.25884e-06	0.000274045	1	1	4	P31001	P31001	Des	Desmin	P31001 [59-70]	P31001 1xPhospho [S]	0	1341.67	1.125	1.001	0.974	0.999	1.119	96.5	108.6	96.6	94	96.4	108		High	High	High	High	High	High	High	0.0001041	9.108e-08	3.44
[R].TSLAGAGR.[R]	1xPhospho [S2]; 1xTMT6plex [N-Term]	1.74914e-05	0.000274045	1	4	3	Q3UIK0	Q3UIK0	Mybpc3	Myosin-binding protein C, cardiac-type	Q3UIK0 [280-287]	Q3UIK0 1xPhospho [S281]	0	1041.53	0.969	0.933	0.657	0.513	0.758	124.2	120.3	116	81.6	63.8	94.2		High	High	High	High	High	High	High	0.0001041	5.354e-07	3.19
[R].TSLDSQTSPDSPSSTPSPSPVSR.[R]	1xPhospho [S11]; 1xTMT6plex [N-Term]	0.000112487	0.000274045	1	1	1	Q5FWH6	Q5FWH6	Arhgef15 Kiaa0915	Rho guanine nucleotide exchange factor 15 (Ephexin-5) (E5)	Q5FWH6 [83-105]	Q5FWH6 1xPhospho [S93]	0	2626.21												No Quan Values	High	High	High	High	High	High	High	0.0001041	5.531e-06	2.5
[R].TSPEPQRENASPAPGTTAEEAMSR.[G]	2xPhospho [S2; S11]; 1xTMT6plex [N-Term]	1.30684e-05	0.000274045	1	6	4	A0A1B0GX81	A0A1B0GX81	Bag6	Large proline-rich protein BAG6 (Fragment)	A0A1B0GX81 [1020-1043]	A0A1B0GX81 2xPhospho [S1021; S1030]	1	2903.25	1.059	1.035	0.828	1.002	0.816	104.5	110.7	108.2	86.6	104.7	85.3		High	High	High	High	High	High	High	0.0001041	3.715e-07	4.36
[R].TSPEPQRENASPAPGTTAEEAMSR.[G]	2xPhospho [S2; S11]; 1xOxidation [M22]; 1xTMT6plex [N-Term]	7.1786e-07	0.000274045	1	6	2	A0A1B0GX81	A0A1B0GX81	Bag6	Large proline-rich protein BAG6 (Fragment)	A0A1B0GX81 [1020-1043]	A0A1B0GX81 2xPhospho [S1021; S1030]	1	2919.24	1.03	0.928	1.645	1.138	1.434	83.6	86.1	77.6	137.6	95.2	119.9		High	High	High	High	High	High	High	0.0001041	9.794e-09	5.15
[R].TSPLGGAR.[T]	1xPhospho [S2]; 1xTMT6plex [N-Term]	0.0056357	0.000274045	1	2	2	A0A087WR45	A0A087WR45	Prob1	Proline-rich basic protein 1	A0A087WR45 [771-778]	A0A087WR45 1xPhospho [S772]	0	1067.54	0.99	1.067	0.973	0.815	1.065	101.5	100.5	108.3	98.7	82.8	108.2		High	High	High	High	High	High	High	0.0001041	0.0007378	2.43
[K].TSPSSSPASLSR.[C]	1xPhospho [S/T]; 1xTMT6plex [N-Term]	7.85769e-05	0.000274045	1	1	5	P49586	P49586	Pcyt1a Ctpct Pcyt1	Choline-phosphate cytidylyltransferase A (EC 2.7.7.15) (CCT-alpha) (CTP:phosphocholine cytidylyltransferase A) (CCT A) (CT A) (Phosphorylcholine transferase A)	P49586 [342-353]	P49586 1xPhospho [S/T]	0	1485.71	0.867	0.876	1.057	0.878	1.033	105	91.1	92	111.1	92.3	108.5		High	High	High	High	High	High	High	0.0001041	3.531e-06	3.59
[K].TSPSSSPASLSR.[C]	2xPhospho [S]; 1xTMT6plex [N-Term]	0.00157649	0.000274045	1	1	5	P49586	P49586	Pcyt1a Ctpct Pcyt1	Choline-phosphate cytidylyltransferase A (EC 2.7.7.15) (CCT-alpha) (CTP:phosphocholine cytidylyltransferase A) (CCT A) (CT A) (Phosphorylcholine transferase A)	P49586 [342-353]	P49586 2xPhospho [S]	0	1565.68	1.053	1.047	1.128	0.965	1.09	95.5	100.6	100	107.7	92.2	104.1		High	High	High	High	High	High	High	0.0001041	0.0001513	2.92
[K].TSRDASPSSSSAVASSK.[A]	2xPhospho [S2; S6]; 1xTMT6plex [K17]; 1xTMT6plex [N-Term]	0.00132979	0.000274045	1	4	2	Q3UBL8	Q3UBL8	Pphln1 mCG_114279	Periphilin 1, isoform CRA_d (Periphilin-1)	Q3UBL8 [145-161]	Q3UBL8 2xPhospho [S146; S150]	1	2243.04	1.069	1.291	1.307	1.103	1.013	88.5	94.6	114.2	115.6	97.6	89.6		High	High	High	High	High	High	High	0.0001041	0.0001222	2.71
[R].TSSESIVSVPASSTSGSPSR.[V]	1xPhospho [S]; 1xTMT6plex [N-Term]	2.23511e-09	0.000274045	1	7	4	E9Q4K0	E9Q4K0	Ablim2	Actin-binding LIM protein 2	E9Q4K0 [297-316]	E9Q4K0 1xPhospho [S]	0	2232.06	0.992	0.956	1.053	1.033	1.032	98.9	98.1	94.5	104.2	102.2	102.1		High	High	High	High	High	High	High	0.0001041	7.03e-12	5.05
[R].TSSESIYSRPGSSIPGSPGHTIYAK.[V]	2xPhospho [S13; S]; 1xTMT6plex [K25]; 1xTMT6plex [N-Term]	0.00050743	0.000274045	1	10	3	E9QK41	E9QK41	Ablim1	Actin-binding LIM protein 1	E9QK41 [395-419]	E9QK41 2xPhospho [S407; S]	0	3197.53	0.934	0.971	0.813	0.759	0.804	113.6	106.1	110.3	92.4	86.3	91.4		High	High	High	High	High	High	High	0.0001041	3.658e-05	4.34
[R].TSSFTDQLDDVTPNR.[E]	1xPhospho [S]; 1xTMT6plex [N-Term]	2.08738e-06	0.000274045	1	3	3	Q91VW5	Q91VW5	Golga4	Golgin subfamily A member 4 (tGolgin-1)	Q91VW5 [39-53]	Q91VW5 1xPhospho [S]	0	2004.91	1.055	1.075	1.086	1.03	1.21	92.9	98.1	99.9	100.9	95.7	112.5		High	High	High	High	High	High	High	0.0001041	3.739e-08	4.32
[R].TSSKESSPVPSPTLDR.[K]	2xPhospho [T/S]; 1xTMT6plex [K4]; 1xTMT6plex [N-Term]	1.82937e-05	0.000274045	1	1	6	Q62261	Q62261	Sptbn1 Elf Spnb-2 Spnb2 Sptb2	Spectrin beta chain, non-erythrocytic 1 (Beta-II spectrin) (Embryonic liver fodrin) (Fodrin beta chain)	Q62261 [2158-2173]	Q62261 2xPhospho [T/S]	1	2306.11	0.955	1.029	1.081	0.913	1.044	99.6	95.2	102.6	107.7	90.9	104		High	High	High	High	High	High	High	0.0001041	5.681e-07	4.01
[R].TSSKESSPVPSPTLDR.[K]	3xPhospho [S7; S11; S/T]; 1xTMT6plex [K4]; 1xTMT6plex [N-Term]	0.000127536	0.000274045	1	1	4	Q62261	Q62261	Sptbn1 Elf Spnb-2 Spnb2 Sptb2	Spectrin beta chain, non-erythrocytic 1 (Beta-II spectrin) (Embryonic liver fodrin) (Fodrin beta chain)	Q62261 [2158-2173]	Q62261 3xPhospho [S2164; S2168; S/T]	1	2386.07	0.783	0.9	1.132	0.998	0.789	107.1	83.9	96.4	121.2	106.9	84.5		High	High	High	High	High	High	High	0.0001041	6.473e-06	4.41
[R].TSSKESSPVPSPTLDRK.[A]	3xPhospho [S7; S11; T/S]; 2xTMT6plex [K4; K17]; 1xTMT6plex [N-Term]	5.84456e-05	0.000274045	1	1	5	Q62261	Q62261	Sptbn1 Elf Spnb-2 Spnb2 Sptb2	Spectrin beta chain, non-erythrocytic 1 (Beta-II spectrin) (Embryonic liver fodrin) (Fodrin beta chain)	Q62261 [2158-2174]	Q62261 3xPhospho [S2164; S2168; S/T]	2	2743.33	0.841	0.912	1.336	1.08	0.833	99.9	84.1	91.1	133.6	108	83.3		High	High	High	High	High	High	High	0.0001041	2.441e-06	3.67
[R].TSSPPSSPQHSPALR.[D]	2xPhospho [S6; S7]; 1xTMT6plex [N-Term]	0.000700698	0.000274045	1	1	1	A2A7B5	A2A7B5	Prdm2	PR domain-containing 2, with ZNF domain	A2A7B5 [733-747]	A2A7B5 2xPhospho [S738; S739]	0	1937.87												No Quan Values	High	High	High	High	High	High	High	0.0001041	5.477e-05	2.81
[R].TSSPTSLPPLAR.[S]	1xPhospho [S2]; 1xTMT6plex [N-Term]	0.00245542	0.000274045	1	6	3	Z4YKC4	Z4YKC4	Eif4g3	Eukaryotic translation initiation factor 4 gamma 3	Z4YKC4 [272-283]	Z4YKC4 1xPhospho [S273]	0	1535.8	1.094	0.815	0.946	0.837	0.904	107.2	117.3	87.4	101.4	89.7	96.9		High	High	High	High	High	High	High	0.0001041	0.0002634	2.25
[R].TSSTNEDEDLNPEQK.[I]	1xPhospho [S2]; 1xTMT6plex [K15]; 1xTMT6plex [N-Term]	0.000135191	0.000274045	1	4	1	V9GWU2	V9GWU2	Tcf12	Transcription factor 12 (Fragment)	V9GWU2 [577-591]	V9GWU2 1xPhospho [S578]	0	2245.03	1.163	1.257	1.212	1.288	1.419	81.8	95.1	102.8	99.1	105.3	116		High	High	High	High	High	High	High	0.0001041	6.974e-06	3.15
[R].TSSVPEYVYK.[L]	1xPhospho [S]; 1xTMT6plex [K10]; 1xTMT6plex [N-Term]	7.49385e-06	0.000274045	1	1	2	Q9CQ73	Q9CQ73	Pkp2 mCG_126835	Plakophilin 2	Q9CQ73 [80-89]	Q9CQ73 1xPhospho [S]	0	1710.88	0.916	0.972	0.727	0.61	0.775	120	109.9	116.7	87.2	73.2	93		High	High	High	High	High	High	High	0.0001041	1.852e-07	3.72
[R].TSVPESIASAGTGSPSK.[I]	1xPhospho [S14]; 1xTMT6plex [K17]; 1xTMT6plex [N-Term]	5.3593e-09	0.000274045	1	4	1	D3Z589	D3Z589	Limch1	LIM and calponin homology domains-containing protein 1	D3Z589 [351-367]	D3Z589 1xPhospho [S364]	0	2114.08	1.177	1.108	1.289	1.361	1.267	83.3	98.1	92.3	107.4	113.4	105.6		High	High	High	High	High	High	High	0.0001041	2.112e-11	4.68
[R].TSVQTEDDQLIAGQSAR.[A]	1xPhospho [S/T]; 1xTMT6plex [N-Term]	1.0494e-10	0.000274045	1	3	3	P26231	P26231	Ctnna1 Catna1	Catenin alpha-1 (102 kDa cadherin-associated protein) (Alpha E-catenin) (CAP102)	P26231 [654-670]	P26231 1xPhospho [S/T]	0	2128.01	0.782	1.074	0.958	1.019	0.981	103.2	80.7	110.8	98.9	105.1	101.2		High	High	High	High	High	High	High	0.0001041	1.524e-13	5.42
[K].TSFDQDSDVDIFPSDFTSEPPALPR.[T]	1xPhospho [S7]; 1xTMT6plex [N-Term]	7.58392e-10	0.000274045	1	1	1	Q64511	Q64511	Top2b	DNA topoisomerase 2-beta (EC 5.6.2.3) (DNA topoisomerase II, beta isozyme)	Q64511 [1562-1586]	Q64511 1xPhospho [S1568]	0	3092.4												No Quan Values	High	High	High	High	High	High	High	0.0001041	1.819e-12	5.07
[R].TSVQTEDDQLIAGQSAR.[A]	2xPhospho [T1; T5]; 1xTMT6plex [N-Term]	4.81241e-09	0.000274045	1	3	3	P26231	P26231	Ctnna1 Catna1	Catenin alpha-1 (102 kDa cadherin-associated protein) (Alpha E-catenin) (CAP102)	P26231 [654-670]	P26231 2xPhospho [T654; T658]	0	2207.98	1.019	1.022	1.206	1.109	1.07	93.4	95.1	95.5	112.6	103.5	99.9		High	High	High	High	High	High	High	0.0001041	1.847e-11	6.4
[K].TSFDENDSEELEDKDSK.[S]	1xPhospho [S8]; 2xTMT6plex [K14; K17]; 1xTMT6plex [N-Term]	8.39867e-07	0.000274045	1	1	6	Q05D44	Q05D44	Eif5b If2	Eukaryotic translation initiation factor 5B (eIF-5B) (EC 3.6.5.3) (Translation initiation factor IF-2)	Q05D44 [107-123]	Q05D44 1xPhospho [S114]	1	2755.28	0.965	0.984	1.038	0.864	0.918	104	100.3	102.3	108	89.9	95.5		High	High	High	High	High	High	High	0.0001041	1.195e-08	3.12
[R].TSEDTSSGSPPKK.[S]	1xPhospho [S9]; 2xTMT6plex [K12; K13]; 1xTMT6plex [N-Term]	0.000188391	0.000274045	1	1	1	O35841	O35841	Api5	Apoptosis inhibitor 5 (API-5) (AAC-11)	O35841 [456-468]	O35841 1xPhospho [S464]	1	2088.08												No Quan Values	High	High	High	High	High	High	High	0.0001041	1.056e-05	2.83
[R].TPSPTPQPTSPQR.[S]	1xPhospho [S10]; 1xTMT6plex [N-Term]	0.00103014	0.000274045	1	4	2	A0A0A6YXG1	A0A0A6YXG1	Mast4	Microtubule-associated serine/threonine-protein kinase 4 (Fragment)	A0A0A6YXG1 [1213-1225]	A0A0A6YXG1 1xPhospho [S1222]	0	1702.84	1.183	1.367	1.595	1.151	1.495	77	91.1	105.3	122.9	88.6	115.2		High	High	High	High	High	High	High	0.0001041	8.886e-05	3.3
[R].TPSQEGCQDLTQEQR.[D]	1xCarbamidomethyl [C7]; 1xPhospho [S3]; 1xTMT6plex [N-Term]	2.01003e-05	0.000274045	1	1	1	Q5BL07	Q5BL07	Pex1	Peroxisome biogenesis factor 1 (Peroxin-1)	Q5BL07 [1180-1194]	Q5BL07 1xPhospho [S1182]	0	2085.91	1.017	0.806	1.024	1.239	1.24	94.8	96.5	76.4	97.2	117.5	117.6		High	High	High	High	High	High	High	0.0001041	6.403e-07	3.85
[K].TPSSPSKSPASFEIPASTTEADGDGLNKPAK.[K]	2xPhospho [S4; S6]; 3xTMT6plex [K7; K28; K31]; 1xTMT6plex [N-Term]	0.000348204	0.000274045	1	10	1	E9Q8T1	E9Q8T1	Tacc2	Transforming acidic coiled-coil-containing protein 2	E9Q8T1 [2283-2313]	E9Q8T1 2xPhospho [S2286; S2288]	1	4164.1												No Quan Values	High	High	High	High	High	High	High	0.0001041	2.28e-05	4.08
[K].TPTPEPAEVETR.[K]	1xPhospho [T3]; 1xTMT6plex [N-Term]	5.29546e-05	0.000274045	1	2	3	D3YUV1	D3YUV1	Nrbp1	Nuclear receptor-binding protein	D3YUV1 [439-450]	D3YUV1 1xPhospho [T441]	0	1635.78	1.094	1.121	1.068	0.891	1.014	97	106.1	108.7	103.5	86.4	98.3		High	High	High	High	High	High	High	0.0001041	2.153e-06	3.3
[R].TPVDESDDEIEHDEIPTGK.[C]	1xPhospho [S6]; 1xTMT6plex [K19]; 1xTMT6plex [N-Term]	1.91688e-06	0.000274045	1	1	9	Q5DTJ9	Q5DTJ9	Mypn Kiaa4170	Myopalladin	Q5DTJ9 [919-937]	Q5DTJ9 1xPhospho [S924]	0	2664.23	0.952	1.001	1.105	1.081	1.124	95.8	91.2	95.9	105.9	103.5	107.7		High	High	High	High	High	High	High	0.0001041	3.364e-08	5.27
[K].TPVDYIDLPYSSSPSR.[S]	1xPhospho [S13]; 1xTMT6plex [N-Term]	2.29179e-08	0.000274045	3	9	8	D3Z5J3; A0A286YD34; Q62417	D3Z5J3	Sorbs1	Sorbin and SH3 domain-containing protein 1	D3Z5J3 [837-852]; A0A286YD34 [5-20]; Q62417 [1189-1204]	D3Z5J3 1xPhospho [S849]; A0A286YD34 1xPhospho [S17]; Q62417 1xPhospho [S1201]	0	2106	1.058	1.05	0.999	1.025	1.077	96.6	102.2	101.4	96.5	99.1	104.1	Shared	High	High	High	High	High	High	High	0.0001041	1.305e-10	5.01
[R].TPVLPSGPPIADPWAPSSPTR.[K]	1xPhospho [S18]; 1xTMT6plex [N-Term]	1.0845e-06	0.000274045	1	1	1	Q91W69	Q91W69	Epn3	Epsin-3 (EPS-15-interacting protein 3)	Q91W69 [370-390]	Q91W69 1xPhospho [S387]	0	2452.25	1.289	1.432	1.411	1.641	1.393	73.5	94.7	105.2	103.7	120.6	102.4		High	High	High	High	High	High	High	0.0001041	1.647e-08	4.14
[K].TPVQSQQPSATTPSGADEK.[S]	1xPhospho [T12]; 1xTMT6plex [K19]; 1xTMT6plex [N-Term]	4.01004e-05	0.000274045	1	2	1	Q8VDM4	Q8VDM4	Psmd2	26S proteasome non-ATPase regulatory subunit 2 (26S proteasome regulatory subunit RPN1) (26S proteasome regulatory subunit S2) (26S proteasome subunit p97)	Q8VDM4 [9-27]	Q8VDM4 1xPhospho [T20]	0	2467.21												No Quan Values	High	High	High	High	High	High	High	0.0001041	1.517e-06	2.76
[K].TQDIEAEASEER.[Q]	1xPhospho [S9]; 1xTMT6plex [N-Term]	6.13576e-07	0.000274045	1	1	4	Q7TQ48	Q7TQ48	Srl Sar	Sarcalumenin	Q7TQ48 [434-445]	Q7TQ48 1xPhospho [S442]	0	1686.74	1.062	1.022	0.865	0.784	0.794	108.6	115.3	110.9	93.9	85.1	86.2		High	High	High	High	High	High	High	0.0001041	8.049e-09	3.9
[K].TQDIEAEASEERQQER.[G]	1xPhospho [S9]; 1xTMT6plex [N-Term]	1.60208e-06	0.000274045	1	1	1	Q7TQ48	Q7TQ48	Srl Sar	Sarcalumenin	Q7TQ48 [434-449]	Q7TQ48 1xPhospho [S442]	1	2228	1.022	1.133	0.881	0.798	0.895	104.7	107.1	118.7	92.2	83.6	93.7		High	High	High	High	High	High	High	0.0001041	2.681e-08	3.07
[R].TQESCGIAPLTPSQSPKPEAR.[A]	1xCarbamidomethyl [C5]; 1xPhospho [S/T]; 1xTMT6plex [K17]; 1xTMT6plex [N-Term]	7.06412e-08	0.000274045	1	2	3	Q9CZJ2	Q9CZJ2	Hspa12b	Heat shock 70 kDa protein 12B	Q9CZJ2 [32-52]	Q9CZJ2 1xPhospho [S/T]	0	2792.41	1.357	1.063	1.403	0.956	1.192	86.1	116.8	91.5	120.8	82.3	102.6		High	High	High	High	High	High	High	0.0001041	5.34e-10	5.46
[R].TQESCGIAPLTPSQSPKPEAR.[A]	1xCarbamidomethyl [C5]; 2xPhospho [S13; S15]; 1xTMT6plex [K17]; 1xTMT6plex [N-Term]	3.78437e-10	0.000274045	1	2	6	Q9CZJ2	Q9CZJ2	Hspa12b	Heat shock 70 kDa protein 12B	Q9CZJ2 [32-52]	Q9CZJ2 2xPhospho [S44; S46]	0	2872.37	0.901	1.049	0.805	0.681	0.916	112.1	101	117.7	90.2	76.3	102.7		High	High	High	High	High	High	High	0.0001041	7.616e-13	7.11
[R].TQESEEDCEEDPDR.[Y]	1xCarbamidomethyl [C8]; 1xPhospho [S4]; 1xTMT6plex [N-Term]	9.52886e-05	0.000274045	1	3	2	A0A0R4J1F2	A0A0R4J1F2	Psen2	Presenilin (EC 3.4.23.-)	A0A0R4J1F2 [49-62]	A0A0R4J1F2 1xPhospho [S52]	0	2047.76												No Quan Values	High	High	High	High	High	High	High	0.0001041	4.494e-06	2.85
[R].TQPDGTSVPGEPASPISQR.[L]	1xPhospho [S14]; 1xTMT6plex [N-Term]	1.45698e-08	0.000274045	1	2	5	E9Q7G0	E9Q7G0	Numa1	Nuclear mitotic apparatus protein 1 (Nuclear mitotic apparatus protein) (NuMA protein)	E9Q7G0 [1726-1744]	E9Q7G0 1xPhospho [S1739]	0	2233.07	1.11	1.102	1.163	1.015	1.189	91.2	101.2	100.5	106.1	92.6	108.4		High	High	High	High	High	High	High	0.0001041	7.385e-11	4.7
[R].TQSSSCEDLPSTTQPK.[G]	1xCarbamidomethyl [C6]; 1xPhospho [S]; 1xTMT6plex [K16]; 1xTMT6plex [N-Term]	3.92112e-05	0.000274045	1	1	5	A0A067XG53	A0A067XG53	Cask	Peripheral plasma membrane protein CASK (Fragment)	A0A067XG53 [541-556]	A0A067XG53 1xPhospho [S]	0	2304.08	1.066	0.942	1.082	0.934	1.003	99.6	106.1	93.8	107.7	93	99.8		High	High	High	High	High	High	High	0.0001041	1.474e-06	3.9
[R].TQSSSCEDLPSTTQPK.[G]	1xCarbamidomethyl [C6]; 2xPhospho [S4; S5]; 1xTMT6plex [K16]; 1xTMT6plex [N-Term]	0.0022756	0.000274045	1	1	1	A0A067XG53	A0A067XG53	Cask	Peripheral plasma membrane protein CASK (Fragment)	A0A067XG53 [541-556]	A0A067XG53 2xPhospho [S544; S545]	0	2384.05	0.955	1.187	1.076	1.049	1.053	94.9	90.7	112.7	102.1	99.6	100		High	High	High	High	High	High	High	0.0001041	0.0002385	2.26
[R].TQTPPLGQTPQLGLK.[T]	1xPhospho [T3]; 1xTMT6plex [K15]; 1xTMT6plex [N-Term]	1.67743e-09	0.000274045	1	3	4	Q62448	Q62448	Eif4g2 Nat1	Eukaryotic translation initiation factor 4 gamma 2 (eIF-4-gamma 2) (eIF-4G 2) (eIF4G 2) (Novel APOBEC-1 target 1) (Translation repressor NAT1) (p97)	Q62448 [505-519]	Q62448 1xPhospho [T507]	0	2117.18	0.978	1.092	1.213	0.883	1.196	94.3	92.2	103	114.4	83.3	112.8		High	High	High	High	High	High	High	0.0001041	4.931e-12	5.18
[R].TREQESSGEEDNDLSPEER.[E]	2xPhospho [S6; S7]; 1xTMT6plex [N-Term]	2.03196e-06	0.000274045	1	2	1	Q9DCL8	Q9DCL8	Ppp1r2	Protein phosphatase inhibitor 2 (IPP-2)	Q9DCL8 [117-135]	Q9DCL8 2xPhospho [S122; S123]	1	2596.03	0.889	1.046	1.368	0.959	0.986	96	85.3	100.5	131.4	92.1	94.7		High	High	High	High	High	High	High	0.0001041	3.619e-08	4.2
[R].TRPRSPSPVSSER.[S]	2xPhospho [S5; S7]; 1xTMT6plex [N-Term]	0.000729539	0.000274045	1	3	13	A2ASS6	A2ASS6	Ttn	Titin (EC 2.7.11.1) (Connectin)	A2ASS6 [34103-34115]	A2ASS6 2xPhospho [S34107; S34109]	1	1844.86	0.791	1.055	1.064	0.545	1.018	109.6	86.7	115.7	116.7	59.7	111.6		High	High	High	High	High	High	High	0.0001041	5.766e-05	3.4
[K].TSADGNEK.[K]	1xPhospho [S2]; 1xTMT6plex [K8]; 1xTMT6plex [N-Term]	0.00589257	0.000274045	1	1	1	P61982	P61982	Ywhag	14-3-3 protein gamma [Cleaved into: 14-3-3 protein gamma, N-terminally processed]	P61982 [70-77]	P61982 1xPhospho [S71]	0	1359.66	0.939	1.019	0.82	0.678	0.913	111.7	104.9	113.9	91.6	75.8	102		High	High	High	High	High	High	High	0.0001041	0.0007777	2.79
[R].TSDSHEDAGTLDFSSLLK.[K]	1xPhospho [S]; 1xTMT6plex [K18]; 1xTMT6plex [N-Term]	1.39878e-15	0.000274045	1	3	15	Q3UIK0	Q3UIK0	Mybpc3	Myosin-binding protein C, cardiac-type	Q3UIK0 [289-306]	Q3UIK0 1xPhospho [S]	0	2461.19	0.925	1.019	0.95	0.691	0.762	112.2	103.8	114.3	106.6	77.5	85.6		High	High	High	High	High	High	High	0.0001041	3.492e-17	6.99
[K].TSDVNDTQPPQSE.[-]	1xPhospho [S12]; 1xTMT6plex [N-Term]	2.02814e-05	0.000274045	1	3	3	Q5SV64	Q5SV64	Myh10	Myosin-10	Q5SV64 [1995-2007]	Q5SV64 1xPhospho [S2006]	0	1726.74	0.905	0.922	1.258	1.134	1.27	92.5	83.7	85.2	116.4	104.8	117.4		High	High	High	High	High	High	High	0.0001041	6.448e-07	3.29
[R].TSEDTSSGSPPK.[K]	1xPhospho [S]; 1xTMT6plex [K12]; 1xTMT6plex [N-Term]	6.78977e-06	0.000274045	1	1	4	O35841	O35841	Api5	Apoptosis inhibitor 5 (API-5) (AAC-11)	O35841 [456-467]	O35841 1xPhospho [S]	0	1730.83	0.965	1.002	0.962	0.775	1.049	104.3	100.7	104.5	100.3	80.9	109.4		High	High	High	High	High	High	High	0.0001041	1.64e-07	4.07
[R].TSEEEPEPSVSENEEVDAEEANSFQK.[A]	1xPhospho [S]; 1xTMT6plex [K26]; 1xTMT6plex [N-Term]	1.25889e-09	0.000274045	1	1	7	Q8VBT1	Q8VBT1	Txlnb Mdp77	Beta-taxilin (Muscle-derived protein 77)	Q8VBT1 [476-501]	Q8VBT1 1xPhospho [S]	0	3448.52	0.908	1.066	1.015	0.844	1.081	101.5	92.1	108.2	102.9	85.6	109.7		High	High	High	High	High	High	High	0.0001041	3.434e-12	5.32
[R].TPSPLALEDTVELSSPPLSPTTK.[L]	2xPhospho [S]; 1xTMT6plex [K23]; 1xTMT6plex [N-Term]	1.35507e-10	0.000274045	1	3	7	P19973	P19973	Lsp1 Pp52 S37 Wp34	Lymphocyte-specific protein 1 (52 kDa phosphoprotein) (pp52) (Lymphocyte-specific antigen WP34) (S37 protein)	P19973 [166-188]	P19973 2xPhospho [S]	0	2998.51	1.072	0.927	1.003	0.987	1.092	98.7	105.7	91.4	99	97.4	107.8		High	High	High	High	High	High	High	0.0001041	2.096e-13	5.35
[K].TTEAPCSPGSQQPPSPDELPANVK.[Q]	1xCarbamidomethyl [C6]; 1xPhospho [S15]; 1xTMT6plex [K24]; 1xTMT6plex [N-Term]	2.11012e-07	0.000274045	1	2	3	D3YU97	D3YU97	Scrib	Protein scribble homolog (Fragment)	D3YU97 [18-41]	D3YU97 1xPhospho [S32]	0	3045.46	1.071	0.998	1.324	1.169	1.314	87.3	93.5	87.1	115.5	102	114.6		High	High	High	High	High	High	High	0.0001041	2.109e-09	4.88
[K].TTQEGSSADDTGDTEGR.[Q]	2xPhospho [S6; S7]; 1xTMT6plex [N-Term]	7.02719e-10	0.000274045	1	2	1	Q61687	Q61687	Atrx Hp1bp2 Xnp	Transcriptional regulator ATRX (EC 3.6.4.12) (ATP-dependent helicase ATRX) (HP1 alpha-interacting protein) (HP1-BP38 protein) (Heterochromatin protein 2) (X-linked nuclear protein)	Q61687 [849-865]	Q61687 2xPhospho [S854; S855]	0	2115.8												No Quan Values	High	High	High	High	High	High	High	0.0001041	1.653e-12	5.76
[R].VAASPRPGAEEQAEAQAPAQLAAPEDADAGGPR.[Q]	1xPhospho [S4]; 1xTMT6plex [N-Term]	3.47526e-10	0.000274045	1	2	1	Q8K284	Q8K284	Gtf3c1	General transcription factor 3C polypeptide 1 (TF3C-alpha) (TFIIIC box B-binding subunit) (Transcription factor IIIC 220 kDa subunit) (TFIIIC 220 kDa subunit) (TFIIIC220) (Transcription factor IIIC subunit alpha)	Q8K284 [1887-1919]	Q8K284 1xPhospho [S1890]	0	3507.67												No Quan Values	High	High	High	High	High	High	High	0.0001041	6.841e-13	5.42
[K].VAAVDDESDYQTEYEEELPAIPK.[E]	1xPhospho [S8]; 1xTMT6plex [K23]; 1xTMT6plex [N-Term]	0.000174564	0.000274045	1	1	2	A2AJ88	A2AJ88	Pnpla7	Patatin-like phospholipase domain-containing protein 7 (EC 3.1.1.-) (Neuropathy target esterase-related esterase) (NRE) (NTE-related esterase)	A2AJ88 [1273-1295]	A2AJ88 1xPhospho [S1280]	0	3149.49	0.975	0.996	0.975	0.944	0.904	103.5	101	103.2	101	97.7	93.6		High	High	High	High	High	High	High	0.0001041	9.574e-06	2.82
[R].VAEDDEDDDVDTK.[K]	1xTMT6plex [K13]; 1xTMT6plex [N-Term]	6.79219e-11	0.000274045	1	1	5	P26350	P26350	Ptma	Prothymosin alpha [Cleaved into: Prothymosin alpha, N-terminally processed	P26350 [91-103]		0	1923.91	0.976	0.988	1.01	0.972	1.084	99.5	97.1	98.3	100.5	96.7	107.9		High	High	High	High	High	High	High	0.0001041	8.823e-14	3.42
[K].VAEFNNVTPLSEEEVTSVKDMSPSAETEAPLAK.[N]	2xPhospho [T16; T27]; 2xTMT6plex [K19; K33]; 1xTMT6plex [N-Term]	8.14471e-05	0.000274045	1	1	1	P27546	P27546	Map4 Mtap4	Microtubule-associated protein 4 (MAP-4)	P27546 [496-528]	P27546 2xPhospho [T511; T522]	1	4367.13	1.222	1.243	1.305	1.255	1.095	84.3	103	104.8	110	105.7	92.3		High	High	High	High	High	High	High	0.0001041	3.682e-06	3.5
[R].VAEGTVERADSDSDSTPAEAGQA.[-]	2xPhospho [S11; S13]; 1xTMT6plex [N-Term]	1.15262e-05	0.000274045	1	1	1	Q8C0C0	Q8C0C0	Zhx2 Afr1 Raf	Zinc fingers and homeoboxes protein 2 (Alpha-fetoprotein regulator 1) (AFP regulator 1) (Regulator of AFP) (Zinc finger and homeodomain protein 2)	Q8C0C0 [814-836]	Q8C0C0 2xPhospho [S824; S826]	1	2652.09	0.82	1.088	1.198	1.015	1.19	95.1	78	103.5	113.9	96.5	113.1		High	High	High	High	High	High	High	0.0001041	3.176e-07	3.73
[R].VAEPEESEAEEPAAEGR.[Q]	1xPhospho [S7]; 1xTMT6plex [N-Term]	1.90187e-09	0.000274045	1	2	6	Q9CZH7	Q9CZH7	Mxra7	Matrix-remodeling-associated protein 7	Q9CZH7 [73-89]	Q9CZH7 1xPhospho [S79]	0	2108.92	1.086	1.009	1.035	1.284	1.107	92	99.9	92.8	95.2	118.2	101.9		High	High	High	High	High	High	High	0.0001041	5.76e-12	4.96
[R].VAGEAAETDSEPEPEPTVVPVDLPPLVVQR.[D]	2xPhospho [T8; S10]; 1xTMT6plex [N-Term]	9.13188e-11	0.000274045	1	1	6	Q5U5M8	Q5U5M8	Bloc1s3 Blos3 Rp	Biogenesis of lysosome-related organelles complex 1 subunit 3 (BLOC-1 subunit 3) (Reduced pigmentation protein)	Q5U5M8 [52-81]	Q5U5M8 2xPhospho [T59; S61]	0	3529.7												No Quan Values	High	High	High	High	High	High	High	0.0001041	1.279e-13	6.77
[R].VALGDGVQLPPGDYSTTPGGTLFSTTPGGTR.[I]	1xPhospho [T26]; 1xTMT6plex [N-Term]	9.70133e-05	0.000274045	1	1	1	Q60876	Q60876	Eif4ebp1	Eukaryotic translation initiation factor 4E-binding protein 1 (4E-BP1) (eIF4E-binding protein 1) (Phosphorylated heat- and acid-stable protein regulated by insulin 1) (PHAS-I)	Q60876 [20-50]	Q60876 1xPhospho [T45]	0	3328.63												No Quan Values	High	High	High	High	High	High	High	0.0001041	4.603e-06	3.13
[R].VALGDGVQLPPGDYSTTPGGTLFSTTPGGTR.[I]	2xPhospho [S/T]; 1xTMT6plex [N-Term]	3.21415e-09	0.000274045	1	1	20	Q60876	Q60876	Eif4ebp1	Eukaryotic translation initiation factor 4E-binding protein 1 (4E-BP1) (eIF4E-binding protein 1) (Phosphorylated heat- and acid-stable protein regulated by insulin 1) (PHAS-I)	Q60876 [20-50]	Q60876 2xPhospho [S/T]	0	3408.6	0.978	1.009	1.062	1.201	1.229	92.6	90.6	93.4	98.3	111.2	113.8		High	High	High	High	High	High	High	0.0001041	1.111e-11	4.68
[K].VAILTDDEEEQK.[R]	1xPhospho [T5]; 1xTMT6plex [K12]; 1xTMT6plex [N-Term]	6.42173e-05	0.000274045	1	2	3	D3Z183	D3Z183	Mfsd6	Major facilitator superfamily domain-containing protein 6	D3Z183 [7-18]	D3Z183 1xPhospho [T11]	0	1927.97	1.103	1.228	1.09	1.079	1.055	91.5	101	112.4	99.8	98.8	96.5		High	High	High	High	High	High	High	0.0001041	2.736e-06	3.71
[K].VAPPPPALTPDSQTVDSSCKTPEVSFLPEEASEDTGVR.[V]	1xCarbamidomethyl [C19]; 2xPhospho [T9; T14]; 1xTMT6plex [K20]; 1xTMT6plex [N-Term]	6.29835e-09	0.000274045	1	1	2	Q5U4C3	Q5U4C3	Scaf1 Sfrs19	Splicing factor, arginine/serine-rich 19 (SR-related and CTD-associated factor 1)	Q5U4C3 [928-965]	Q5U4C3 2xPhospho [T936; T941]	1	4629.18	0.976	0.933	1.297	1.25	1.055	92.2	89.9	86	119.5	115.2	97.2		High	High	High	High	High	High	High	0.0001041	2.589e-11	6.61
[R].VAPQQCSEPETK.[W]	1xCarbamidomethyl [C6]; 1xPhospho [S7]; 1xTMT6plex [K12]; 1xTMT6plex [N-Term]	2.05562e-05	0.000274045	1	1	1	Q5U3K5	Q5U3K5	Rabl6 Parf	Rab-like protein 6 (GTP-binding protein Parf) (Rab-like protein 1) (RBEL1)	Q5U3K5 [496-507]	Q5U3K5 1xPhospho [S502]	0	1911.93	1.171	1.122	1.02	1.101	1.043	92.9	108.8	104.3	94.8	102.3	96.9		High	High	High	High	High	High	High	0.0001041	6.579e-07	2.89
[K].VASEEEEVPLVVYLK.[E]	1xPhospho [S3]; 1xTMT6plex [K15]; 1xTMT6plex [N-Term]	1.62256e-08	0.000274045	2	2	6	E9Q3E2; Q8CC35	E9Q3E2	Synpo	Synaptopodin	E9Q3E2 [256-270]; Q8CC35 [256-270]	E9Q3E2 1xPhospho [S258]; Q8CC35 1xPhospho [S258]	0	2242.2	0.964	0.988	0.964	0.96	1.089	100.6	97	99.4	97	96.6	109.5	Shared	High	High	High	High	High	High	High	0.0001041	8.456e-11	4.96
[K].VASGSDLHLTDIDSDSNR.[G]	1xPhospho [S14]; 1xTMT6plex [N-Term]	7.68346e-05	0.000274045	1	4	1	Q9JMH9	Q9JMH9	Myo18a Myspdz	Unconventional myosin-XVIIIa (Molecule associated with JAK3 N-terminus) (MAJN) (Myosin containing a PDZ domain) (Surfactant protein receptor SP-R210) (SP-R210)	Q9JMH9 [70-87]	Q9JMH9 1xPhospho [S83]	0	2211.01	1.09	1.056	1.13	1.21	1.253	89.1	97.1	94	100.6	107.7	111.5		High	High	High	High	High	High	High	0.0001041	3.432e-06	3.13
[R].VASPPPGVSEK.[R]	1xPhospho [S3]; 1xTMT6plex [K11]; 1xTMT6plex [N-Term]	1.6831e-06	0.000274045	1	3	3	A0A087WSE3	A0A087WSE3	Speg	Striated muscle-specific serine/threonine-protein kinase (Fragment)	A0A087WSE3 [2034-2044]	A0A087WSE3 1xPhospho [S2036]	0	1605.87	1.14	1.075	1.021	0.949	1.112	95.3	108.6	102.4	97.3	90.4	106		High	High	High	High	High	High	High	0.0001041	2.85e-08	3.67
[R].VASPSQGQVGSSSPK.[R]	1xPhospho [S13]; 1xTMT6plex [K15]; 1xTMT6plex [N-Term]	5.94164e-09	0.000274045	1	3	3	A2AS44	A2AS44	Pkp4	Plakophilin-4 (Fragment)	A2AS44 [324-338]	A2AS44 1xPhospho [S336]	0	1954	0.99	1.097	0.852	0.817	0.973	104.7	103.7	114.9	89.2	85.6	101.8		High	High	High	High	High	High	High	0.0001041	2.403e-11	4.89
[K].VATLNSEEENDPPTYK.[D]	1xPhospho [S6]; 1xTMT6plex [K16]; 1xTMT6plex [N-Term]	3.64961e-05	0.000274045	1	5	1	Q8VDJ3	Q8VDJ3	Hdlbp	Vigilin (High density lipoprotein-binding protein) (HDL-binding protein)	Q8VDJ3 [26-41]	Q8VDJ3 1xPhospho [S31]	0	2345.13												No Quan Values	High	High	High	High	High	High	High	0.0001041	1.351e-06	4.02
[K].VAVVRTPPKSPSASK.[S]	2xPhospho [T/S]; 2xTMT6plex [K9; K15]; 1xTMT6plex [N-Term]	0.000752788	0.000274045	1	4	7	A0A0A0MQC7	A0A0A0MQC7	Mapt	Microtubule-associated protein	A0A0A0MQC7 [518-532]	A0A0A0MQC7 2xPhospho [T/S]	2	2371.31	1.025	1.016	0.743	0.699	0.774	114.2	117	116	84.8	79.8	88.4		High	High	High	High	High	High	High	0.0001041	6.008e-05	3.32
[R].VDDDSLGEFPVSNSR.[A]	1xPhospho [S5]; 1xTMT6plex [N-Term]	0.00039301	0.000274045	1	3	1	F8WIP7	F8WIP7	Dpf2	Zinc finger protein ubi-d4 (Fragment)	F8WIP7 [94-108]	F8WIP7 1xPhospho [S98]	0	1945.87	1.04	0.969	0.939	1.015	0.949	101.5	105.5	98.4	95.3	103	96.3		High	High	High	High	High	High	High	0.0001041	2.661e-05	2.7
[K].VDGPDVALKDSDQVAQSDGEESPAAEEQLLGER.[I]	1xPhospho [S17]; 1xTMT6plex [K9]; 1xTMT6plex [N-Term]	2.9737e-13	0.000274045	1	1	2	Q3UPL0	Q3UPL0	Sec31a Sec31l1	Protein transport protein Sec31A (SEC31-like protein 1) (SEC31-related protein A)	Q3UPL0 [510-542]	Q3UPL0 1xPhospho [S526]	1	3992.9	1.15	1.138	1.289	1.297	1.37	82.8	95.3	94.3	106.7	107.4	113.5		High	High	High	High	High	High	High	0.0001041	7.5e-16	7.27
[K].VDGPDVALKDSDQVAQSDGEESPAAEEQLLGER.[I]	2xPhospho [S17; S22]; 1xTMT6plex [K9]; 1xTMT6plex [N-Term]	7.71535e-12	0.000274045	1	1	1	Q3UPL0	Q3UPL0	Sec31a Sec31l1	Protein transport protein Sec31A (SEC31-like protein 1) (SEC31-related protein A)	Q3UPL0 [510-542]	Q3UPL0 2xPhospho [S526; S531]	1	4072.87	0.95	0.954	0.907	0.966	0.972	104.4	99.1	99.6	94.6	100.8	101.5		High	High	High	High	High	High	High	0.0001041	5.787e-15	7.36
[K].VDGPRSPSYGR.[S]	1xPhospho [S6]; 1xTMT6plex [N-Term]	0.000309891	0.000274045	1	2	1	H7BX95	H7BX95	Srsf1	Serine/arginine-rich-splicing factor 1	H7BX95 [194-204]	H7BX95 1xPhospho [S199]	1	1499.72	1.139	1.395	1.011	0.973	1.209	89.2	101.6	124.5	90.1	86.7	107.9		High	High	High	High	High	High	High	0.0001041	1.966e-05	2.64
[K].VDGPRSPSYGR.[S]	2xPhospho [S6; S8]; 1xTMT6plex [N-Term]	0.00274593	0.000274045	1	2	3	H7BX95	H7BX95	Srsf1	Serine/arginine-rich-splicing factor 1	H7BX95 [194-204]	H7BX95 2xPhospho [S199; S201]	1	1579.69	1.037	0.994	0.977	0.937	1.013	100.7	104.4	100.1	98.4	94.4	102		High	High	High	High	High	High	High	0.0001041	0.000303	2.44
[R].VAASGSPGK.[S]	1xPhospho [S]; 1xTMT6plex [K9]; 1xTMT6plex [N-Term]	0.000937631	0.000274045	1	2	2	Q3UPF5	Q3UPF5	Zc3hav1	Zinc finger CCCH-type antiviral protein 1 (ADP-ribosyltransferase diphtheria toxin-like 13) (ARTD13) (Inactive Poly [ADP-ribose] polymerase 13) (PARP13)	Q3UPF5 [548-556]	Q3UPF5 1xPhospho [S]	0	1311.71	0.958	0.896	0.988	0.936	0.975	104.3	99.9	93.5	103	97.6	101.7		High	High	High	High	High	High	High	0.0001041	7.891e-05	3.17
[K].TTIPEEEEEEEEEPIGVAVEEER.[F]	1xTMT6plex [N-Term]	1.64636e-11	0.000274045	1	1	2	P14733	P14733	Lmnb1	Lamin-B1	P14733 [549-571]		0	2901.36	1.316	1.128	1.278	1.313	1.296	81.8	107.7	92.3	104.6	107.5	106.1		High	High	High	High	High	High	High	0.0001041	1.493e-14	4.65
[K].VAAGHELQPLAIVDQRPSSRASSR.[A]	3xPhospho [S19; S22; S]; 1xTMT6plex [N-Term]	4.45083e-08	0.000274045	1	1	8	P23242	P23242	Gja1 Cxn-43	Gap junction alpha-1 protein (Connexin-43) (Cx43) (Gap junction 43 kDa heart protein)	P23242 [347-370]	P23242 3xPhospho [S365; S368; S]	1	3014.42	1.058	0.877	1.011	1.128	0.9	100.4	106.2	88	101.6	113.3	90.4		High	High	High	High	High	High	High	0.0001041	2.992e-10	6.64
[K].VAAGHELQPLAIVDQRPSSR.[A]	1xPhospho [S]; 1xTMT6plex [N-Term]	5.43189e-09	0.000274045	1	1	8	P23242	P23242	Gja1 Cxn-43	Gap junction alpha-1 protein (Connexin-43) (Cx43) (Gap junction 43 kDa heart protein)	P23242 [347-366]	P23242 1xPhospho [S]	0	2453.29	1.028	0.959	0.947	1.236	0.882	99.1	101.9	95.1	93.9	122.6	87.4		High	High	High	High	High	High	High	0.0001041	2.148e-11	4.85
[R].TTQSLQDFPVADSEEEAEEEFQK.[E]	1xPhospho [S13]; 1xTMT6plex [K23]; 1xTMT6plex [N-Term]	1.76554e-10	0.000274045	1	2	3	Q9ERA6	Q9ERA6	Tfip11 Stip Tip39	Tuftelin-interacting protein 11 (Septin and tuftelin-interacting protein 1) (STIP-1) (Tuftelin-interacting protein 39)	Q9ERA6 [199-221]	Q9ERA6 1xPhospho [S211]	0	3195.47	1.064	1.066	1.144	1.016	1.169	92.9	98.8	99.1	106.3	94.3	108.6		High	High	High	High	High	High	High	0.0001041	2.917e-13	5.47
[R].TVAISDAAQLPQDYCTTPGGTLFSTTPGGTR.[I]	1xCarbamidomethyl [C15]; 2xPhospho [T/Y]; 1xTMT6plex [N-Term]	2.44486e-09	0.000274045	1	1	5	P70445	P70445	Eif4ebp2	Eukaryotic translation initiation factor 4E-binding protein 2 (4E-BP2) (eIF4E-binding protein 2) (Phosphorylated heat- and acid-stable protein regulated by insulin 2) (PHAS-II)	P70445 [21-51]	P70445 2xPhospho [T/Y]	0	3572.62	1.069	1.078	1.069	1.151	1.208	91.3	97.5	98.4	97.6	105	110.2		High	High	High	High	High	High	High	0.0001041	7.9e-12	6
[R].TVAQQHEEDGIEEEDDDDDEIDDDDTISDWNLR.[K]	1xTMT6plex [N-Term]	4.62015e-16	0.000274045	1	2	4	Q3TKD0	Q3TKD0	Tnpo1	Transportin-1 (Fragment)	Q3TKD0 [344-376]		0	4105.72	0.698	0.667	0.76	0.739	0.871	126.7	88.4	84.5	96.3	93.6	110.4		High	High	High	High	High	High	High	0.0001041	1.853e-17	6.68
[R].TVEGALEGFGNFPAFSPPTR.[Y]	1xPhospho [S16]; 1xTMT6plex [N-Term]	1.01053e-09	0.000274045	1	4	1	D9J301	D9J301	Pdlim5	ENH isoform 1d (PDZ and LIM domain protein 5)	D9J301 [205-224]	D9J301 1xPhospho [S220]	0	2403.16	1.113	1.034	1.078	1.199	1.057	92.6	103	95.7	99.7	111	97.8		High	High	High	High	High	High	High	0.0001041	2.609e-12	4.87
[R].TVGTNTPPSPGFGR.[R]	1xPhospho [S9]; 1xTMT6plex [N-Term]	8.70547e-07	0.000274045	2	8	3	E9Q0S6; A0A087WQM0	E9Q0S6	Tns1	Tensin 1	E9Q0S6 [1338-1351]; A0A087WQM0 [1273-1286]	E9Q0S6 1xPhospho [S1346]; A0A087WQM0 1xPhospho [S1281]	0	1696.83	0.988	1.039	1.04	0.945	1.077	98.5	97.3	102.4	102.5	93.1	106.2	Shared	High	High	High	High	High	High	High	0.0001041	1.247e-08	4.7
[R].TVGTNTPPSPGFGR.[R]	2xPhospho [T/S]; 1xTMT6plex [N-Term]	0.000577871	0.000274045	2	8	5	E9Q0S6; A0A087WQM0	E9Q0S6	Tns1	Tensin 1	E9Q0S6 [1338-1351]; A0A087WQM0 [1273-1286]	E9Q0S6 2xPhospho [T/S]; A0A087WQM0 2xPhospho [T/S]	0	1776.79	0.991	1.008	0.944	0.854	1.002	103.5	102.5	104.3	97.7	88.3	103.7	Shared	High	High	High	High	High	High	High	0.0001041	4.31e-05	3.34
[R].TVPSPPISPQALVEGENDEQSSPDQVSAAK.[T]	2xPhospho [S4; S8]; 1xTMT6plex [K30]; 1xTMT6plex [N-Term]	0.000280783	0.000274045	1	1	2	A2AN08	A2AN08	Ubr4 Kiaa0462 Zubr1	E3 ubiquitin-protein ligase UBR4 (EC 2.3.2.27) (N-recognin-4) (RING-type E3 ubiquitin transferase UBR4) (Zinc finger UBR1-type protein 1) (p600)	A2AN08 [205-234]	A2AN08 2xPhospho [S208; S212]	0	3695.75	0.953	1.018	1.198	1.294	0.949	93.6	89.2	95.3	112.1	121.1	88.8		High	High	High	High	High	High	High	0.0001041	1.745e-05	4.22
[R].TVQLTDLGVSDLEEDS.[-]	1xPhospho [S10]; 1xTMT6plex [N-Term]	1.01129e-07	0.000274045	1	2	5	Q6ZPL9	Q6ZPL9	Ddx55 Kiaa1595	ATP-dependent RNA helicase DDX55 (EC 3.6.4.13) (DEAD box protein 55)	Q6ZPL9 [585-600]	Q6ZPL9 1xPhospho [S594]	0	2029.94	1.031	0.997	1.218	0.88	1.26	94	96.9	93.7	114.4	82.6	118.4		High	High	High	High	High	High	High	0.0001041	8.397e-10	3.37
[R].TVSASSTGDLPK.[T]	2xPhospho [S3; S5]; 1xTMT6plex [K12]; 1xTMT6plex [N-Term]	0.00110174	0.000274045	1	2	2	A0A0R4J124	A0A0R4J124	Srpk2 mCG_4527	SRSF protein kinase 2 (Serine/arginine-rich protein specific kinase 2, isoform CRA_a)	A0A0R4J124 [486-497]	A0A0R4J124 2xPhospho [S488; S490]	0	1780.85	0.866	0.881	1.576	1.231	1.237	88.3	76.5	77.9	139.3	108.7	109.3		High	High	High	High	High	High	High	0.0001041	9.656e-05	3.19
[R].TVSDNSLSSSK.[E]	1xPhospho [S3]; 1xTMT6plex [K11]; 1xTMT6plex [N-Term]	4.10097e-05	0.000274045	1	7	6	A2AQ43	A2AQ43	Fnbp1	Formin-binding protein 1	A2AQ43 [294-304]	A2AQ43 1xPhospho [S296]	0	1662.84	1.06	0.992	0.957	0.913	1.064	100.2	106.3	99.4	95.9	91.5	106.7		High	High	High	High	High	High	High	0.0001041	1.565e-06	3.13
[R].TVSDNSLSSSK.[E]	2xPhospho [S3; S6]; 1xTMT6plex [K11]; 1xTMT6plex [N-Term]	0.00183569	0.000274045	1	7	4	A2AQ43	A2AQ43	Fnbp1	Formin-binding protein 1	A2AQ43 [294-304]	A2AQ43 2xPhospho [S296; S299]	0	1742.8	0.967	0.997	0.886	0.867	0.977	105.4	101.9	105.1	93.4	91.3	103		High	High	High	High	High	High	High	0.0001041	0.0001831	3.28
[R].TVSETDIIPGDVR.[H]	1xPhospho [S3]; 1xTMT6plex [N-Term]	4.89408e-06	0.000274045	1	1	3	Q4U4S6	Q4U4S6	Xirp2 Cmya3 Xin2	Xin actin-binding repeat-containing protein 2 (Beta-xin) (Cardiomyopathy-associated protein 3) (Myogenic MEF2-activated Xin-related protein) (Myomaxin) (mXinbeta)	Q4U4S6 [1574-1586]	Q4U4S6 1xPhospho [S1576]	0	1710.85	0.953	0.964	1.109	1.182	1.174	94	89.6	90.6	104.3	111.1	110.4		High	High	High	High	High	High	High	0.0001041	1.089e-07	4
[K].TVSQESLTPGK.[L-]	1xPhospho [S3]; 1xTMT6plex [K11]; 1xTMT6plex [N-Term]	1.2001e-05	0.000274045	1	6	6	A0A0G2JEX1	A0A0G2JEX1	Nexn	Nexilin	A0A0G2JEX1 [358-368]	A0A0G2JEX1 1xPhospho [S360]	0	1684.89	0.986	0.97	0.806	0.773	0.894	110.5	109	107.2	89.1	85.4	98.8		High	High	High	High	High	High	High	0.0001041	3.34e-07	4.26
[K].TVSQESLTPGK.[L-]	2xPhospho [S3; S6]; 1xTMT6plex [K11]; 1xTMT6plex [N-Term]	0.000615294	0.000274045	1	6	3	A0A0G2JEX1	A0A0G2JEX1	Nexn	Nexilin	A0A0G2JEX1 [358-368]	A0A0G2JEX1 2xPhospho [S360; S363]	0	1764.86	1.093	1.048	0.739	0.698	0.808	111.4	121.8	116.8	82.3	77.8	90		High	High	High	High	High	High	High	0.0001041	4.655e-05	3.98
[R].TVSTQHSTESQDNDQPDYDSVASDEDTDVETR.[A]	1xPhospho [S23]; 1xTMT6plex [N-Term]	1.79008e-15	0.000274045	1	7	1	E9PVA6	E9PVA6	Git2	ARF GTPase-activating protein GIT2	E9PVA6 [375-406]	E9PVA6 1xPhospho [S397]	0	3880.6												No Quan Values	High	High	High	High	High	High	High	0.0001041	4.018e-17	7.29
[R].TVSTQHSTESQDNDQPDYDSVASDEDTDVETR.[A]	2xPhospho [S20; S23]; 1xTMT6plex [N-Term]	1.74845e-12	0.000274045	1	7	3	E9PVA6	E9PVA6	Git2	ARF GTPase-activating protein GIT2	E9PVA6 [375-406]	E9PVA6 2xPhospho [S394; S397]	0	3960.57	1.226	1.109	1.209	1.072	1.157	88.6	108.6	98.2	107.1	95	102.5		High	High	High	High	High	High	High	0.0001041	2.063e-15	6
[R].TVSVNEIQK.[G]	1xPhospho [S3]; 1xTMT6plex [K9]; 1xTMT6plex [N-Term]	0.00124339	0.000274045	1	1	1	Q4U4S6	Q4U4S6	Xirp2 Cmya3 Xin2	Xin actin-binding repeat-containing protein 2 (Beta-xin) (Cardiomyopathy-associated protein 3) (Myogenic MEF2-activated Xin-related protein) (Myomaxin) (mXinbeta)	Q4U4S6 [1210-1218]	Q4U4S6 1xPhospho [S1212]	0	1555.85	1.002	1.047	1.512	1.513	1.641	77.8	77.9	81.4	117.6	117.7	127.6		High	High	High	High	High	High	High	0.0001041	0.0001126	2.84
[K].TYEDMTLEELEENEDEFSEEDER.[A]	1xPhospho [S18]; 1xTMT6plex [N-Term]	1.1436e-08	0.000274045	1	1	4	Q8BVF2	Q8BVF2	Pdcl3 Viaf1	Phosducin-like protein 3 (Viral IAP-associated factor 1) (VIAF-1)	Q8BVF2 [48-70]	Q8BVF2 1xPhospho [S65]	0	3190.27	0.815	0.94	1.095	1.09	1.171	98.2	80	92.3	107.5	107	114.9		High	High	High	High	High	High	High	0.0001041	5.462e-11	4.29
[K].TYEDMTLEELEENEDEFSEEDER.[A]	1xPhospho [S18]; 1xOxidation [M5]; 1xTMT6plex [N-Term]	3.0951e-08	0.000274045	1	1	1	Q8BVF2	Q8BVF2	Pdcl3 Viaf1	Phosducin-like protein 3 (Viral IAP-associated factor 1) (VIAF-1)	Q8BVF2 [48-70]	Q8BVF2 1xPhospho [S65]	0	3206.26	0.952	1.001	1.239	1.393	1.305	87.1	82.9	87.2	107.9	121.3	113.6		High	High	High	High	High	High	High	0.0001041	1.901e-10	4.29
[K].TYETPPPSPGLDPTFSNQPVPPDAVR.[M]	2xPhospho [T4; T]; 1xTMT6plex [N-Term]	0.00274593	0.000274045	1	1	2	Q9WV34	Q9WV34	Mpp2 Dlgh2	MAGUK p55 subfamily member 2 (Discs large homolog 2) (Protein MPP2)	Q9WV34 [114-139]	Q9WV34 2xPhospho [T117; T]	0	3168.45	0.914	0.941	1.02	1.015	1.103	100.1	91.5	94.2	102.1	101.7	110.4		High	High	High	High	High	High	High	0.0001041	0.0003031	3.79
[K].TYNTNAQVPDSAGTATAYLCGVK.[A]	1xCarbamidomethyl [C20]; 2xPhospho [T14; T16]; 1xTMT6plex [K23]; 1xTMT6plex [N-Term]	9.33563e-06	0.000274045	1	3	1	B1AXF5	B1AXF5	Alpl	Alkaline phosphatase, tissue-nonspecific isozyme (Fragment)	B1AXF5 [100-122]	B1AXF5 2xPhospho [T113; T115]	0	3020.39	0.977	0.979	0.929	0.917	0.956	104.2	101.8	102	96.8	95.6	99.6		High	High	High	High	High	High	High	0.0001041	2.44e-07	3.57
[R].TYSDEASQLR.[A]	1xPhospho [S3]; 1xTMT6plex [N-Term]	5.89721e-05	0.000274045	1	2	6	A0A0N4SW73	A0A0N4SW73	Rab11fip5	Rab11 family-interacting protein 5	A0A0N4SW73 [305-314]	A0A0N4SW73 1xPhospho [S307]	0	1478.67	1.078	1.063	1.156	1.037	1.218	91.6	98.8	97.3	105.8	94.9	111.5		High	High	High	High	High	High	High	0.0001041	2.456e-06	3.29
[R].VAAAAGSGPSPPCSPGHDR.[E]	1xCarbamidomethyl [C13]; 2xPhospho [S10; S14]; 1xTMT6plex [N-Term]	3.24556e-07	0.000274045	1	1	5	Q2TBE6	Q2TBE6	Pi4k2a	Phosphatidylinositol 4-kinase type 2-alpha (EC 2.7.1.67) (Phosphatidylinositol 4-kinase type II-alpha)	Q2TBE6 [38-56]	Q2TBE6 2xPhospho [S47; S51]	0	2179.92	1.111	1.015	1.121	1.116	1.089	93	103.4	94.3	104.2	103.8	101.3		High	High	High	High	High	High	High	0.0001041	3.628e-09	4.27
[K].VAAGHELQPLAIVDQRPSSRASSR.[A]	2xPhospho [S]; 1xTMT6plex [N-Term]	9.55799e-09	0.000274045	1	1	8	P23242	P23242	Gja1 Cxn-43	Gap junction alpha-1 protein (Connexin-43) (Cx43) (Gap junction 43 kDa heart protein)	P23242 [347-370]	P23242 2xPhospho [S]	1	2934.45	1.023	1.015	1.023	1.028	1.078	97.3	99.5	98.7	99.5	100	104.9		High	High	High	High	High	High	High	0.0001041	4.36e-11	5.92
[R].VDGSNLEGGSQQGPSTPPNTPDPR.[S]	1xPhospho [T/S]; 1xTMT6plex [N-Term]	1.35657e-13	0.000274045	1	1	15	Q9JJW5	Q9JJW5	Myoz2	Myozenin-2 (Calsarcin-1) (FATZ-related protein 2)	Q9JJW5 [92-115]	Q9JJW5 1xPhospho [T/S]	0	2716.24	0.96	1.035	0.828	0.825	0.897	108.2	103.9	112	89.6	89.3	97.1		High	High	High	High	High	High	High	0.0001041	4.788e-16	7
[R].TPSPDYDLYYYR.[R]	2xPhospho [T1; S3]; 1xTMT6plex [N-Term]	3.97135e-07	0.000274045	1	3	6	A2ASS6	A2ASS6	Ttn	Titin (EC 2.7.11.1) (Connectin)	A2ASS6 [33859-33870]	A2ASS6 2xPhospho [T33859; S33861]	0	1941.79	1.094	0.97	0.848	1.368	0.728	99.9	109.2	96.9	84.7	136.6	72.7		High	High	High	High	High	High	High	0.0001041	4.666e-09	5.55
[R].TPSLLEQEVKPSTELEYLGPDEND.[-]	1xPhospho [T/S]; 1xTMT6plex [K10]; 1xTMT6plex [N-Term]	3.87604e-06	0.000274045	1	1	5	P14142	P14142	Slc2a4 Glut-4 Glut4	Solute carrier family 2, facilitated glucose transporter member 4 (GT2) (Glucose transporter type 4, insulin-responsive) (GLUT-4)	P14142 [486-509]	P14142 1xPhospho [T/S]	0	3241.58	1.097	0.934	0.921	0.998	1.02	100.5	110.3	93.9	92.6	100.3	102.5		High	High	High	High	High	High	High	0.0001041	8.118e-08	3.75
[R].TGPPEPPPLEDEQEPEPEPEPEVR.[R]	1xTMT6plex [N-Term]	0.00095032	0.000274045	1	1	3	Q9ET78	Q9ET78	Jph2 Jp2	Junctophilin-2 (JP-2) (Junctophilin type 2) [Cleaved into: Junctophilin-2 N-terminal fragment (JP2NT)]	Q9ET78 [566-589]		0	2923.4	0.913	0.98	0.99	1.061	0.984	101.2	92.4	99.2	100.2	107.4	99.6		High	High	High	High	High	High	High	0.0001041	8.031e-05	2.24
[R].TGSESSQTGASATSGR.[N]	1xPhospho [S3]; 1xTMT6plex [N-Term]	7.0378e-06	0.000274045	1	1	1	Q8BGD9	Q8BGD9	Eif4b	Eukaryotic translation initiation factor 4B (eIF-4B)	Q8BGD9 [420-435]	Q8BGD9 1xPhospho [S422]	0	1792.79	1.037	0.973	1.43	1.511	1.319	82.5	85.6	80.3	118	124.7	108.9		High	High	High	High	High	High	High	0.0001041	1.71e-07	4.13
[R].TGSESSQTGASATSGR.[N]	2xPhospho [S3; S5]; 1xTMT6plex [N-Term]	7.83759e-06	0.000274045	1	1	4	Q8BGD9	Q8BGD9	Eif4b	Eukaryotic translation initiation factor 4B (eIF-4B)	Q8BGD9 [420-435]	Q8BGD9 2xPhospho [S422; S424]	0	1872.76	1.051	0.927	1.172	0.941	0.737	103	108.2	95.4	120.7	96.9	75.9		High	High	High	High	High	High	High	0.0001041	1.958e-07	3.95
[R].TGSLDESLSR.[L]	1xPhospho [S3]; 1xTMT6plex [N-Term]	7.71799e-05	0.000274045	1	2	5	A0A087WR45	A0A087WR45	Prob1	Proline-rich basic protein 1	A0A087WR45 [232-241]	A0A087WR45 1xPhospho [S234]	0	1373.65	1.097	1.04	1.049	0.829	1.078	98.5	108	102.4	103.3	81.6	106.1		High	High	High	High	High	High	High	0.0001041	3.445e-06	3.56
[R].TGSNISGASSDVSLDEQYK.[H]	2xPhospho [S3; S6]; 1xTMT6plex [K19]; 1xTMT6plex [N-Term]	1.05571e-06	0.000274045	1	1	3	Q3B7Z2	Q3B7Z2	Osbp Kiaa4220	Oxysterol-binding protein 1	Q3B7Z2 [375-393]	Q3B7Z2 2xPhospho [S377; S380]	0	2576.16	1.012	1.025	1.156	0.965	1.165	94.9	96	97.3	109.7	91.6	110.5		High	High	High	High	High	High	High	0.0001041	1.592e-08	5.74
[K].TGSPSQGDSR.[V]	1xPhospho [S/T]; 1xTMT6plex [N-Term]	0.000929266	0.000274045	1	2	5	Q8BWB1	Q8BWB1	Synpo2l	Synaptopodin 2-like protein	Q8BWB1 [186-195]	Q8BWB1 1xPhospho [S/T]	0	1300.57	0.988	1.123	1.159	0.805	1.212	95.4	94.3	107.2	110.7	76.8	115.6		High	High	High	High	High	High	High	0.0001041	7.812e-05	2.98
[R].TGSSPTQGIVNK.[A]	1xPhospho [S4]; 1xTMT6plex [K12]; 1xTMT6plex [N-Term]	0.000322651	0.000274045	1	6	1	E9Q6E0	E9Q6E0	Mapk8ip3	C-Jun-amino-terminal kinase-interacting protein 3	E9Q6E0 [332-343]	E9Q6E0 1xPhospho [S335]	0	1726.91	0.908	1.209	1.204	0.957	1.169	93.1	84.5	112.5	112.1	89.1	108.8		High	High	High	High	High	High	High	0.0001041	2.068e-05	2.96
[R].TGSTSSSSSGK.[K]	1xPhospho [S3]; 1xTMT6plex [K11]; 1xTMT6plex [N-Term]	0.000537878	0.000274045	1	3	4	D3Z4J9	D3Z4J9	Eml1	Echinoderm microtubule-associated protein-like 1	D3Z4J9 [126-136]	D3Z4J9 1xPhospho [S128]	0	1523.74	1.009	1.092	0.728	0.647	0.846	112.8	113.8	123.1	82.1	72.9	95.3		High	High	High	High	High	High	High	0.0001041	3.938e-05	3.11
[R].THSGSSGGSGSR.[E]	2xPhospho [S5; S6]; 1xTMT6plex [N-Term]	0.00510909	0.000274045	1	7	1	Q8CBW3	Q8CBW3	Abi1 Ssh3bp1	Abl interactor 1 (Abelson interactor 1) (Abi-1) (Ablphilin-1) (Eps8 SH3 domain-binding protein) (Eps8-binding protein) (Spectrin SH3 domain-binding protein 1) (e3B1)	Q8CBW3 [238-249]	Q8CBW3 2xPhospho [S242; S243]	0	1465.57												No Quan Values	Not Found	High	Not Found	High	Not Found	Not Found	High	0.0001041	0.0006526	1.61
[K].THTPSPTSPK.[S]	1xPhospho [S8]; 1xTMT6plex [K10]; 1xTMT6plex [N-Term]	0.000345095	0.000274045	1	3	2	A0A286YCS6	A0A286YCS6	Cap2	Adenylyl cyclase-associated protein	A0A286YCS6 [249-258]	A0A286YCS6 1xPhospho [S256]	0	1590.83	1.149	1.02	1.321	1.327	1.274	84.6	97.2	86.3	111.8	112.3	107.8		High	High	High	High	High	High	High	0.0001041	2.26e-05	2.75
[R].TKEYVSNDATQSDDEEKLQSQQTDTDGGR.[L]	1xPhospho [S12]; 2xTMT6plex [K2; K17]; 1xTMT6plex [N-Term]	0.00325442	0.000274045	1	1	1	Q6NVE8	Q6NVE8	Wdr44	WD repeat-containing protein 44 (Rabphilin-11)	Q6NVE8 [394-422]	Q6NVE8 1xPhospho [S405]	2	4012.89												No Quan Values	High	High	High	High	High	High	High	0.0001041	0.0003731	2.15
[R].TKSPAELSEEELFLSADEGPGEPEEPADWQTYR.[E]	3xPhospho [S3; S8; S15]; 1xTMT6plex [K2]; 1xTMT6plex [N-Term]	4.9732e-05	0.000274045	1	4	1	Z4YJE4	Z4YJE4	Obscn	Obscurin	Z4YJE4 [6052-6084]	Z4YJE4 3xPhospho [S6054; S6059; S6066]	1	4405.91												No Quan Values	High	High	High	High	High	High	High	0.0001041	1.986e-06	3.42
[R].TLEDQANEYR.[V]	1xPhospho [Y9]; 1xTMT6plex [N-Term]	6.10831e-07	0.000274045	1	1	5	Q02566	Q02566	Myh6 Myhca	Myosin-6 (Myosin heavy chain 6) (Myosin heavy chain, cardiac muscle alpha isoform) (MyHC-alpha)	Q02566 [1253-1262]	Q02566 1xPhospho [Y1261]	0	1547.69	1.033	1.033	0.74	0.663	0.805	113.7	117.5	117.5	84.1	75.5	91.6		High	High	High	High	High	High	High	0.0001041	8.006e-09	3.1
[R].TLEPVDTEEDSDASDEDSLHLLR.[A]	3xPhospho [S11; S14; S18]; 1xTMT6plex [N-Term]	9.17987e-09	0.000274045	1	1	2	Q8BU03	Q8BU03	Pwp2 Pwp2h	Periodic tryptophan protein 2 homolog	Q8BU03 [885-907]	Q8BU03 3xPhospho [S895; S898; S902]	0	3055.23	0.883	0.735	1.142	1.123	1.167	99.2	87.6	72.9	113.2	111.4	115.7		High	High	High	High	High	High	High	0.0001041	4.142e-11	5.37
[R].TLFLGIPDENFEDHSAPPSPEEK.[D]	1xPhospho [S19]; 1xTMT6plex [K23]; 1xTMT6plex [N-Term]	1.41671e-05	0.000274045	1	2	1	O35099	O35099	Map3k5 Ask1 Mekk5	Mitogen-activated protein kinase kinase kinase 5 (EC 2.7.11.25) (Apoptosis signal-regulating kinase 1) (ASK-1) (MAPK/ERK kinase kinase 5) (MEK kinase 5) (MEKK 5)	O35099 [1022-1044]	O35099 1xPhospho [S1040]	0	3107.5	0.857	0.753	0.932	1.224	1.037	103.4	88.6	77.8	96.3	126.5	107.3		High	High	High	High	High	High	High	0.0001041	4.125e-07	4.32
[R].TIGENDEVPVEPESDSGDEEEEGPIVLGR.[K]	2xPhospho [S14; S16]; 1xTMT6plex [N-Term]	1.42467e-08	0.000274045	1	2	2	H3BLJ6	H3BLJ6	Ddx27 mCG_14602	MCG14602, isoform CRA_b (Probable ATP-dependent RNA helicase DDX27) (Fragment)	H3BLJ6 [10-38]	H3BLJ6 2xPhospho [S23; S25]	0	3486.49	1.105	1.007	1.171	1.365	1.049	89.6	99	90.3	104.9	122.3	94		High	High	High	High	High	High	High	0.0001041	7.178e-11	4.11
[R].TLGSDSTGDTSEK.[E]	1xPhospho [S4]; 1xTMT6plex [K13]; 1xTMT6plex [N-Term]	1.85415e-05	0.000274045	1	1	4	P98203	P98203	Arvcf	Armadillo repeat protein deleted in velo-cardio-facial syndrome homolog	P98203 [911-923]	P98203 1xPhospho [S914]	0	1835.87	1.04	0.961	0.805	0.744	0.788	112.4	116.9	108	90.5	83.6	88.6		High	High	High	High	High	High	High	0.0001041	5.784e-07	3.62
[K].TLLLSSDDEF.[-]	1xPhospho [S6]; 1xTMT6plex [N-Term]	0.00488618	0.000274045	1	2	3	Q8BG09	Q8BG09	Tmem184b	Transmembrane protein 184B	Q8BG09 [398-407]	Q8BG09 1xPhospho [S403]	0	1448.68	1.11	1.15	1.191	0.847	1.062	94.3	104.7	108.5	112.3	79.9	100.2		High	High	High	High	High	High	High	0.0001041	0.0006198	2.12
[K].TINHQMESPGER.[R]	1xPhospho [S8]; 1xTMT6plex [N-Term]	3.41218e-05	0.000274045	1	4	6	D3Z589	D3Z589	Limch1	LIM and calponin homology domains-containing protein 1	D3Z589 [807-818]	D3Z589 1xPhospho [S814]	0	1707.77	1.048	1.032	1.043	0.942	1.074	97.7	102.4	100.9	101.9	92.1	105		High	High	High	High	High	High	High	0.0001041	1.239e-06	3.5
[K].TINHQMESPGER.[R]	1xPhospho [S8]; 1xOxidation [M6]; 1xTMT6plex [N-Term]	2.41579e-05	0.000274045	1	4	4	D3Z589	D3Z589	Limch1	LIM and calponin homology domains-containing protein 1	D3Z589 [807-818]	D3Z589 1xPhospho [S814]	0	1723.77	0.882	0.996	1.055	0.855	0.853	106.4	93.8	105.9	112.2	90.9	90.8		High	High	High	High	High	High	High	0.0001041	8.048e-07	3.11
[K].TLNMTTSPEEK.[R]	1xPhospho [S7]; 1xTMT6plex [K11]; 1xTMT6plex [N-Term]	8.98923e-05	0.000274045	1	1	2	Q3THK7	Q3THK7	Gmps	GMP synthase [glutamine-hydrolyzing] (EC 6.3.5.2) (GMP synthetase) (Glutamine amidotransferase)	Q3THK7 [326-336]	Q3THK7 1xPhospho [S332]	0	1788.89	0.98	1.021	0.777	0.758	0.997	108.4	106.3	110.7	84.2	82.2	108.2		High	High	High	High	High	High	High	0.0001041	4.174e-06	3.64
[K].TLNMTTSPEEK.[R]	1xPhospho [S7]; 1xOxidation [M4]; 1xTMT6plex [K11]; 1xTMT6plex [N-Term]	4.13792e-05	0.000274045	1	1	3	Q3THK7	Q3THK7	Gmps	GMP synthase [glutamine-hydrolyzing] (EC 6.3.5.2) (GMP synthetase) (Glutamine amidotransferase)	Q3THK7 [326-336]	Q3THK7 1xPhospho [S332]	0	1804.88	0.979	1.077	0.955	0.692	0.933	106.5	104.3	114.6	101.6	73.7	99.3		High	High	High	High	High	High	High	0.0001041	1.577e-06	3.35
[K].TLPQVSPKTPPPMAPKTPPPTTPK.[T]	2xPhospho [T17; T]; 3xTMT6plex [K8; K16; K24]; 1xTMT6plex [N-Term]	1.00151e-09	0.000274045	1	3	4	Q8BWB1	Q8BWB1	Synpo2l	Synaptopodin 2-like protein	Q8BWB1 [694-717]	Q8BWB1 2xPhospho [T710; T]	2	3584.97	0.888	0.904	1.202	1.175	1.236	93.7	83.2	84.7	112.6	110.1	115.8		High	High	High	High	High	High	High	0.0001041	2.577e-12	6.03
[R].TGPEDVDDPQHCSGSPEDTPR.[S]	1xCarbamidomethyl [C12]; 1xPhospho [S15]; 1xTMT6plex [N-Term]	3.14525e-07	0.000274045	1	2	3	A0A1L1SQR4	A0A1L1SQR4	Dock6	Dedicator of cytokinesis protein 6	A0A1L1SQR4 [164-184]	A0A1L1SQR4 1xPhospho [S178]	0	2605.07	0.863	1.087	1.226	0.785	0.718	105.6	91.2	114.8	129.5	82.9	75.9		High	High	High	High	High	High	High	0.0001041	3.481e-09	3.64
[K].TLPQVSPKTPPPMAPKTPPPTTPK.[T]	2xPhospho [T]; 1xOxidation [M13]; 3xTMT6plex [K8; K16; K24]; 1xTMT6plex [N-Term]	8.02425e-09	0.000274045	1	3	3	Q8BWB1	Q8BWB1	Synpo2l	Synaptopodin 2-like protein	Q8BWB1 [694-717]	Q8BWB1 2xPhospho [T]	2	3600.97	0.952	1.026	1.509	1.238	1.551	82.5	78.5	84.6	124.5	102.1	127.9		High	High	High	High	High	High	High	0.0001041	3.508e-11	6.2
[K].TGNNQADTESPSHEK.[L]	1xPhospho [S10]; 1xTMT6plex [K15]; 1xTMT6plex [N-Term]	2.34113e-05	0.000274045	1	20	3	A0A087WS40	A0A087WS40	Cacna1c	Voltage-dependent L-type calcium channel subunit alpha	A0A087WS40 [1747-1761]	A0A087WS40 1xPhospho [S1756]	0	2152.99	0.915	1.02	0.966	0.841	0.862	107.1	97.9	109.2	103.5	90.1	92.3		High	High	High	High	High	High	High	0.0001041	7.725e-07	2.95
[R].TGEPDEEEGTFRSSIR.[R]	1xPhospho [S14]; 1xTMT6plex [N-Term]	0.00157649	0.000274045	1	2	2	Q9Z239	Q9Z239	Fxyd1 Plm	Phospholemman (FXYD domain-containing ion transport regulator 1) (Sodium/potassium-transporting ATPase subunit FXYD1)	Q9Z239 [70-85]	Q9Z239 1xPhospho [S83]	1	2118.95	1.066	1.014	1.048	0.948	1.096	97.2	103.7	98.6	101.9	92.1	106.6		High	High	High	High	High	High	High	0.0001041	0.0001512	3.45
[R].TEATQGLDYVPSAGTISPTSSLEEDK.[G]	1xPhospho [S17]; 1xTMT6plex [K26]; 1xTMT6plex [N-Term]	0.00245542	0.000274045	1	2	1	A2ARP8	A2ARP8	Map1a Mtap1a	Microtubule-associated protein 1A	A2ARP8 [1117-1142]	A2ARP8 1xPhospho [S1133]	0	3234.57	0.853	0.814	0.973	0.982	0.665	113.5	96.8	92.4	110.4	111.5	75.5		High	High	High	High	High	High	High	0.0001041	0.0002634	2.47
[K].TEDGDWEWSDDEMDEK.[S]	1xPhospho [S9]; 1xTMT6plex [K16]; 1xTMT6plex [N-Term]	4.70925e-07	0.000274045	1	1	2	Q9Z1W9	Q9Z1W9	Stk39 Spak	STE20/SPS1-related proline-alanine-rich protein kinase (Ste-20-related kinase) (EC 2.7.11.1) (Serine/threonine-protein kinase 39)	Q9Z1W9 [389-404]	Q9Z1W9 1xPhospho [S397]	0	2525.01	0.943	0.923	1.041	0.844	0.896	106.2	100.2	98.1	110.6	89.7	95.2		High	High	High	High	High	High	High	0.0001041	5.764e-09	4.17
[K].TEDGDWEWSDDEMDEKSEEGK.[A]	1xPhospho [S9]; 2xTMT6plex [K16; K21]; 1xTMT6plex [N-Term]	6.31488e-08	0.000274045	1	1	4	Q9Z1W9	Q9Z1W9	Stk39 Spak	STE20/SPS1-related proline-alanine-rich protein kinase (Ste-20-related kinase) (EC 2.7.11.1) (Serine/threonine-protein kinase 39)	Q9Z1W9 [389-409]	Q9Z1W9 1xPhospho [S397]	1	3284.41	0.913	0.944	1.071	0.95	0.971	102.6	93.7	96.9	109.9	97.5	99.6		High	High	High	High	High	High	High	0.0001041	4.643e-10	4.99
[K].TEDGDWEWSDDEMDEKSEEGK.[A]	1xPhospho [S9]; 1xOxidation [M13]; 2xTMT6plex [K16; K21]; 1xTMT6plex [N-Term]	1.16823e-05	0.000274045	1	1	5	Q9Z1W9	Q9Z1W9	Stk39 Spak	STE20/SPS1-related proline-alanine-rich protein kinase (Ste-20-related kinase) (EC 2.7.11.1) (Serine/threonine-protein kinase 39)	Q9Z1W9 [389-409]	Q9Z1W9 1xPhospho [S397]	1	3300.4	0.863	0.934	1.156	0.955	1.023	101.1	87.3	94.5	116.9	96.6	103.5		High	High	High	High	High	High	High	0.0001041	3.237e-07	3.84
[K].TEDGGWEWSDDEFDEESEEGR.[A]	1xPhospho [S9]; 1xTMT6plex [N-Term]	1.87645e-09	0.000274045	1	2	6	F7AVI9	F7AVI9	Oxsr1	Serine/threonine-protein kinase OSR1 (Fragment)	F7AVI9 [60-80]	F7AVI9 1xPhospho [S68]	0	2813.06	0.957	1.003	1.03	0.964	0.957	101.5	97.2	101.8	104.5	97.9	97.1		High	High	High	High	High	High	High	0.0001041	5.647e-12	5.19
[R].TEEDRENTQIDDTEPLSPVSNSK.[L]	1xPhospho [S17]; 1xTMT6plex [K23]; 1xTMT6plex [N-Term]	5.87083e-05	0.000274045	1	2	1	A2AU90	A2AU90	Trp53bp1	Transformation-related protein 53-binding protein 1 (Fragment)	A2AU90 [536-558]	A2AU90 1xPhospho [S552]	1	3142.48	1.032	1.197	0.915	0.908	1.087	97.7	100.9	117	89.4	88.8	106.2		High	High	High	High	High	High	High	0.0001041	2.454e-06	2.78
[R].TEELEEAK.[K]	1xTMT6plex [K8]; 1xTMT6plex [N-Term]	6.83784e-05	0.000274045	2	9	4	Q02566; Q91Z83	Q02566	Myh6 Myhca	Myosin-6 (Myosin heavy chain 6) (Myosin heavy chain, cardiac muscle alpha isoform) (MyHC-alpha)	Q02566 [1385-1392]; Q91Z83 [1383-1390]		0	1406.78	0.985	0.949	0.948	0.835	1.02	104.6	103	99.3	99.1	87.4	106.7	Shared	High	High	High	High	High	High	High	0.0001041	2.959e-06	2.62
[R].TEENVSDGSPNAGTVEQTPK.[K]	1xPhospho [S9]; 1xTMT6plex [K20]; 1xTMT6plex [N-Term]	7.16519e-06	0.000274045	1	1	1	P46414	P46414	Cdkn1b	Cyclin-dependent kinase inhibitor 1B (Cyclin-dependent kinase inhibitor p27) (p27Kip1)	P46414 [170-189]	P46414 1xPhospho [S178]	0	2598.23												No Quan Values	High	High	High	High	High	High	High	0.0001041	1.755e-07	3.1
[K].TEEVEVESEEDPILEHPPENPVK.[T]	1xPhospho [S8]; 1xTMT6plex [K23]; 1xTMT6plex [N-Term]	0.00135991	0.000274045	1	1	1	O55091	O55091	Impact	Protein IMPACT (Imprinted and ancient gene protein)	O55091 [130-152]	O55091 1xPhospho [S137]	0	3183.54												No Quan Values	High	High	High	High	High	High	High	0.0001041	0.000126	2.57
[R].TEEVLSPDGSPSKSPSK.[K]	1xPhospho [S]; 2xTMT6plex [K13; K17]; 1xTMT6plex [N-Term]	3.55944e-06	0.000274045	1	1	5	Q9QYB5	Q9QYB5	Add3 Addl	Gamma-adducin (Adducin-like protein 70)	Q9QYB5 [668-684]	Q9QYB5 1xPhospho [S]	1	2512.32	0.926	0.996	1.14	1.001	1.287	94.5	87.5	94.1	107.7	94.6	121.6		High	High	High	High	High	High	High	0.0001041	7.279e-08	4.1
[R].TEEVLSPDGSPSKSPSK.[K]	2xPhospho [S10; S12]; 2xTMT6plex [K13; K17]; 1xTMT6plex [N-Term]	2.83907e-05	0.000274045	1	1	2	Q9QYB5	Q9QYB5	Add3 Addl	Gamma-adducin (Adducin-like protein 70)	Q9QYB5 [668-684]	Q9QYB5 2xPhospho [S677; S679]	1	2592.28	0.85	0.985	0.943	0.879	1.038	105.4	89.5	103.8	99.3	92.6	109.4		High	High	High	High	High	High	High	0.0001041	9.838e-07	4.46
[R].TEEVLSPDGSPSKSPSKK.[K]	2xPhospho [S12; S]; 3xTMT6plex [K13; K17; K18]; 1xTMT6plex [N-Term]	0.000221393	0.000274045	1	1	3	Q9QYB5	Q9QYB5	Add3 Addl	Gamma-adducin (Adducin-like protein 70)	Q9QYB5 [668-685]	Q9QYB5 2xPhospho [S679; S]	2	2949.54	0.967	0.921	1.059	0.951	1.104	100	96.7	92.1	105.8	95.1	110.3		High	High	High	High	High	High	High	0.0001041	1.294e-05	3.57
[K].TEMDKSPFNSPSPQDSPR.[L]	2xPhospho [S6; S10]; 1xTMT6plex [K5]; 1xTMT6plex [N-Term]	0.00100281	0.000274045	1	2	2	A0A1Y7VK55	A0A1Y7VK55	Nfic	Nuclear factor 1	A0A1Y7VK55 [350-367]	A0A1Y7VK55 2xPhospho [S355; S359]	1	2638.17	1.139	1.205	1.231	1.151	1.084	88.1	100.4	106.2	108.4	101.4	95.5		High	High	High	High	High	High	High	0.0001041	8.593e-05	2.35
[K].TESGETLAGDSDFSLKPEK.[G]	1xPhospho [S3]; 2xTMT6plex [K16; K19]; 1xTMT6plex [N-Term]	2.94062e-07	0.000274045	1	2	1	Q62314	Q62314	Tgoln2 Ttgn2	Trans-Golgi network integral membrane protein 2 (TGN38B)	Q62314 [218-236]	Q62314 1xPhospho [S220]	0	2778.41	0.992	0.967	0.933	0.886	0.979	104.2	103.4	100.8	97.3	92.3	102		High	High	High	High	High	High	High	0.0001041	3.2e-09	5.27
[R].TFGGAPGFSLGSPLSSPVFPR.[A]	1xPhospho [S]; 1xTMT6plex [N-Term]	4.40442e-12	0.000274045	1	1	9	P31001	P31001	Des	Desmin	P31001 [17-37]	P31001 1xPhospho [S]	0	2387.2	1.015	0.999	1.124	0.928	1.177	96.1	97.6	96	108	89.2	113.1		High	High	High	High	High	High	High	0.0001041	3.506e-15	5.77
[R].TFGGAPGFSLGSPLSSPVFPR.[A]	2xPhospho [S15; S]; 1xTMT6plex [N-Term]	4.89581e-11	0.000274045	1	1	20	P31001	P31001	Des	Desmin	P31001 [17-37]	P31001 2xPhospho [S31; S]	0	2467.17	0.984	1.064	1.047	0.766	1.164	99.6	98	105.9	104.3	76.3	115.9		High	High	High	High	High	High	High	0.0001041	5.867e-14	5.84
[R].TFQQIQEEEDDDYPGSYSPQDPSAGPLLTEELIK.[A]	1xPhospho [Y/S]; 1xTMT6plex [K34]; 1xTMT6plex [N-Term]	3.3704e-08	0.000274045	1	3	4	Q9CSU0	Q9CSU0	Rprd1b Crept	Regulation of nuclear pre-mRNA domain-containing protein 1B (Cell cycle-related and expression-elevated protein in tumor)	Q9CSU0 [149-182]	Q9CSU0 1xPhospho [Y/S]	0	4378.06	1.008	1.126	0.967	0.916	1.047	99	99.7	111.4	95.7	90.7	103.6		High	High	High	High	High	High	High	0.0001041	2.115e-10	4.9
[R].TFSHSDGEDEDVDVDVPGPAPR.[S]	1xPhospho [S5]; 1xTMT6plex [N-Term]	1.37599e-11	0.000274045	1	1	2	O88502	O88502	Pde8a Pde8	High affinity cAMP-specific and IBMX-insensitive 3',5'-cyclic phosphodiesterase 8A (MmPDE8) (EC 3.1.4.53)	O88502 [14-35]	O88502 1xPhospho [S18]	0	2650.15	1.371	1.221	1.305	1.311	1.167	81.4	111.5	99.3	106.2	106.7	95		High	High	High	High	High	High	High	0.0001041	1.191e-14	6.19
[R].TFTPLPEFEQDEDDGEVTEDSDEDFIQPR.[R]	1xPhospho [S21]; 1xTMT6plex [N-Term]	1.35712e-06	0.000274045	1	3	2	E9QP19	E9QP19	Trim33	E3 ubiquitin-protein ligase TRIM33	E9QP19 [1098-1126]	E9QP19 1xPhospho [S1118]	0	3709.58												No Quan Values	High	High	High	High	High	High	High	0.0001041	2.178e-08	4.29
[R].TGDLGIPPNPEDRSPSPEPIYNSEGK.[R]	2xPhospho [S14; S16]; 1xTMT6plex [K26]; 1xTMT6plex [N-Term]	1.99209e-05	0.000274045	1	5	4	E9Q4Q2	E9Q4Q2	Sf1	Splicing factor 1	E9Q4Q2 [67-92]	E9Q4Q2 2xPhospho [S80; S82]	1	3384.58	0.97	1.07	0.977	0.834	1.091	101	97.9	108	98.7	84.2	110.2		High	High	High	High	High	High	High	0.0001041	6.322e-07	4.48
[R].TGEADLSHTSSDDESR.[A]	1xPhospho [S]; 1xTMT6plex [N-Term]	5.33935e-07	0.000274045	1	4	6	Z4YJE4	Z4YJE4	Obscn	Obscurin	Z4YJE4 [5827-5842]	Z4YJE4 1xPhospho [S]	0	2015.84	1.007	0.991	1.004	0.916	0.998	101.4	102.2	100.5	101.8	92.9	101.2		High	High	High	High	High	High	High	0.0001041	6.77e-09	4.55
[R].TGEADLSHTSSDDESR.[A]	2xPhospho [S10; S11]; 1xTMT6plex [N-Term]	1.05491e-08	0.000274045	1	4	5	Z4YJE4	Z4YJE4	Obscn	Obscurin	Z4YJE4 [5827-5842]	Z4YJE4 2xPhospho [S5836; S5837]	0	2095.81	0.946	1.042	1.105	0.907	0.895	101.8	96.3	106.1	112.5	92.3	91.1		High	High	High	High	High	High	High	0.0001041	4.934e-11	4.85
[R].TGEADLSHTSSDDESR.[A]	3xPhospho [S7; S10; S11]; 1xTMT6plex [N-Term]	0.00162668	0.000274045	1	4	2	Z4YJE4	Z4YJE4	Obscn	Obscurin	Z4YJE4 [5827-5842]	Z4YJE4 3xPhospho [S5833; S5836; S5837]	0	2175.77												No Quan Values	High	High	High	High	High	High	High	0.0001041	0.0001571	2.46
[R].TGEPDEEEGTFRSSIR.[R]	2xPhospho [S13; S14]; 1xTMT6plex [N-Term]	0.000312682	0.000274045	1	2	4	Q9Z239	Q9Z239	Fxyd1 Plm	Phospholemman (FXYD domain-containing ion transport regulator 1) (Sodium/potassium-transporting ATPase subunit FXYD1)	Q9Z239 [70-85]	Q9Z239 2xPhospho [S82; S83]	1	2198.92	0.934	1.017	0.792	0.719	0.73	115.6	108	117.6	91.5	83.1	84.3		High	High	High	High	High	High	High	0.0001041	1.99e-05	3.52
[R].TPSPDYDLYYYR.[R]	1xPhospho [S3]; 1xTMT6plex [N-Term]	1.07281e-05	0.000274045	1	3	6	A2ASS6	A2ASS6	Ttn	Titin (EC 2.7.11.1) (Connectin)	A2ASS6 [33859-33870]	A2ASS6 1xPhospho [S33861]	0	1861.82	1.023	1.035	0.876	0.934	0.92	103.7	106.1	107.3	90.8	96.8	95.4		High	High	High	High	High	High	High	0.0001041	2.907e-07	4.41
[R].TLPSEDEEGEEDKEFYLR.[G]	1xPhospho [S4]; 1xTMT6plex [K13]; 1xTMT6plex [N-Term]	3.0152e-06	0.000274045	1	2	6	A0A1L1STC6	A0A1L1STC6	Syne1	Nesprin-1	A0A1L1STC6 [8282-8299]	A0A1L1STC6 1xPhospho [S8285]	1	2724.27	0.992	1.047	0.961	0.924	1.011	101.1	100.2	105.8	97.2	93.4	102.2		High	High	High	High	High	High	High	0.0001041	5.914e-08	5.07
[K].TLQKEADEEDSDEETSYPERSEQEEELESEPGVAK.[D]	1xPhospho [S11]; 2xTMT6plex [K4; K35]; 1xTMT6plex [N-Term]	2.95601e-05	0.000274045	1	1	2	D3Z316	D3Z316	1700021F05Rik mCG_140770	Protein 1700021F05Rik (RIKEN cDNA 1700021F05)	D3Z316 [96-130]	D3Z316 1xPhospho [S106]	2	4780.2	0.773	0.872	1.325	1.157	1.233	94.4	72.9	82.2	125	109.2	116.3		High	High	High	High	High	High	High	0.0001041	1.033e-06	4.33
[R].TPEELDDSDFETEDFDVR.[S]	2xPhospho [T1; T12]; 1xTMT6plex [N-Term]	0.00340317	0.000274045	1	1	2	P26231	P26231	Ctnna1 Catna1	Catenin alpha-1 (102 kDa cadherin-associated protein) (Alpha E-catenin) (CAP102)	P26231 [634-651]	P26231 2xPhospho [T634; T645]	0	2547.99	0.985	0.983	1.141	1.231	0.963	95.2	93.8	93.6	108.6	117.2	91.6		High	High	High	High	High	High	High	0.0001041	0.0003947	3.25
[R].TPEELDDSDFETEDFDVRSR.[T]	2xPhospho [S8; S19]; 1xTMT6plex [N-Term]	5.38746e-07	0.000274045	1	1	2	P26231	P26231	Ctnna1 Catna1	Catenin alpha-1 (102 kDa cadherin-associated protein) (Alpha E-catenin) (CAP102)	P26231 [634-653]	P26231 2xPhospho [S641; S652]	1	2791.12	0.9	0.971	1.189	1.227	0.977	95.8	86.2	93	113.8	117.5	93.6		High	High	High	High	High	High	High	0.0001041	6.816e-09	5.11
[R].TPEELDDSDFETEDFDVRSRTSVQTEDDQLIAGQSAR.[A]	2xPhospho [S19; S22]; 1xTMT6plex [N-Term]	4.82867e-06	0.000274045	1	1	1	P26231	P26231	Ctnna1 Catna1	Catenin alpha-1 (102 kDa cadherin-associated protein) (Alpha E-catenin) (CAP102)	P26231 [634-670]	P26231 2xPhospho [S652; S655]	2	4590.99												No Quan Values	High	High	High	High	High	High	High	0.0001041	1.068e-07	3.52
[R].TPEELDDSDFETEDFDVRSRTSVQTEDDQLIAGQSAR.[A]	3xPhospho [S8; S19; S22]; 1xTMT6plex [N-Term]	1.00752e-05	0.000274045	1	1	1	P26231	P26231	Ctnna1 Catna1	Catenin alpha-1 (102 kDa cadherin-associated protein) (Alpha E-catenin) (CAP102)	P26231 [634-670]	P26231 3xPhospho [S641; S652; S655]	2	4670.95												No Quan Values	High	Not Found	High	High	High	High	High	0.0001041	2.684e-07	3.94
[R].TPEELEDVSDLEDDHEVR.[S]	1xPhospho [S9]; 1xTMT6plex [N-Term]	5.74929e-13	0.000274045	1	1	7	Q65CL1	Q65CL1	Ctnna3 Catna3	Catenin alpha-3 (Alpha T-catenin) (Cadherin-associated protein)	Q65CL1 [629-646]	Q65CL1 1xPhospho [S637]	0	2436.07	1.062	1.124	1.097	1.13	1.023	93.2	99	104.8	102.2	105.4	95.4		High	High	High	High	High	High	High	0.0001041	1.093e-15	7.27
[R].TPEELEDVSDLEDDHEVRSHTSIQTEGK.[T]	2xPhospho [S19; S]; 1xTMT6plex [K28]; 1xTMT6plex [N-Term]	8.89616e-09	0.000274045	1	1	9	Q65CL1	Q65CL1	Ctnna3 Catna3	Catenin alpha-3 (Alpha T-catenin) (Cadherin-associated protein)	Q65CL1 [629-656]	Q65CL1 2xPhospho [S647; S]	1	3813.71	0.966	0.992	1.059	1.197	1.083	95.3	92	94.5	100.9	114.1	103.2		High	High	High	High	High	High	High	0.0001041	3.991e-11	6.19
[R].TPEELEDVSDLEDDHEVRSHTSIQTEGK.[T]	3xPhospho [S9; S19; S22]; 1xTMT6plex [K28]; 1xTMT6plex [N-Term]	3.29815e-06	0.000274045	1	1	8	Q65CL1	Q65CL1	Ctnna3 Catna3	Catenin alpha-3 (Alpha T-catenin) (Cadherin-associated protein)	Q65CL1 [629-656]	Q65CL1 3xPhospho [S637; S647; S650]	1	3893.68	0.951	0.881	1.096	1.083	1.023	99.4	94.5	87.6	109	107.7	101.7		High	High	High	High	High	High	High	0.0001041	6.623e-08	4.99
[R].TPEGPDEEDVSD.[-]	1xPhospho [S11]; 1xTMT6plex [N-Term]	1.92188e-05	0.000274045	1	1	2	Q8BY35	Q8BY35	Fgd2	FYVE, RhoGEF and PH domain-containing protein 2	Q8BY35 [644-655]	Q8BY35 1xPhospho [S654]	0	1598.63	1.09	1.01	0.979	1.078	0.975	97.9	106.7	98.8	95.8	105.5	95.4		High	High	High	High	High	High	High	0.0001041	6.041e-07	3.56
[K].TPEKLDNTPASPPRSPTEPSDTPIAK.[G]	2xPhospho [S11; S15]; 2xTMT6plex [K4; K26]; 1xTMT6plex [N-Term]	3.82136e-08	0.000274045	1	10	2	E9Q8T1	E9Q8T1	Tacc2	Transforming acidic coiled-coil-containing protein 2	E9Q8T1 [2203-2228]	E9Q8T1 2xPhospho [S2213; S2217]	2	3593.81	0.927	1.156	1.093	1.097	1.151	93.4	86.6	107.9	102.1	102.5	107.5		High	High	High	High	High	High	High	0.0001041	2.473e-10	5.48
[R].TPEPSDGEESPEPR.[R]	2xPhospho [T1; S10]; 1xTMT6plex [N-Term]	1.35458e-05	0.000274045	1	1	2	Q148W8	Q148W8	Dusp27	Inactive dual specificity phosphatase 27	Q148W8 [1025-1038]	Q148W8 2xPhospho [T1025; S1034]	0	1915.76	1.094	0.979	1.139	1.087	0.898	96.8	106	94.8	110.3	105.2	86.9		High	High	High	High	High	High	High	0.0001041	3.894e-07	4.49
[K].TPESTNVPSDQEPTSK.[N]	1xPhospho [S9]; 1xTMT6plex [K16]; 1xTMT6plex [N-Term]	2.15957e-05	0.000274045	1	1	1	Q9R0L6	Q9R0L6	Pcm1	Pericentriolar material 1 protein (PCM-1) (mPCM-1)	Q9R0L6 [1847-1862]	Q9R0L6 1xPhospho [S1855]	0	2255.08	1.134	1.017	0.998	1.039	1.137	94.9	107.6	96.4	94.7	98.5	107.8		High	High	High	High	High	High	High	0.0001041	6.977e-07	3.58
[K].TPFAEDQLHTVPERSPENSPPVK.[S]	2xPhospho [S15; S19]; 1xTMT6plex [K23]; 1xTMT6plex [N-Term]	1.74784e-07	0.000274045	1	5	3	A0A0R4J1H8	A0A0R4J1H8	Shroom3	Protein Shroom3	A0A0R4J1H8 [250-272]	A0A0R4J1H8 2xPhospho [S264; S268]	1	3193.54	0.994	0.965	1.072	1.176	1.049	95.9	95.3	92.6	102.8	112.8	100.6		High	High	High	High	High	High	High	0.0001041	1.663e-09	5.07
[K].TPGDFNYAYQKPENAAGSPDEEDYDYESQEK.[T]	1xPhospho [S18]; 2xTMT6plex [K11; K31]; 1xTMT6plex [N-Term]	6.23517e-06	0.000274045	1	1	1	P14873	P14873	Map1b Mtap1b Mtap5	Microtubule-associated protein 1B (MAP-1B) (MAP1(X)) (MAP1.2) [Cleaved into: MAP1B heavy chain	P14873 [1860-1890]	P14873 1xPhospho [S1877]	0	4324.93	1.3	1.399	1.134	0.962	1.221	85.5	111.2	119.7	96.9	82.2	104.4		High	High	High	High	High	High	High	0.0001041	1.471e-07	3.45
[R].TPLAALGGPGPAPTAASP.[-]	1xPhospho [S17]; 1xTMT6plex [N-Term]	3.84279e-11	0.000274045	1	1	4	B1AS46	B1AS46	Casz1	Zinc finger protein castor homolog 1	B1AS46 [1745-1762]	B1AS46 1xPhospho [S1761]	0	1854.96	0.983	1.107	1.057	0.998	0.971	98.1	96.4	108.6	103.7	97.9	95.3		High	High	High	High	High	High	High	0.0001041	4.324e-14	6.5
[R].TPLGASLDEQSSGTPK.[G]	1xPhospho [S6]; 1xTMT6plex [K16]; 1xTMT6plex [N-Term]	2.50876e-06	0.000274045	1	3	1	A2AQD6	A2AQD6	Itprid2 Ssfa2	Protein ITPRID2	A2AQD6 [85-100]	A2AQD6 1xPhospho [S90]	0	2126.08	1.082	1.052	1.117	1.129	1.084	92.8	100.4	97.6	103.7	104.8	100.6		High	High	High	High	High	High	High	0.0001041	4.698e-08	4.7
[K].TPPPMAPKTPPPTTPK.[T]	2xPhospho [T1; T9]; 2xTMT6plex [K8; K16]; 1xTMT6plex [N-Term]	1.91186e-07	0.000274045	1	3	3	Q8BWB1	Q8BWB1	Synpo2l	Synaptopodin 2-like protein	Q8BWB1 [702-717]	Q8BWB1 2xPhospho [T702; T710]	1	2505.32	0.843	0.892	1.031	1.001	1.05	103.2	87	92	106.4	103.2	108.3		High	High	High	High	High	High	High	0.0001041	1.861e-09	4.06
[K].TPPPMAPKTPPPTTPKTPPPVAPKPGSR.[G]	2xPhospho [T9; T13]; 3xTMT6plex [K8; K16; K24]; 1xTMT6plex [N-Term]	7.3465e-05	0.000274045	1	3	2	Q8BWB1	Q8BWB1	Synpo2l	Synaptopodin 2-like protein	Q8BWB1 [702-729]	Q8BWB1 2xPhospho [T710; T714]	2	3919.15	0.737	1.047	1.303	1.463	1.357	86.9	64	90.9	113.2	127.1	117.9		High	High	High	High	High	High	High	0.0001041	3.237e-06	3.83
[K].TPPPMAPKTPPPTTPKTPPPVAPKPGSR.[G]	2xPhospho [T13; T]; 1xOxidation [M5]; 3xTMT6plex [K8; K16; K24]; 1xTMT6plex [N-Term]	2.98602e-08	0.000274045	1	3	4	Q8BWB1	Q8BWB1	Synpo2l	Synaptopodin 2-like protein	Q8BWB1 [702-729]	Q8BWB1 2xPhospho [T714; T]	2	3935.14	1.014	1.091	1.58	1.427	1.465	79.2	80.3	86.4	125.1	113	116		High	High	High	High	High	High	High	0.0001041	1.819e-10	5.77
[K].TPPPTTPKTPPPVAPKPGSR.[G]	2xPhospho [T1; T5]; 2xTMT6plex [K8; K16]; 1xTMT6plex [N-Term]	2.61889e-05	0.000274045	1	3	2	Q8BWB1	Q8BWB1	Synpo2l	Synaptopodin 2-like protein	Q8BWB1 [710-729]	Q8BWB1 2xPhospho [T710; T714]	1	2870.55	0.988	1.047	1.102	1.295	1.165	90.9	89.9	95.2	100.3	117.8	105.9		High	High	High	High	High	High	High	0.0001041	8.919e-07	4.83
[R].TPPSTPPATANLSADDDFQNTDLR.[T]	1xPhospho [T1]; 1xTMT6plex [N-Term]	1.22639e-07	0.000274045	1	4	2	Q60710	Q60710	Samhd1 Mg11	Deoxynucleoside triphosphate triphosphohydrolase SAMHD1 (dNTPase) (EC 3.1.5.-) (Interferon-gamma-inducible protein Mg11) (SAM domain and HD domain-containing protein 1) (mSAMHD1)	Q60710 [52-75]	Q60710 1xPhospho [T52]	0	2853.31	1.298	1.229	1.472	1.594	1.389	75.2	97.6	92.3	110.6	119.8	104.4		High	High	High	High	High	High	High	0.0001041	1.067e-09	4.58
[R].TPPSTPPATANLSADDDFQNTDLR.[T]	2xPhospho [T1; T5]; 1xTMT6plex [N-Term]	6.90748e-08	0.000274045	1	4	2	Q60710	Q60710	Samhd1 Mg11	Deoxynucleoside triphosphate triphosphohydrolase SAMHD1 (dNTPase) (EC 3.1.5.-) (Interferon-gamma-inducible protein Mg11) (SAM domain and HD domain-containing protein 1) (mSAMHD1)	Q60710 [52-75]	Q60710 2xPhospho [T52; T56]	0	2933.28	1.466	1.32	1.335	1.54	1.368	74.7	109.6	98.6	99.8	115.1	102.2		High	High	High	High	High	High	High	0.0001041	5.214e-10	4.36
[K].TPSCPSPVGK.[M]	1xCarbamidomethyl [C4]; 1xPhospho [S6]; 1xTMT6plex [K10]; 1xTMT6plex [N-Term]	0.001686	0.000274045	1	2	3	Q3V3A7	Q3V3A7	Rnf207 Gm143	RING finger protein 207	Q3V3A7 [382-391]	Q3V3A7 1xPhospho [S387]	0	1567.8	1.031	1.1	1.127	1.149	1.195	90.9	93.7	99.9	102.4	104.4	108.6		High	High	High	High	High	High	High	0.0001041	0.0001641	2.94
[R].TPSKDQEAPSPEALPSPGQESPDGPSPR.[R]	1xPhospho [S21]; 1xTMT6plex [K4]; 1xTMT6plex [N-Term]	4.45576e-11	0.000274045	1	3	9	A0A087WSE3	A0A087WSE3	Speg	Striated muscle-specific serine/threonine-protein kinase (Fragment)	A0A087WSE3 [1732-1759]	A0A087WSE3 1xPhospho [S1752]	1	3396.64	0.97	1.033	0.801	0.833	1.012	106.2	103.1	109.7	85.1	88.5	107.5		High	High	High	High	High	High	High	0.0001041	5.217e-14	5.96
[R].TPEELDDSDFETEDFDVR.[S]	1xPhospho [S8]; 1xTMT6plex [N-Term]	1.52665e-09	0.000274045	1	1	11	P26231	P26231	Ctnna1 Catna1	Catenin alpha-1 (102 kDa cadherin-associated protein) (Alpha E-catenin) (CAP102)	P26231 [634-651]	P26231 1xPhospho [S641]	0	2468.02	1.011	1.001	1.055	1.085	1.121	95.6	96.7	95.7	100.9	103.7	107.2		High	High	High	High	High	High	High	0.0001041	4.36e-12	6.55
[K].TLQKEADEEDSDEETSYPER.[S]	1xPhospho [S11]; 1xTMT6plex [K4]; 1xTMT6plex [N-Term]	2.30639e-09	0.000274045	1	1	5	D3Z316	D3Z316	1700021F05Rik mCG_140770	Protein 1700021F05Rik (RIKEN cDNA 1700021F05)	D3Z316 [96-115]	D3Z316 1xPhospho [S106]	1	2909.3	0.953	0.946	0.935	0.928	0.9	106	101	100.3	99.1	98.3	95.4		High	High	High	High	High	High	High	0.0001041	7.314e-12	5.32
[R].TNTNVNCPIECFMPLDVQADRDDSRE.[-]	2xCarbamidomethyl [C7; C11]; 1xPhospho [S24]; 1xTMT6plex [N-Term]	6.94374e-06	0.000274045	1	7	3	A0A087WS56	A0A087WS56	Fn1	Fibronectin	A0A087WS56 [2241-2266]	A0A087WS56 1xPhospho [S2264]	2	3405.47	0.97	0.819	1.09	0.973	1.021	102.2	99.1	83.7	111.4	99.4	104.3		High	High	High	High	High	High	High	0.0001041	1.687e-07	4.31
[R].TNSPDLDSQSLSLSSGTDQEPLQR.[M]	1xPhospho [S3]; 1xTMT6plex [N-Term]	1.20726e-13	0.000274045	1	6	3	E9Q4K0	E9Q4K0	Ablim2	Actin-binding LIM protein 2	E9Q4K0 [527-550]	E9Q4K0 1xPhospho [S529]	0	2884.34	1.133	0.998	1.112	1.096	1.132	92.7	105	92.6	103.1	101.6	105		High	High	High	High	High	High	High	0.0001041	4.474e-16	7.72
[K].TLQPSNPTEGSNPDTLFQFSD.[-]	1xPhospho [S20]; 1xTMT6plex [N-Term]	0.00283325	0.000274045	1	1	2	Q8C050	Q8C050	Rps6ka5 Msk1	Ribosomal protein S6 kinase alpha-5 (S6K-alpha-5) (EC 2.7.11.1) (90 kDa ribosomal protein S6 kinase 5) (Nuclear mitogen- and stress-activated protein kinase 1) (RSK-like protein kinase) (RLSK)	Q8C050 [843-863]	Q8C050 1xPhospho [S862]	0	2604.17	1.239	0.882	1.319	1.141	1.151	89.1	110.4	78.6	117.6	101.7	102.5		High	High	High	High	High	High	High	0.0001041	0.0003149	2.33
[R].TLSDESVCSNR.[R]	1xCarbamidomethyl [C8]; 1xPhospho [S3]; 1xTMT6plex [N-Term]	0.000816027	0.000274045	1	2	2	Q80TE4	Q80TE4	Sipa1l2 Kiaa0545	Signal-induced proliferation-associated 1-like protein 2 (SIPA1-like protein 2)	Q80TE4 [1486-1496]	Q80TE4 1xPhospho [S1488]	0	1576.69	1.025	0.885	1.117	1.096	1.078	96.7	99.1	85.7	108.1	106.1	104.3		High	High	High	High	High	High	High	0.0001041	6.642e-05	3.17
[R].TISDGTISAAK.[Q]	1xPhospho [S3]; 1xTMT6plex [K11]; 1xTMT6plex [N-Term]	0.00479975	0.000274045	1	4	1	E9PUK3	E9PUK3	Fnbp1l	Formin-binding protein 1-like	E9PUK3 [293-303]	E9PUK3 1xPhospho [S295]	0	1601.86	1.015	1.041	0.988	0.809	0.894	104.4	106	108.7	103.2	84.5	93.3		High	High	High	High	High	High	High	0.0001041	0.0006062	2.64
[R].TLSEPTGPSESPGPSAPTGPVSDTEEEPGPEGTPPSR.[G]	1xPhospho [S]; 1xTMT6plex [N-Term]	1.66555e-10	0.000274045	1	1	3	Q8VHK1	Q8VHK1	Caskin2 Kiaa1139	Caskin-2	Q8VHK1 [902-938]	Q8VHK1 1xPhospho [S]	0	3939.79	1.05	0.924	1.214	0.797	1.057	99.3	104.3	91.8	120.5	79.1	105		High	High	High	High	High	High	High	0.0001041	2.721e-13	6.13
[R].TLSGEEEAESVGVSSR.[H]	1xPhospho [S3]; 1xTMT6plex [N-Term]	5.54473e-08	0.000274045	1	1	3	Q9D6W8	Q9D6W8	Borcs6	BLOC-1-related complex subunit 6	Q9D6W8 [41-56]	Q9D6W8 1xPhospho [S43]	0	1945.9	1.222	0.877	1.111	1.284	1.122	90.7	110.8	79.5	100.8	116.5	101.8		High	High	High	High	High	High	High	0.0001041	3.943e-10	4.67
[K].TISIDENMEPSPTGDFYPSPNSPAAGSR.[T]	1xPhospho [S22]; 1xTMT6plex [N-Term]	1.64147e-07	0.000274045	1	5	1	I7HIP8	I7HIP8	Nfib RP24-231F12.1-001	Nuclear factor 1	I7HIP8 [273-300]	I7HIP8 1xPhospho [S294]	0	3246.45	0.783	0.772	0.673	0.975	0.987	115.6	90.5	89.3	77.8	112.7	114.1		High	High	High	High	High	High	High	0.0001041	1.54e-09	4.46
[truncated: 2,990 more rows]

## Sheet: 3.Quantifiable Phosphopeptides
Annotated Sequence	Modifications	Qvality PEP	Qvality q-value	# Protein Groups	# Proteins	# PSMs	Master Protein Accessions	unique Master Protein Accessions	Gene names	Protein accession	Positions in Master Proteins	Modifications in Master Proteins	# Missed Cleavages	Theo. MH+ [Da]	Quan Info	Found in Sample: [S1] F1: 126, Control	Found in Sample: [S2] F1: 127, Sample	Found in Sample: [S3] F1: 128, Sample	Found in Sample: [S4] F1: 129, Sample	Found in Sample: [S5] F1: 130, Sample	Found in Sample: [S6] F1: 131, Sample	Confidence (by Search Engine): Sequest HT	Percolator q-Value (by Search Engine): Sequest HT	Percolator PEP (by Search Engine): Sequest HT	XCorr (by Search Engine): Sequest HT	126	127	128	129	130	131
[truncated: 3,361 more rows]

[truncated: 1 more sheets: 4.cKO vs Ctrl]
