# Supplementary material for: CDC-like kinase 4 deficiency contributes to pathological cardiac hypertrophy by modulating NEXN phosphorylation
Source: Nat Commun. 2022 Jul 30;13:4433. doi: 10.1038/s41467-022-31996-9 (PMC9338968; doi:10.1038/s41467-022-31996-9)
Supplement: Supplementary file 5 — Supplementary Data 2 [file 41467_2022_31996_MOESM5_ESM.xls]

## Sheet: 1. Table of contents
Table of Contents
Sheet 1	1.Table of contents
Sheet 2	2.NEXN-S437E vs NEXN-WT

## Sheet: 2.NEXN-S437 vs NEXN-WT
ProbeID	pValue(S437E_vs._Nexn_wt)	FC(S437E_vs._Nexn_wt)	log2FC(S437E_vs._Nexn_wt)	Regulation(S437E_vs._Nexn_wt)	Case_mean(S437E_vs._Nexn_wt)	Control_mean(S437E_vs._Nexn_wt)	GeneSymbol	Description	EntrezGeneID	GeneName	GenbankAccession	RefSeqAccession	UniGeneID	GenomicCoordinates	Sequence	ControlType	GO_id	GO_Description	KEGG_id	KEGG_Description	S437E1.flag	S437E2.flag	S437E3.flag	Nexn_wt1.flag	Nexn_wt2.flag	Nexn_wt3.flag	S437E1.normalized	S437E2.normalized	S437E3.normalized	Nexn_wt1.normalized	Nexn_wt2.normalized	Nexn_wt3.normalized
A_30_P01018914	0.00463032	2.58808	1.37188	up	8.0111	6.63921		lincRNA:chr9:78107225-78118850 forward strand						chr9:78116834-78116893	TTCAAGAAGCAAGGAAGGCTTTCAAGATTCAGTGAAGCTGCATTGATGGAGCCACAGATA	FALSE					Detected	Detected	Detected	Detected	Detected	Detected	7.64435	8.33255	8.05639	6.71066	6.38223	6.82475
A_55_P2744870	0.0138958	-3.72023	-1.89539	down	3.79733	5.69272		T cell receptor beta, constant region 1 [Source:MGI Symbol;Acc:MGI:4439726] [ENSMUST00000103291]			JX520705		Mm.491828	chr6:41488253-41488312	TGTTTGAGCCATCAAAAGCAGAGATTGCAAACAAACAAAAGGCTACCCTCGTGTGCTTGG	FALSE					Not Detected	Not Detected	Not Detected	Detected	Detected	Detected	4.17926	3.83452	3.3782	5.25751	5.3511	6.46954
A_55_P2727321	0.00182325	-4.257	-2.08984	down	6.64179	8.73162		immunoglobulin kappa constant [Source:MGI Symbol;Acc:MGI:96495] [ENSMUST00000103410]			AK008450		Mm.333124	chr6:70676886-70676945	CCTCCTCCCTTTCCTTGGCTTTTATCATGCTAATATTTGCAGAAAATATTCAATAAAGTG	FALSE					Detected	Detected	Detected	Detected	Detected	Detected	6.22592	6.69691	7.00253	9.06187	8.65348	8.47952
A_51_P509679	0.00650018	-13.6621	-3.77211	down	6.68835	10.4605		immunoglobulin heavy constant alpha [Source:MGI Symbol;Acc:MGI:96444] [ENSMUST00000178282]			BC004786		Mm.458003	chr12:114497044-114496985	TCGGGTAAACCCACCAATGTCAGCGTGTCTGTGATCATGTCAGAGGGAGATGGCATCTGC	FALSE					Detected	Detected	Detected	Detected	Detected	Detected	7.95957	5.64203	6.46344	10.7794	10.6467	9.95531
A_52_P102846	0.00225256	-5.09115	-2.34799	down	5.87105	8.21905		T cell receptor beta, constant 2 [Source:MGI Symbol;Acc:MGI:4835227] [ENSMUST00000103299]			U07661		Mm.333026	chr6:41498256-41498315	CTAAGAACTTGTCTCTTCTTCCTCCATGGATATCCATCCTTCCTCGTTGACACCTTGACT	FALSE					Detected	Detected	Detected	Detected	Detected	Detected	6.14067	5.67957	5.79293	7.68321	8.22353	8.7504
A_52_P326187	0.0224305	-2.50303	-1.32367	down	3.5468	4.87048		predicted gene, 18752 [Source:MGI Symbol;Acc:MGI:5010937] [ENSMUST00000192876]			XM_006543566	XM_006543566	Mm.330566	chr1:175634108-175634167	GATAAGCTTAGACTTGTCTGCTTTGAACTGAGCTCCAGTTTGGATATGTGGCAGCTGAGA	FALSE					Not Detected	Not Detected	Not Detected	Detected	Detected	Detected	3.56378	3.10136	3.97527	5.38943	4.7048	4.5172
A_52_P578436	0.0423931	-2.49507	-1.31908	down	3.47164	4.79072		immunoglobulin kappa chain variable 4-71 [Source:MGI Symbol;Acc:MGI:4439654] [ENSMUST00000196201]			DQ372800		Mm.359125	chr6:69193290-69193231	ATTCAACTTGGCTTCTGGAGTCCCTGCTCGCTTCAGTGGCAGTGGGTCTGGGACCTCTTA	FALSE					Not Detected	Not Detected	Not Detected	Detected	Detected	Detected	4.1279	2.90093	3.38609	4.28287	4.87536	5.21393
A_55_P2060897	0.000299091	-8.93122	-3.15886	down	5.05188	8.21074		immunoglobulin kappa constant [Source:MGI Symbol;Acc:MGI:96495] [ENSMUST00000103410]			AM910933		Mm.333124	chr6:70676692-70676751	GCCACTCACAAGACATCAACTTCACCCATTGTCAAGAGCTTCAACAGGAATGAGTGTTAG	FALSE					Detected	Detected	Detected	Detected	Detected	Detected	5.05701	4.7912	5.30744	8.64815	8.07137	7.91269
A_55_P2186929	0.00775949	-2.09386	-1.06616	down	5.56939	6.63555		predicted gene 13337 [Source:MGI Symbol;Acc:MGI:3650269] [ENSMUST00000119183]						chr2:21990925-21990984	TTTCCTACCAAACCTCCATGGTGTCTGATGGAGAGCCCTGGCACATCATGGGCCTCTCCT	FALSE					Detected	Detected	Detected	Detected	Detected	Detected	5.93006	5.55565	5.22245	6.70062	6.70626	6.49976
A_52_P966930	0.00368022	-6.54396	-2.71016	down	2.26114	4.97131		603352762F1 NIH_MGC_94 Mus musculus cDNA clone IMAGE:5360390 5', mRNA sequence [BI732153]			BI732153		Mm.488240	chr8:95376550-95376491	AGTCTGATTTGATGCTTCCAAACTTCACGCTCTTGAGACTTTGGTTCTCCAGCTTCAGGT	FALSE					Not Detected	Not Detected	Not Detected	Detected	Detected	Detected	2.91876	2.22006	1.64461	5.45593	4.83492	4.62307
A_55_P2146022	0.028423	-2.11937	-1.08363	down	4.24277	5.32641		Mus musculus 13 days embryo heart cDNA, RIKEN full-length enriched library, clone:D330035L22 product:unclassifiable, full insert sequence. [AK084721]			AK084721		Mm.483782	chr16:45130250-45130309	GGGAAAGGCATATTTTTTGCATGTACAAACAAACCTATACACGTGAATATTTACATTGGG	FALSE					Not Detected	Detected	Detected	Detected	Detected	Detected	4.06218	4.23954	4.4266	5.88456	5.26182	4.83283
A_55_P1963724	0.00101035	2.13591	1.09485	up	5.97722	4.88238		amylase 2, pseudogene 1 [Source:MGI Symbol;Acc:MGI:104546] [ENSMUST00000122117]						chr3:112985328-112985269	CTGTACAGACTAGTCTTCCTGCTGGCACATTCTGGAGATAAAGTCAATGGCAATTGCACT	FALSE					Detected	Detected	Detected	Detected	Detected	Detected	5.87606	6.20389	5.85171	4.91199	4.77047	4.96467
A_55_P2113286	0.00127609	-2.06144	-1.04365	down	3.57204	4.6157		zinc finger, CW type with PWWP domain 2 [Source:MGI Symbol;Acc:MGI:1921888] [ENSMUST00000111769]			XM_006512005	XM_006512005	Mm.335517	chr9:117908005-117907946	AATGTTGAAAAGTATTACGTAGAATTTCTGGGTGACCCCCACTCGACAGCGTGGATGAGT	FALSE					Not Detected	Not Detected	Not Detected	Detected	Detected	Detected	3.38064	3.54534	3.79015	4.51494	4.66875	4.6634
A_55_P2070976	0.0301094	2.17572	1.12149	up	5.62795	4.50646		predicted pseudogene 6923 [Source:MGI Symbol;Acc:MGI:3647357] [ENSMUST00000118343]						chrX:18498047-18498106	GACACCTATGCCACTTACTCTGGGACCTTGGTGATTATGGGAATGGGCTCTGAGATAATC	FALSE					Detected	Detected	Detected	Detected	Detected	Detected	5.50115	5.70228	5.68043	3.89722	4.57184	5.05033
A_51_P210310	0.0143742	-3.9038	-1.96488	down	5.41563	7.38051		T cell receptor beta, constant region 1 [Source:MGI Symbol;Acc:MGI:4439726] [ENSMUST00000103291]			JX266613		Mm.333026	chr6:41488583-41489260	GCCGAGCAGACTGTGGGATTACCTCAGCATCCTATCAACAAGGGGTCTTGTCTGCCACCA	FALSE					Detected	Detected	Detected	Detected	Detected	Detected	6.03633	5.09342	5.11714	7.26007	6.82776	8.05369
A_55_P2168823	0.0110697	-2.03208	-1.02296	down	6.77297	7.79592								chr8:013745855-013745796	TCAGCCCCACAGGCTCTTCTGAAGAAACCCGCTCAACTGTGACCTATAGGGAGAAGGAAT	FALSE					Detected	Detected	Detected	Detected	Detected	Detected	6.6561	6.90216	6.76064	8.08103	7.93772	7.36901
A_51_P429241	0.00729586	-2.27313	-1.18468	down	3.19697	4.38165		T cell receptor gamma, constant 3 [Source:MGI Symbol;Acc:MGI:98627] [ENSMUST00000198163]			X00697		Mm.211738	chr13:19355261-19355320	TCCTAAAGAAACGAGTGGTGGTACAGCAAGTCAGCTGGATTTCATCCTCACTGCCATAAA	FALSE					Not Detected	Not Detected	Not Detected	Detected	Detected	Detected	3.53828	2.87925	3.17339	4.62069	4.38078	4.14348
A_51_P478172	0.00648105	-4.62325	-2.20891	down	4.33289	6.54179		T cell receptor beta, constant 2 [Source:MGI Symbol;Acc:MGI:4835227] [ENSMUST00000103299]			U07661		Mm.333026	chr6:41497058-41497622	AAACCTGTCACACAGAACATCAGTGCAGAGGCCTGGGGCCGAGCAGACTGTGGAATCACT	FALSE					Detected	Not Detected	Not Detected	Detected	Detected	Detected	4.93471	4.04879	4.01516	6.1982	6.29022	7.13695
A_55_P2055834	0.0242884	2.17374	1.12018	up	4.61484	3.49466		Mus musculus 15 days embryo brain cDNA, RIKEN full-length enriched library, clone:G630005I24 product:unclassifiable, full insert sequence. [AK090145]			AK090145		Mm.273570	chr5:145528663-145528604	GGCCTTCAGGGCTGGACTTCCTTCCCTGAGATTTTATTTTTCCTCTTCCAGCAATGCTGG	FALSE					Detected	Detected	Detected	Not Detected	Not Detected	Not Detected	4.73014	4.41818	4.6962	2.89683	3.7214	3.86575
A_30_P01021268	0.00730243	2.13363	1.09331	up	6.26019	5.16689		lincRNA:chr13:53097579-53113554 forward strand						chr13:53111592-53111651	AAGGCCCTCTCCCTGGAGGCTCTGTGATCAGAACCCAGGCTTTTTCTCCAGTCACTTCCA	FALSE					Detected	Detected	Detected	Detected	Detected	Detected	6.06624	6.21	6.50434	4.81771	5.33281	5.35014
A_30_P01024548	0.0149853	-3.65	-1.86789	down	4.07143	5.93932		lincRNA:chrX:146945573-146950036 reverse strand						chrX:146949971-146949912	TAGTTATTGTCTGTGTCTGTGGTTCTCAGCACCAGAGTAGGAATTTGGACATTGGAGCCT	FALSE					Not Detected	Detected	Not Detected	Detected	Detected	Detected	4.26744	4.39547	3.55137	6.67576	5.68191	5.4603
A_30_P01024751	0.00279741	2.06291	1.04468	up	4.80942	3.76475		lincRNA:chr14:22267795-22319045 reverse strand							ACAGAGGATAACTCTATTCTTTCTTATGGAGGAACGCTCAGGATGTGGTCACTGCAGTCT	FALSE					Detected	Detected	Detected	Not Detected	Not Detected	Not Detected	4.60146	5.00775	4.81906	3.56298	3.80023	3.93102
A_30_P01026271	0.0447076	-2.63056	-1.39537	down	5.60287	6.99824		lincRNA:chr11:50994911-51050704 forward strand						chr11:51007642-51007701	TGCTCTGTGTCTGTGTCCTGTAGTCACTATTTAGCTAGAGAAACACAATGTAGGGGTTGC	FALSE					Detected	Detected	Detected	Detected	Detected	Detected	5.68871	5.86066	5.25924	7.88346	6.68707	6.4242
A_30_P01028194	0.0330554	-2.04374	-1.03121	down	4.57372	5.60493		lincRNA:chr10:62267317-62269871 reverse strand						chr10:62267721-62267662	ATATTGAGTCCTCTGCACAGAATGGGACGCTTCGTAGCAGTACTTGAATACCTGTGAGTT	FALSE					Detected	Detected	Detected	Detected	Detected	Detected	4.85254	4.09193	4.77668	5.88367	5.18502	5.74611
A_66_P113827	0.0263288	2.15995	1.111	up	5.39319	4.28219		Mus musculus 4 days neonate male adipose cDNA, RIKEN full-length enriched library, clone:B430219N15 product:hypothetical protein, full insert sequence. [AK046650]			AK046650		Mm.33716	chr10:7501025-7501084	TGCCACCCTCTCACCTCAACCTTGATGGTACTTTTTCATTAGTATCAATATGTCGATATA	FALSE					Detected	Detected	Detected	Detected	Not Detected	Detected	5.64781	5.346	5.18576	3.92365	4.05931	4.86362
A_30_P01020627	0.0190263	-3.64254	-1.86495	down	3.88661	5.75156		lincRNA:chr3:87757295-87774970 forward strand							CTGTCTCTCTGGCCTCTACTCCTTATCCTTGTAGTCTGTGTGATTTAGAATATTTATTGG	FALSE					Not Detected	Not Detected	Not Detected	Detected	Detected	Detected	3.79964	3.94175	3.91845	6.69672	5.49107	5.06689
A_30_P01032470	0.014394	-2.14859	-1.10339	down	3.53253	4.63592		lincRNA:chr18:61781410-61788685 reverse strand						chr18:61787893-61787834	CTTCCTGGATTTGGGTGTGGATTTGGATCAGGTGACCTGACTGTTGCTTAGAGGCCTGGC	FALSE					Not Detected	Not Detected	Not Detected	Detected	Detected	Detected	4.0433	3.39313	3.16116	4.60146	4.59619	4.7101
A_66_P123236	0.00109316	2.08311	1.05874	up	4.65809	3.59935		OR_2o6E09_000802_37.y1 Adult mouse olfactory epithelium library Mus musculus cDNA clone 2o6E09 5', mRNA sequence [CB173130]			CB173130		Mm.419166	chr7:147649855-147650262	GTTTTTGGACATACAGGCTTCGTAGACAGAACAGGTAGCAATCTGCTCCTGGCCCCTCTG	FALSE					Detected	Detected	Detected	Not Detected	Not Detected	Not Detected	4.61682	4.80163	4.55582	3.46399	3.79892	3.53514
A_66_P120121	0.00688911	2.27227	1.18414	up	4.77398	3.58985		Mus musculus adult male aorta and vein cDNA, RIKEN full-length enriched library, clone:A530026I02 product:unclassifiable, full insert sequence. [AK040808]			AK040808		Mm.436945	chr7:107595421-107595362	TTTGCTCTTTTAAAAGGTTGTTTTGTCTATTCTGCATTTCTCGAATTTCCATATGAATTT	FALSE					Detected	Detected	Detected	Not Detected	Detected	Not Detected	4.68632	4.99518	4.64045	3.2575	3.95712	3.55493
A_66_P119576	0.00845011	3.29568	1.72058	up	7.72005	5.99947		Mus musculus 16 days neonate heart cDNA, RIKEN full-length enriched library, clone:D830041I17 product:weakly similar to STEROL C5-DESATURASE [Rattus norvegicus], full insert sequence. [AK052921]			AK052921		Mm.272086	chr6:66234756-66234815	AGATTGTATTTTCTTCCTATATTATGCTCTGGCACCTTACTCTTAGAGCCATTATCAGGT	FALSE					Detected	Detected	Detected	Detected	Detected	Detected	7.87948	7.66479	7.61587	5.3425	6.1355	6.52041
A_66_P118460	0.0125672	-2.16331	-1.11324	down	9.51869	10.6319		AHNAK nucleoprotein 2 [Source:MGI Symbol;Acc:MGI:2144831] [ENSMUST00000101010]			XM_006543025	XM_006543025	Mm.313169	chr12:114010708-114010649	GTGTCCTTCCAACTCACATACTCGATCCTTCCTCGACTCTTTCGCTAATGGCAAGCTTTG	FALSE					Detected	Detected	Detected	Detected	Detected	Detected	9.76745	9.25778	9.53084	11.048	10.4976	10.3502
A_66_P137563	0.0103295	-2.50473	-1.32465	down	5.53933	6.86399		BY735452 RIKEN full-length enriched, mammary gland RCB-0527 Jyg-MC(B) cDNA Mus musculus cDNA clone G930037M17 5'. [BY735452]			BY735452		Mm.401824	chr12:87419608-87419667	GGGATTATGTACAACTGGCAAGCTGGGAGGGCAGGCCTGTTGGAGACGGCTCGTCCGATA	FALSE					Detected	Detected	Detected	Detected	Detected	Detected	5.45675	5.70072	5.46053	7.42045	6.55038	6.62113
A_30_P01020518	0.00174372	2.79414	1.48241	up	7.29472	5.81231		lincRNA:chr9:78104935-78116974 forward strand						chr9:78116774-78116833	ATGTGAAGAAGTTTCTACAGCCTGGCAGCCAGAGAAAGCCTCCCATGGATGCAAAACAAA	FALSE					Detected	Detected	Detected	Detected	Detected	Detected	7.11325	7.56439	7.20651	5.66729	5.66886	6.10078
A_51_P483617	0.0491943	2.15049	1.10466	up	8.78136	7.6767	0610040J01Rik	Mus musculus RIKEN cDNA 0610040J01 gene (0610040J01Rik), mRNA [NM_029554]	76261	RIKEN cDNA 0610040J01 gene	NM_029554	NM_029554	Mm.38143	chr5:64290780-64290839	AGGTTCGAGTTCGTGAGTGTTTTGTAACAGCCTAGCCATTTATGAAGGGCTCTGTGTCAT	FALSE	GO:0030054,GO:0003674,GO:0005654,GO:0008150	cell junction|molecular_function|nucleoplasm|biological_process			Detected	Detected	Detected	Detected	Detected	Detected	9.04588	8.73937	8.55884	6.98013	7.8129	8.23706
A_51_P404463	0.0294919	-22.9081	-4.51779	down	3.40639	7.92418	1500015O10Rik	Mus musculus RIKEN cDNA 1500015O10 gene (1500015O10Rik), mRNA [NM_024283]	78896	RIKEN cDNA 1500015O10 gene	NM_024283	NM_024283	Mm.50109	chr1:43799321-43799380	CAGGCTAAAGGAAAGAATATAAGTGCTTTTTGCATTTCATGCATGTGCTTAACGATATGT	FALSE	GO:0005615,GO:0031045,GO:0031145,GO:0031410,GO:0070314,GO:0090398,GO:0003674,GO:0005576	extracellular space|dense core granule|anaphase-promoting complex-dependent catabolic process|cytoplasmic vesicle|G1 to G0 transition|cellular senescence|molecular_function|extracellular region			Not Detected	Not Detected	Not Detected	Detected	Detected	Detected	3.93755	3.7372	2.54442	10.4989	6.46363	6.81006
A_66_P115580	0.0399072	-3.0346	-1.60151	down	3.99093	5.59244	1700038P13Rik	Mus musculus 10 days neonate skin cDNA, RIKEN full-length enriched library, clone:4732466E16 product:hypothetical protein, full insert sequence. [AK076360]	73265	RIKEN cDNA 1700038P13 gene	AK076360		Mm.214016	chr17:80115713-80115772	TGGATAACCCGTTCCCAGCGTTGTGTTATTGTCTCATTTACAAATAAAGAGATTCAGAGA	FALSE					Not Detected	Detected	Not Detected	Detected	Detected	Detected	3.99982	3.93262	4.04035	6.62533	4.84945	5.30253
A_51_P155909	0.0268921	2.14192	1.0989	up	5.51181	4.41291	1700113H08Rik	Mus musculus RIKEN cDNA 1700113H08 gene (1700113H08Rik), mRNA [NM_029685]	76640	RIKEN cDNA 1700113H08 gene	NM_029685	NM_029685	Mm.78423	chr10:86693165-86693224	TGAATACTCACACTAACTGCTGAGAAGGAATTGTTCTGCGAGCTCTGCCCATCTTCCAAT	FALSE	GO:0003674,GO:0005575,GO:0008150	molecular_function|cellular_component|biological_process			Detected	Detected	Detected	Detected	Detected	Detected	5.62762	5.31115	5.59666	3.81977	4.83698	4.58199
A_51_P316673	0.0125366	2.45342	1.2948	up	8.61379	7.319	2210407C18Rik	Mus musculus RIKEN cDNA 2210407C18 gene (2210407C18Rik), mRNA [NM_144544]	78354	RIKEN cDNA 2210407C18 gene	NM_144544	NM_144544	Mm.58038	chr11:58421821-58421762	GCACCGGCAATCCCACAATCCTGTGTACATAGACCCATTGGTATACTTGGATGCTTATTT	FALSE	GO:0003674,GO:0005575,GO:0008150	molecular_function|cellular_component|biological_process			Detected	Detected	Detected	Detected	Detected	Detected	8.79078	8.7504	8.3002	6.83264	7.70024	7.42411
A_51_P270558	0.0408696	2.0625	1.04439	up	4.47709	3.4327	2210409D07Rik	Mus musculus RIKEN cDNA 2210409D07 gene (2210409D07Rik), long non-coding RNA [NR_045360]	70157	RIKEN cDNA 2210409D07 gene	NR_045360	NR_045360	Mm.490532	chr18:57791844-57791785	ATCCCCAGAAAGATATGTGTACATAGTTCACCTTCCCAAAATAGTCACTCTTGATTGTGG	FALSE					Detected	Detected	Detected	Not Detected	Detected	Not Detected	4.66133	4.22952	4.54043	3.10877	4.08554	3.10379
A_66_P130640	0.0428101	2.72109	1.44418	up	5.02923	3.58504	2310020H05Rik	Mus musculus RIKEN cDNA 2310020H05 gene (2310020H05Rik), long non-coding RNA [NR_045495]	69603	RIKEN cDNA 2310020H05 gene	NR_045495	NR_045495	Mm.390632	chr13:99853879-99853820	CTGTCTCCTCTCTAATCCAACGCCCGTCATTCGCACTGACAGAAGTGAACCTTCAGAATC	FALSE					Detected	Detected	Detected	Not Detected	Detected	Detected	5.10358	4.9431	5.041	2.61279	3.95591	4.18644
A_55_P2004037	0.0117729	-2.23163	-1.1581	down	6.6451	7.8032	3110040M04Rik	PREDICTED: Mus musculus RIKEN cDNA 3110040M04 gene (3110040M04Rik), mRNA [XM_993996]	73176	RIKEN cDNA 3110040M04 gene	XM_993996	XM_993996	Mm.425058	chr1:153031302-153031361	GTCTTGGTCACATCCTGACTTGTAATGCTTCATCGTGGTTTTCACTATTTTAATAAAGAT	FALSE	GO:0003674,GO:0005575,GO:0008150	molecular_function|cellular_component|biological_process			Detected	Detected	Detected	Detected	Detected	Detected	7.00963	6.58893	6.33674	7.68923	7.57144	8.14893
A_55_P2345853	0.0336985	-2.02665	-1.0191	down	6.4594	7.4785	3830612M24	Mus musculus 18 days pregnant adult female placenta and extra embryonic tissue cDNA, RIKEN full-length enriched library, clone:3830612M24 product:unclassifiable, full insert sequence. [AK028406]	330635	uncharacterized protein 3830612M24	AK028406		Mm.68610	chr7:124817001-124817060	TACCAAAAACACCACAGGTGTACATAGACGCTTTCTGCCATACTGTGTTTTCAGATGCAG	FALSE					Detected	Detected	Detected	Detected	Detected	Detected	6.54822	6.2925	6.5375	8.09758	7.19597	7.14197
A_55_P2063336	0.0288276	-2.6053	-1.38145	down	2.79831	4.17976	4930427A07Rik	Mus musculus RIKEN cDNA 4930427A07 gene (4930427A07Rik), mRNA [NM_134041]	104732	RIKEN cDNA 4930427A07 gene	NM_134041	NM_134041	Mm.87616	chr12:114403580-114403639	GGAAGGGAAGTTTAGTAATTCCAACTCTTGTCAAAACTAGAAACTTCTGTTTAAAAGTCG	FALSE	GO:0003674,GO:0005575,GO:0008150	molecular_function|cellular_component|biological_process			Not Detected	Not Detected	Not Detected	Detected	Detected	Detected	2.60707	3.57573	2.21215	4.01741	4.22801	4.29387
A_51_P417251	0.0161548	-3.21152	-1.68326	down	4.30215	5.9854	6330403K07Rik	Mus musculus RIKEN cDNA 6330403K07 gene (6330403K07Rik), mRNA [NM_134022]	103712	RIKEN cDNA 6330403K07 gene	NM_134022	NM_134022	Mm.27768	chr11:70845753-70845694	ATAGGAGGACTGTGCTAGAGAATTCTATGGTGACTTCATTTCAGCCTGGAGGCCTTCTAA	FALSE	GO:0003674,GO:0005575,GO:0008150	molecular_function|cellular_component|biological_process			Not Detected	Detected	Detected	Detected	Detected	Detected	4.38773	3.90874	4.60998	6.68109	5.43674	5.83838
A_51_P284442	0.0277219	-2.2923	-1.19679	down	3.15417	4.35097	9530077C05Rik	Mus musculus RIKEN cDNA 9530077C05 gene (9530077C05Rik), mRNA [NM_026739]	68283	RIKEN cDNA 9530077C05 gene	NM_026739	NM_026739	Mm.280669	chr9:22248776-22248835	AGGATCCAGCTGAAATTCTAGGTTCCATGTAGACCTGAAACTATTTTCCTAGAACATTTC	FALSE	GO:0003674,GO:0005575,GO:0008150	molecular_function|cellular_component|biological_process			Not Detected	Not Detected	Not Detected	Detected	Detected	Detected	2.53502	3.49139	3.43611	4.10266	4.27252	4.67773
A_55_P2019118	0.0470525	-2.00994	-1.00715	down	4.84106	5.84821	AA414768	Mus musculus expressed sequence AA414768 (AA414768), mRNA [NM_001272033]	245350	expressed sequence AA414768	NM_001272033	NM_001272033	Mm.302695	chrX:12515542-12515601	CAGTTGTGACTTTATAATTTTTGTTTATTGGGCTATTGGGGGAGGGGGGATAATGAGTAT	FALSE					Detected	Detected	Detected	Detected	Detected	Detected	4.71292	4.69001	5.12023	6.49609	5.45412	5.5944
A_55_P2137049	0.0469733	-3.03711	-1.6027	down	5.18422	6.78692	AA467197	Mus musculus expressed sequence AA467197 (AA467197), mRNA [NM_001004174]	433470	expressed sequence AA467197	NM_001004174	NM_001004174	Mm.36783	chr2:122466640-122466699	CTGCATTAGCAAGTGAAGGTAGCACATAGTCTAAAATAGTTTTCTGTGTTTATTGGTGTA	FALSE	GO:0005739,GO:0005751,GO:0008150,GO:0004129,GO:0005634	mitochondrion|mitochondrial respiratory chain complex IV|biological_process|cytochrome-c oxidase activity|nucleus			Detected	Detected	Detected	Detected	Detected	Detected	5.2158	4.97923	5.35764	7.89426	6.20643	6.26008
A_52_P32886	0.0429015	-4.73925	-2.24466	down	4.29763	6.54228	AI256396	Mus musculus 11 days embryo head cDNA, RIKEN full-length enriched library, clone:6230431N17 product:unclassifiable, full insert sequence. [AK134520]	100503463	EST AI256396	AK134520		Mm.395071	chr6:100760215-100760274	ACACACATGCCATATTCCTTTTACTGTATCTGTGAGTTGAAGAATCATGCACAGTTAAGG	FALSE					Detected	Detected	Not Detected	Detected	Detected	Detected	4.36339	4.81263	3.71686	7.86506	6.26489	5.4969
A_55_P2515839	0.0211092	2.12484	1.08735	up	6.56301	5.47566	Abhd18	PREDICTED: Mus musculus RIKEN cDNA 3110057O12 gene (3110057O12Rik), transcript variant X4, mRNA [XM_006500782]	269423	RIKEN cDNA 3110057O12 gene	XM_006500782	XM_006500782	Mm.32373	chr3:40734900-40737504	GTGGGATTCTTTCAAAATGGGACACGAGTTCATGAATCACTTGCCTAGCAATGCAGACAA	FALSE	GO:0008150,GO:0003674,GO:0005575,GO:0005576	biological_process|molecular_function|cellular_component|extracellular region			Detected	Detected	Detected	Detected	Detected	Detected	6.51642	6.58916	6.58346	4.92745	5.56494	5.93458
A_55_P2005808	0.0175814	2.09595	1.0676	up	9.96315	8.89555	Abhd18	Mus musculus RIKEN cDNA 3110057O12 gene (3110057O12Rik), mRNA [NM_026622]	269423	RIKEN cDNA 3110057O12 gene	NM_026622	NM_026622	Mm.32373	chr3:40740150-40740209	GGGAAATGGGGGTTATACATGTTTTCTCTACTTAAGAGAGTTTTATGTCGAAAATGGAAA	FALSE	GO:0008150,GO:0003674,GO:0005575,GO:0005576	biological_process|molecular_function|cellular_component|extracellular region			Detected	Detected	Detected	Detected	Detected	Detected	9.66829	9.86961	10.3515	8.66041	8.76739	9.25884
A_55_P2921709	0.0441583	2.08301	1.05867	up	5.25688	4.19821	Acacb	acetyl-Coenzyme A carboxylase beta [Source:MGI Symbol;Acc:MGI:2140940] [ENSMUST00000102582]	100705	acetyl-Coenzyme A carboxylase beta	XM_006530115	XM_006530115	Mm.484458	chr5:114596822-114615564	AAGTGTGAACACAGTTGCCTGAATGGTCTTGCTTCTCTTTCTGACTTGCCTGCTTTTCTC	FALSE	GO:0042802,GO:0009374,GO:0003989,GO:0043086,GO:0010629,GO:0046322,GO:0010884,GO:0004075,GO:0046872,GO:0005524,GO:0005634,GO:0005739,GO:0010906,GO:0050995,GO:0014070,GO:0006084,GO:0051289,GO:0016020,GO:0006629,GO:0060421,GO:0016874,GO:0006631,GO:0000166,GO:0097009,GO:0031667,GO:0006633,GO:0003824,GO:2001295,GO:0031999,GO:0008152	identical protein binding|biotin binding|acetyl-CoA carboxylase activity|negative regulation of catalytic activity|negative regulation of gene expression|negative regulation of fatty acid oxidation|positive regulation of lipid storage|biotin carboxylase activity|metal ion binding|ATP binding|nucleus|mitochondrion|regulation of glucose metabolic process|negative regulation of lipid catabolic proce…	path:mmu00620,path:mmu00640,path:mmu00061,path:mmu04152,path:mmu04910,path:mmu04922,path:mmu04920,path:mmu04931	Pyruvate metabolism|Propanoate metabolism|Fatty acid biosynthesis|AMPK signaling pathway|Insulin signaling pathway|Glucagon signaling pathway|Adipocytokine signaling pathway|Insulin resistance	Detected	Detected	Detected	Detected	Detected	Detected	5.51716	5.20373	5.04974	3.57159	4.29053	4.7325
A_55_P2037608	0.0167093	-2.59361	-1.37496	down	7.54755	8.92251	Acp5	Mus musculus acid phosphatase 5, tartrate resistant (Acp5), transcript variant 1, mRNA [NM_001102405]	11433	acid phosphatase 5, tartrate resistant	NM_001102405	NM_001102405	Mm.46354	chr9:21931249-21931190	CTTTCTTGGGAACGGGCTTTCCTTTCAGTCAAGTCTTACTGTCACTGCTATTCAATAAAA	FALSE	GO:0050830,GO:0005764,GO:0060349,GO:0016311,GO:0016787,GO:0032496,GO:0032691,GO:0032695,GO:0032720,GO:0032929,GO:0034097,GO:0045019,GO:0045453,GO:0003993,GO:0046872,GO:0050728	defense response to Gram-positive bacterium|lysosome|bone morphogenesis|dephosphorylation|hydrolase activity|response to lipopolysaccharide|negative regulation of interleukin-1 beta production|negative regulation of interleukin-12 production|negative regulation of tumor necrosis factor production|negative regulation of superoxide anion generation|response to cytokine|negative regulation of nitric…	path:mmu00740,path:mmu04142,path:mmu04380,path:mmu05323	Riboflavin metabolism|Lysosome|Osteoclast differentiation|Rheumatoid arthritis	Detected	Detected	Detected	Detected	Detected	Detected	7.56917	7.48174	7.59173	9.61119	8.6329	8.52343
A_55_P2732768	0.0194417	3.03319	1.60084	up	7.94706	6.34622	Acsm5	Mus musculus adult male aorta and vein cDNA, RIKEN full-length enriched library, clone:A530084I08 product:hypothetical Firefly luciferase-like structure containing protein, full insert sequence. [AK080219]	272428	acyl-CoA synthetase medium-chain family member 5	AK080219		Mm.185183	chr7:126678435-126678494	AAGAAAAATCTAGTGCTGGGTTTCTGAGCTTTGCACACGTTGGGTAAATGTCCTATCATT	FALSE	GO:0004321,GO:0005524,GO:0005739,GO:0005759,GO:0006629,GO:0006631,GO:0006633,GO:0006637,GO:0008152,GO:0015645,GO:0016874,GO:0000166,GO:0046872,GO:0003824,GO:0047760,GO:0003996	fatty-acyl-CoA synthase activity|ATP binding|mitochondrion|mitochondrial matrix|lipid metabolic process|fatty acid metabolic process|fatty acid biosynthetic process|acyl-CoA metabolic process|metabolic process|fatty acid ligase activity|ligase activity|nucleotide binding|metal ion binding|catalytic activity|butyrate-CoA ligase activity|acyl-CoA ligase activity	path:mmu00650	Butanoate metabolism	Detected	Detected	Detected	Detected	Detected	Detected	8.02944	7.89109	7.92065	5.53834	6.54198	6.95836
A_51_P246854	0.0129392	-2.81328	-1.49225	down	12.3805	13.8728	Acta1	Mus musculus actin, alpha 1, skeletal muscle (Acta1), transcript variant 2, mRNA [NM_009606]	11459	actin, alpha 1, skeletal muscle	NM_009606	NM_009606	Mm.214950	chr8:126416256-126416197	ACATCGACATCAGGAAGGACCTGTACGCCAACAACGTCATGTCAGGGGGCACCACCATGT	FALSE	GO:0005524,GO:0005737,GO:0005856,GO:0005865,GO:0005884,GO:0015629,GO:0030017,GO:0030240,GO:0032991,GO:0048741,GO:0000166,GO:0001725,GO:0005515	ATP binding|cytoplasm|cytoskeleton|striated muscle thin filament|actin filament|actin cytoskeleton|sarcomere|skeletal muscle thin filament assembly|protein-containing complex|skeletal muscle fiber development|nucleotide binding|stress fiber|protein binding			Detected	Detected	Detected	Detected	Detected	Detected	12.5541	12.2533	12.3341	13.2847	14.4542	13.8794
A_55_P2025765	0.00764987	-2.44154	-1.28779	down	4.43875	5.72654	Adam8	Mus musculus a disintegrin and metallopeptidase domain 8 (Adam8), transcript variant 1, mRNA [NM_007403]	11501	a disintegrin and metallopeptidase domain 8	NM_007403	NM_007403	Mm.15969	chr7:147164932-147164873	CCGTCATCTCCGGATTGAAACAGATTAGTTGTTGAAATTATGACTAAACACTATTCACTA	FALSE	GO:0005509,GO:0005515,GO:0005737,GO:0005886,GO:0005887,GO:0006508,GO:0033089,GO:0006954,GO:0042581,GO:0007160,GO:0043406,GO:0008233,GO:0043524,GO:0043534,GO:0045089,GO:0045670,GO:0061025,GO:0045780,GO:0070245,GO:0070820,GO:0045785,GO:0071065,GO:0071133,GO:0071456,GO:0072675,GO:0000902,GO:0098609,GO:0001525,GO:2000309,GO:0002102,GO:2000391,GO:0002523,GO:0002675,GO:0002693,GO:0004222,GO:0005178,GO:…	calcium ion binding|protein binding|cytoplasm|plasma membrane|integral component of plasma membrane|proteolysis|positive regulation of T cell differentiation in thymus|inflammatory response|specific granule|cell-matrix adhesion|positive regulation of MAP kinase activity|peptidase activity|negative regulation of neuron apoptotic process|blood vessel endothelial cell migration|positive regulation o…			Detected	Detected	Detected	Detected	Detected	Detected	4.35292	4.47247	4.49087	6.22296	5.58302	5.37365
A_52_P150851	0.0206862	-3.24416	-1.69784	down	4.5677	6.26554	Adamts12	Mus musculus 10 days neonate skin cDNA, RIKEN full-length enriched library, clone:4732458B12 product:similar to ADAMTS-12 PRECURSOR (EC 3.4.24.-) (A DISINTEGRIN AND METALLOPROTEINASE WITH THROMBOSPONDIN MOTIFS 12) (ADAM-TS 12) (ADAM- TS12) [Homo sapiens], full insert sequence. [AK028812]	239337	a disintegrin-like and metallopeptidase (reprolysin type) with thrombospondin type 1 motif, 12	AK028812		Mm.482727	chr15:11278486-11278545	ATTTCAGACCCTAACTTCCCATCTGGTTAGCTGTTGTTCTCTAGAAGCTACATGTTGCTA	FALSE	GO:0071356,GO:0006508,GO:0071773,GO:0007160,GO:1901509,GO:0008233,GO:0008237,GO:0016477,GO:0016787,GO:0030167,GO:1902203,GO:0031012,GO:1902548,GO:0032331,GO:2001113,GO:0046872,GO:0050727,GO:0004222,GO:0051603,GO:0005576,GO:0071347,GO:0005578	cellular response to tumor necrosis factor|proteolysis|cellular response to BMP stimulus|cell-matrix adhesion|regulation of endothelial tube morphogenesis|peptidase activity|metallopeptidase activity|cell migration|hydrolase activity|proteoglycan catabolic process|negative regulation of hepatocyte growth factor receptor signaling pathway|extracellular matrix|negative regulation of cellular respon…			Detected	Detected	Detected	Detected	Detected	Detected	4.35712	5.1694	4.17658	6.91845	5.76731	6.11088
A_52_P184042	0.0113332	-3.83989	-1.94106	down	3.56449	5.50555	Adamts2	Mus musculus a disintegrin-like and metallopeptidase (reprolysin type) with thrombospondin type 1 motif, 2 (Adamts2), transcript variant 1, mRNA [NM_175643]	216725	a disintegrin-like and metallopeptidase (reprolysin type) with thrombospondin type 1 motif, 2	NM_175643	NM_175643	Mm.339048	chr11:50590188-50590247	GGGCTTCACTATTCCATGAACGAGCAGTGTCGCTTTGACTTTGGCCTGGGTTACATGATG	FALSE	GO:0005615,GO:0006508,GO:0007283,GO:0008233,GO:0008237,GO:0008270,GO:0016485,GO:0016787,GO:0030199,GO:0030324,GO:0030574,GO:0004222,GO:0043588,GO:0005576,GO:0046872,GO:0005578	extracellular space|proteolysis|spermatogenesis|peptidase activity|metallopeptidase activity|zinc ion binding|protein processing|hydrolase activity|collagen fibril organization|lung development|collagen catabolic process|metalloendopeptidase activity|skin development|extracellular region|metal ion binding|proteinaceous extracellular matrix			Not Detected	Not Detected	Not Detected	Detected	Detected	Detected	3.12001	3.54055	4.03291	6.18308	5.02433	5.30926
A_51_P227222	0.0408055	-3.15976	-1.65981	down	10.2746	11.9344	Adamts2	Mus musculus a disintegrin-like and metallopeptidase (reprolysin type) with thrombospondin type 1 motif, 2 (Adamts2), transcript variant 1, mRNA [NM_175643]	216725	a disintegrin-like and metallopeptidase (reprolysin type) with thrombospondin type 1 motif, 2	NM_175643	NM_175643	Mm.339048	chr11:50617472-50617531	CAAAGAATCCAGGAGCTCATTAATGCAGTGCAGAGGAAAGAGAAGCCGGGAAAGTTCTAA	FALSE	GO:0005615,GO:0006508,GO:0007283,GO:0008233,GO:0008237,GO:0008270,GO:0016485,GO:0016787,GO:0030199,GO:0030324,GO:0030574,GO:0004222,GO:0043588,GO:0005576,GO:0046872,GO:0005578	extracellular space|proteolysis|spermatogenesis|peptidase activity|metallopeptidase activity|zinc ion binding|protein processing|hydrolase activity|collagen fibril organization|lung development|collagen catabolic process|metalloendopeptidase activity|skin development|extracellular region|metal ion binding|proteinaceous extracellular matrix			Detected	Detected	Detected	Detected	Detected	Detected	10.2229	10.3982	10.2025	13.028	11.54	11.2352
A_55_P1955778	0.0346145	-2.88669	-1.52942	down	2.95095	4.48037	Adamts4	Mus musculus a disintegrin-like and metallopeptidase (reprolysin type) with thrombospondin type 1 motif, 4 (Adamts4), mRNA [NM_172845]	240913	a disintegrin-like and metallopeptidase (reprolysin type) with thrombospondin type 1 motif, 4	NM_172845	NM_172845	Mm.491147	chr1:173189952-173190011	CGCATCTTTGAGCATTAGTTTTCTCATGTGCCAATAATAATCCCTTAGAAATTGGTTGTA	FALSE	GO:0005576,GO:0005578,GO:0005615,GO:0006508,GO:0008233,GO:0008237,GO:0016607,GO:0016787,GO:0031012,GO:0042742,GO:0002020,GO:0046872,GO:0004222,GO:0005515	extracellular region|proteinaceous extracellular matrix|extracellular space|proteolysis|peptidase activity|metallopeptidase activity|nuclear speck|hydrolase activity|extracellular matrix|defense response to bacterium|protease binding|metal ion binding|metalloendopeptidase activity|protein binding			Not Detected	Not Detected	Not Detected	Detected	Detected	Detected	2.30474	3.53766	3.01045	5.02802	3.88881	4.52428
A_55_P2159555	0.0120231	-2.74599	-1.45733	down	4.87984	6.33716	Adamts4	a disintegrin-like and metallopeptidase (reprolysin type) with thrombospondin type 1 motif, 4 [Source:MGI Symbol;Acc:MGI:1339949] [ENSMUST00000111315]	240913	a disintegrin-like and metallopeptidase (reprolysin type) with thrombospondin type 1 motif, 4	AK028364		Mm.491147	chr1:173190709-173190768	AATGAGAGGAACAGGATGTGGTCTGGTATTGCCTAATAATCAACAAAGCAAAGCAAAGCC	FALSE	GO:0005576,GO:0005578,GO:0005615,GO:0006508,GO:0008233,GO:0008237,GO:0016607,GO:0016787,GO:0031012,GO:0042742,GO:0002020,GO:0046872,GO:0004222,GO:0005515	extracellular region|proteinaceous extracellular matrix|extracellular space|proteolysis|peptidase activity|metallopeptidase activity|nuclear speck|hydrolase activity|extracellular matrix|defense response to bacterium|protease binding|metal ion binding|metalloendopeptidase activity|protein binding			Detected	Detected	Detected	Detected	Detected	Detected	5.02494	4.72246	4.89211	6.93004	6.25963	5.82182
A_51_P259603	0.000159331	-2.32213	-1.21545	down	4.89636	6.11181	Adcyap1r1	Mus musculus adenylate cyclase activating polypeptide 1 receptor 1 (Adcyap1r1), transcript variant 1, mRNA [NM_007407]	11517	adenylate cyclase activating polypeptide 1 receptor 1	NM_007407	NM_007407	Mm.44245	chr6:55450829-55450888	CAAGCTCTGAAAACAACACCGCTGTGTGCTCATTCTTAGAGTGAAGACCCTGAAAGGTAT	FALSE	GO:0042923,GO:0007283,GO:0004999,GO:0043005,GO:0008179,GO:0005515,GO:0043231,GO:0009986,GO:0005737,GO:0043235,GO:0005768,GO:0005791,GO:0005886,GO:0005901,GO:0010524,GO:0005923,GO:0043950,GO:0016020,GO:0007165,GO:0051057,GO:0016021,GO:0007166,GO:0060548,GO:0019933,GO:0007186,GO:0004871,GO:0060732,GO:0030154,GO:0007202,GO:0004888,GO:0030306,GO:0007275,GO:0004930	neuropeptide binding|spermatogenesis|vasoactive intestinal polypeptide receptor activity|neuron projection|adenylate cyclase binding|protein binding|intracellular membrane-bounded organelle|cell surface|cytoplasm|receptor complex|endosome|rough endoplasmic reticulum|plasma membrane|caveola|positive regulation of calcium ion transport into cytosol|bicellular tight junction|positive regulation of c…	path:mmu04024,path:mmu04080,path:mmu04911,path:mmu04924,path:mmu04713	cAMP signaling pathway|Neuroactive ligand-receptor interaction|Insulin secretion|Renin secretion|Circadian entrainment	Detected	Detected	Detected	Detected	Detected	Detected	4.92402	4.91281	4.85226	6.18661	5.94193	6.20689
A_55_P2042500	0.0482237	2.84258	1.5072	up	7.05961	5.55241	Adig	Mus musculus adipogenin (Adig), mRNA [NM_145635]	246747	adipogenin	NM_145635	NM_145635	Mm.28800	chr2:158333875-158333934	ACAGGGTGTGTTGGATACCTATTAAAGAAATGGGGGTGCTCTTGTGCCCCTACAGAGCTT	FALSE	GO:0005811,GO:0007283,GO:0016020,GO:0016021,GO:0045444,GO:0045600,GO:0050872,GO:0050873,GO:0003674,GO:0005634,GO:0005737	lipid droplet|spermatogenesis|membrane|integral component of membrane|fat cell differentiation|positive regulation of fat cell differentiation|white fat cell differentiation|brown fat cell differentiation|molecular_function|nucleus|cytoplasm			Detected	Detected	Detected	Detected	Detected	Detected	7.07004	7.04864	7.06015	4.48365	6.15831	6.01527
A_52_P419455	0.0173992	2.20225	1.13898	up	5.17932	4.04034	Adora2b	Mus musculus adenosine A2b receptor (Adora2b), mRNA [NM_007413]	11541	adenosine A2b receptor	NM_007413	NM_007413	Mm.40740	chr11:62079096-62079155	TATGCCTACAGGAACCGAGACTTCCGCTACAGTTTCCACAAGATCATCTCCAGATATGTT	FALSE	GO:0043306,GO:0016020,GO:0004871,GO:0043950,GO:0016021,GO:0004930,GO:0045765,GO:0030828,GO:0005886,GO:0060087,GO:0007165,GO:0007186,GO:0007189,GO:0031284,GO:0008284,GO:0097755,GO:0031668,GO:0008285,GO:0032722,GO:0009986,GO:0032755,GO:0010575,GO:0001609,GO:0032966,GO:0010701,GO:0001973,GO:0033605,GO:0010893,GO:0002882	positive regulation of mast cell degranulation|membrane|signal transducer activity|positive regulation of cAMP-mediated signaling|integral component of membrane|G-protein coupled receptor activity|regulation of angiogenesis|positive regulation of cGMP biosynthetic process|plasma membrane|relaxation of vascular smooth muscle|signal transduction|G-protein coupled receptor signaling pathway|adenylat…	path:mmu04015,path:mmu04020,path:mmu04080,path:mmu04270,path:mmu05034	Rap1 signaling pathway|Calcium signaling pathway|Neuroactive ligand-receptor interaction|Vascular smooth muscle contraction|Alcoholism	Detected	Detected	Detected	Detected	Detected	Detected	5.54718	5.37853	4.61225	3.97171	4.12753	4.02179
A_51_P337269	0.00803039	10.891	3.44507	up	6.28832	2.84325	Aldob	Mus musculus aldolase B, fructose-bisphosphate (Aldob), mRNA [NM_144903]	230163	aldolase B, fructose-bisphosphate	NM_144903	NM_144903	Mm.482116	chr4:49549467-49549408	CCAGTTCCCTATGTTCCAGAACATTCATCCAAGAAAAGAACAGGCCACGACTGAGAAAAG	FALSE	GO:0070072,GO:0043434,GO:0016829,GO:0004332,GO:0048471,GO:0030388,GO:0005634,GO:0051117,GO:0030867,GO:0005737,GO:0061609,GO:0005764,GO:0005815,GO:0005829,GO:0005856,GO:0030868,GO:0005886,GO:0031210,GO:0006000,GO:0061615,GO:0032781,GO:0006096,GO:0061624,GO:0034451,GO:0006116,GO:0003824,GO:0061625,GO:0042802,GO:0008092,GO:0070061,GO:0043231,GO:0010043	vacuolar proton-transporting V-type ATPase complex assembly|response to peptide hormone|lyase activity|fructose-bisphosphate aldolase activity|perinuclear region of cytoplasm|fructose 1,6-bisphosphate metabolic process|nucleus|ATPase binding|rough endoplasmic reticulum membrane|cytoplasm|fructose-1-phosphate aldolase activity|lysosome|microtubule organizing center|cytosol|cytoskeleton|smooth endo…	path:mmu00010,path:mmu00030,path:mmu00051	Glycolysis / Gluconeogenesis|Pentose phosphate pathway|Fructose and mannose metabolism	Detected	Detected	Detected	Not Detected	Not Detected	Not Detected	6.32991	6.7906	5.74445	2.81727	1.75802	3.95447
A_66_P104572	0.0125504	2.29188	1.19653	up	5.48765	4.29112	Amy1	Mus musculus amylase 1, salivary (Amy1), transcript variant 1, mRNA [NM_007446]	11722	amylase 1, salivary	NM_007446	NM_007446	Mm.439727	chr3:113264775-113264624	GGGGAGCATCCATCTTGACATTCTGGGATGCTAGACTCTATAAAATGGCTGTTGGCTTTA	FALSE	GO:0005576,GO:0005615,GO:0005975,GO:0008152,GO:0016052,GO:0016160,GO:0016787,GO:0016798,GO:0031404,GO:0043169,GO:0003824,GO:0046872,GO:0004556,GO:0005509	extracellular region|extracellular space|carbohydrate metabolic process|metabolic process|carbohydrate catabolic process|amylase activity|hydrolase activity|hydrolase activity, acting on glycosyl bonds|chloride ion binding|cation binding|catalytic activity|metal ion binding|alpha-amylase activity|calcium ion binding	path:mmu00500,path:mmu04973	Starch and sucrose metabolism|Carbohydrate digestion and absorption	Detected	Detected	Detected	Detected	Detected	Detected	5.85544	5.24218	5.36534	3.88936	4.42158	4.56242
A_55_P1983418	0.00138507	2.29626	1.19929	up	5.77304	4.57375	Amy1	Mus musculus amylase 1, salivary (Amy1), transcript variant 1, mRNA [NM_007446]	11722	amylase 1, salivary	NM_007446	NM_007446	Mm.439727	chr3:113258960-113258901	CTATTAGTAACTCTGCCGAAGACCCATTTATTGCAATCCATGCAGAGTCAAAAATATAAA	FALSE	GO:0005576,GO:0005615,GO:0005975,GO:0008152,GO:0016052,GO:0016160,GO:0016787,GO:0016798,GO:0031404,GO:0043169,GO:0003824,GO:0046872,GO:0004556,GO:0005509	extracellular region|extracellular space|carbohydrate metabolic process|metabolic process|carbohydrate catabolic process|amylase activity|hydrolase activity|hydrolase activity, acting on glycosyl bonds|chloride ion binding|cation binding|catalytic activity|metal ion binding|alpha-amylase activity|calcium ion binding	path:mmu00500,path:mmu04973	Starch and sucrose metabolism|Carbohydrate digestion and absorption	Detected	Detected	Detected	Detected	Detected	Detected	5.75092	5.84419	5.72401	4.28079	4.69388	4.74658
A_51_P357647	0.00939178	-4.21362	-2.07506	down	2.44417	4.51923	Angptl1	Mus musculus angiopoietin-like 1 (Angptl1), mRNA [NM_028333]	72713	angiopoietin-like 1	NM_028333	NM_028333	Mm.389206	chr1:158788711-158790554	ATAATGGTAAACAGTTCACCACGCTGGACAGAGATAAAGATACGTACACAGGAAACTGCG	FALSE	GO:0007169,GO:0005102,GO:0005576,GO:0005615	transmembrane receptor protein tyrosine kinase signaling pathway|signaling receptor binding|extracellular region|extracellular space			Not Detected	Not Detected	Not Detected	Detected	Detected	Detected	2.62992	2.9425	1.7601	4.90393	4.00847	4.64529
A_51_P220150	0.0324568	-8.57124	-3.0995	down	3.42943	6.52893	Angptl7	Mus musculus angiopoietin-like 7 (Angptl7), mRNA [NM_001039554]	654812	angiopoietin-like 7	NM_001039554	NM_001039554	Mm.388929	chr4:147870043-147869984	TAACCCTGAGGTCACTTAACCCATTTTCCCTAACTGAGGCTTAGATGACACGAGGGAAAA	FALSE	GO:0005575,GO:0005576	cellular_component|extracellular region			Not Detected	Not Detected	Not Detected	Detected	Detected	Detected	3.64896	3.77353	2.8658	8.36577	5.74083	5.48021
A_51_P207591	0.000207028	-3.46951	-1.79473	down	6.65466	8.44939	Anxa8	Mus musculus annexin A8 (Anxa8), transcript variant 1, mRNA [NM_013473]	11752	annexin A8	NM_013473	NM_013473	Mm.3267	chr14:34913661-34913720	ATCCTCTGATCGTGGTCTCCGAGCCTGAAGAACATGACAGAACTCTTCTCAATATTCGTT	FALSE	GO:0005547,GO:0005829,GO:0005886,GO:0007596,GO:0007599,GO:0031902,GO:0043325,GO:0046872,GO:0051015,GO:0005509,GO:0005544,GO:0005546	phosphatidylinositol-3,4,5-trisphosphate binding|cytosol|plasma membrane|blood coagulation|hemostasis|late endosome membrane|phosphatidylinositol-3,4-bisphosphate binding|metal ion binding|actin filament binding|calcium ion binding|calcium-dependent phospholipid binding|phosphatidylinositol-4,5-bisphosphate binding			Detected	Detected	Detected	Detected	Detected	Detected	6.72438	6.43007	6.80954	8.59236	8.43194	8.32388
A_51_P334979	0.0470176	-2.30959	-1.20764	down	4.78739	5.99503	Apoc2	Mus musculus apolipoprotein C-II (Apoc2), mRNA [NM_001277944]	11813	apolipoprotein C-II	NM_001277944	NM_001277944	Mm.28394	chr7:20257086-20257027	GGGAAAGGAAAACCTGATGACAGACACCGCGCCTCTTTGCTCGCATCACCAGACCAGGAT	FALSE	GO:0060697,GO:0042803,GO:0010898,GO:0070328,GO:0042953,GO:0010916,GO:0043274,GO:0016004,GO:0032375,GO:0033344,GO:0033700,GO:0034361,GO:0045723,GO:0034362,GO:0045833,GO:0034363,GO:0048261,GO:0034366,GO:0051006,GO:0034382,GO:0005615,GO:0055102,GO:0034384,GO:0008289,GO:0060230,GO:0042627,GO:0010518	positive regulation of phospholipid catabolic process|protein homodimerization activity|positive regulation of triglyceride catabolic process|triglyceride homeostasis|lipoprotein transport|negative regulation of very-low-density lipoprotein particle clearance|phospholipase binding|phospholipase activator activity|negative regulation of cholesterol transport|cholesterol efflux|phospholipid efflux|…	path:mmu04979	Cholesterol metabolism	Detected	Detected	Detected	Detected	Detected	Detected	4.67033	4.74789	4.94395	6.82004	5.46729	5.69775
A_55_P2722278	0.0111014	-4.15662	-2.05541	down	3.53678	5.59219	Arhgef2	rho/rac guanine nucleotide exchange factor (GEF) 2 [Source:MGI Symbol;Acc:MGI:103264] [ENSMUST00000176514]	16800	rho/rac guanine nucleotide exchange factor (GEF) 2	CJ236638		Mm.482396	chr3:88421364-88421423	TTGTTTTTGAGATATGGTTTCACATAGCTCAGGCTACCCTTAAATTATGGAGTTGAAGAT	FALSE	GO:0005737,GO:0005794,GO:0005856,GO:0005874,GO:0005923,GO:0007015,GO:0032587,GO:0007026,GO:0032755,GO:0007049,GO:0032760,GO:0007275,GO:0032991,GO:0035023,GO:0035556,GO:0043025,GO:0071225,GO:0043198,GO:0071802,GO:0045087,GO:2001224,GO:0045666,GO:0000132,GO:0000902,GO:0002102,GO:0002376,GO:0005085,GO:0005089,GO:0005515,GO:0007399,GO:0008017,GO:0014069,GO:0017048,GO:0030054,GO:0030154,GO:0030676,GO:…	cytoplasm|Golgi apparatus|cytoskeleton|microtubule|bicellular tight junction|actin filament organization|ruffle membrane|negative regulation of microtubule depolymerization|positive regulation of interleukin-6 production|cell cycle|positive regulation of tumor necrosis factor production|multicellular organism development|protein-containing complex|regulation of Rho protein signal transduction|int…	path:mmu04530,path:mmu05418	Tight junction|Fluid shear stress and atherosclerosis	Detected	Not Detected	Not Detected	Detected	Detected	Detected	4.39504	3.26532	2.94999	5.82014	5.61578	5.34066
A_55_P2505115	0.0141167	2.09291	1.06551	up	11.3909	10.3253	Armc2	Mus musculus armadillo repeat containing 2 (Armc2), mRNA [NM_001034858]	213402	armadillo repeat containing 2	NM_001034858	NM_001034858	Mm.211320	chr10:41634865-41634806	TGAGAGTCTGTTTGCTCGCTTGTCTCAGGAGGATAAAATTCGCCTCTGAATAAATTATTT	FALSE	GO:0003674,GO:0005575,GO:0008150	molecular_function|cellular_component|biological_process			Detected	Detected	Detected	Detected	Detected	Detected	11.2053	11.4013	11.5659	9.92351	10.7334	10.3192
A_52_P267651	0.00544219	-2.00646	-1.00465	down	4.93832	5.94297	Arntl	Mus musculus aryl hydrocarbon receptor nuclear translocator-like (Arntl), transcript variant 1, mRNA [NM_007489]	11865	aryl hydrocarbon receptor nuclear translocator-like	NM_007489	NM_007489	Mm.440371	chr7:120456978-120457037	AACCCCCACATAGGCATCGATATGATAGATAACGACCAAGGATCAAGTAGTCCCAGTAAC	FALSE	GO:0003677,GO:0003700,GO:0005515,GO:0005634,GO:0005654,GO:0032922,GO:0005667,GO:0005737,GO:0033391,GO:0042176,GO:0042634,GO:0042753,GO:0046983,GO:0043161,GO:0048511,GO:0043231,GO:0050767,GO:0043425,GO:0050796,GO:0051726,GO:0051775,GO:0000060,GO:0051879,GO:0000976,GO:0060137,GO:0000982,GO:0070491,GO:0001046,GO:0001047,GO:0001077,GO:0001190,GO:0006351,GO:0006355,GO:0007283,GO:0007623,GO:0008134,GO:…	DNA binding|DNA binding transcription factor activity|protein binding|nucleus|nucleoplasm|circadian regulation of gene expression|transcription factor complex|cytoplasm|chromatoid body|regulation of protein catabolic process|regulation of hair cycle|positive regulation of circadian rhythm|protein dimerization activity|proteasome-mediated ubiquitin-dependent protein catabolic process|rhythmic proc…	path:mmu04728,path:mmu04710,path:mmu05168	Dopaminergic synapse|Circadian rhythm|Herpes simplex infection	Detected	Detected	Detected	Detected	Detected	Detected	4.9961	5.10721	4.71163	5.8921	5.72817	6.20865
A_66_P140742	0.0329994	-2.11203	-1.07863	down	3.7593	4.83793	Azin2	Mus musculus antizyme inhibitor 2 (Azin2), transcript variant 1, mRNA [NM_172875]	242669	antizyme inhibitor 2	NM_172875	NM_172875	Mm.215814	chr4:128609463-128609404	GTTTGTGCCCTGTAAATAGGACCAGTCTTACACTCGCTGTAGTTCAAGTATGCAACATAA	FALSE	GO:0005739,GO:0005794,GO:0005801,GO:0005802,GO:0006591,GO:0006596,GO:0008792,GO:0042978,GO:0015489,GO:0015847,GO:0042995,GO:0016020,GO:0043085,GO:0043204,GO:0048471,GO:0098629,GO:1902269,GO:1990005,GO:0003824,GO:0004586,GO:0005515,GO:0005634,GO:0005737,GO:0030133,GO:0030424,GO:0030425,GO:0031410,GO:0033116,GO:0033387,GO:0042177	mitochondrion|Golgi apparatus|cis-Golgi network|trans-Golgi network|ornithine metabolic process|polyamine biosynthetic process|arginine decarboxylase activity|ornithine decarboxylase activator activity|putrescine transmembrane transporter activity|putrescine transport|cell projection|membrane|positive regulation of catalytic activity|perikaryon|perinuclear region of cytoplasm|trans-Golgi network …	path:mmu00330	Arginine and proline metabolism	Not Detected	Detected	Not Detected	Detected	Detected	Detected	3.70296	4.13131	3.44363	5.3194	4.38026	4.81413
A_52_P563825	0.0349763	-2.76427	-1.4669	down	3.62968	5.09658	B3galt1	Mus musculus UDP-Gal:betaGlcNAc beta 1,3-galactosyltransferase, polypeptide 1 (B3galt1), mRNA [NM_020283]	26877	UDP-Gal:betaGlcNAc beta 1,3-galactosyltransferase, polypeptide 1	NM_020283	NM_020283	Mm.226435	chr2:67958260-67958319	GTATTTTGAGATCTTTTAGTTTAAGAGGTGCTACATAATGCCATGTATCATGCATGATGC	FALSE	GO:0047275,GO:0009312,GO:0005794,GO:0006486,GO:0016020,GO:0006487,GO:0006493,GO:0006682,GO:0008375,GO:0008376,GO:0016021,GO:0008378,GO:0016740,GO:0008499,GO:0016757,GO:0000139,GO:0016758,GO:0005783,GO:0030259	glucosaminylgalactosylglucosylceramide beta-galactosyltransferase activity|oligosaccharide biosynthetic process|Golgi apparatus|protein glycosylation|membrane|protein N-linked glycosylation|protein O-linked glycosylation|galactosylceramide biosynthetic process|acetylglucosaminyltransferase activity|acetylgalactosaminyltransferase activity|integral component of membrane|galactosyltransferase activ…	path:mmu00601	Glycosphingolipid biosynthesis - lacto and neolacto series	Detected	Not Detected	Not Detected	Detected	Detected	Detected	4.41498	3.28452	3.18953	5.58166	4.97681	4.73127
A_51_P233928	0.0288586	-2.67685	-1.42054	down	3.8195	5.24004	B4galnt1	Mus musculus beta-1,4-N-acetyl-galactosaminyl transferase 1 (B4galnt1), transcript variant 1, mRNA [NM_008080]	14421	beta-1,4-N-acetyl-galactosaminyl transferase 1	NM_008080	NM_008080	Mm.386762	chr10:126609172-126609231	CCAAGTGCCAAAGAGCCCAGAAGGACTCTAAGACCCTCAAGTGGAAACACTCTCACCTCC	FALSE	GO:0016758,GO:0003947,GO:0019915,GO:0030173,GO:0005794,GO:0005886,GO:0006629,GO:0006665,GO:0006687,GO:0030259,GO:0007283,GO:0008376,GO:0016020,GO:0016021,GO:0001574,GO:0016740,GO:0016757	transferase activity, transferring hexosyl groups|(N-acetylneuraminyl)-galactosylglucosylceramide N-acetylgalactosaminyltransferase activity|lipid storage|integral component of Golgi membrane|Golgi apparatus|plasma membrane|lipid metabolic process|sphingolipid metabolic process|glycosphingolipid metabolic process|lipid glycosylation|spermatogenesis|acetylgalactosaminyltransferase activity|membran…	path:mmu00604	Glycosphingolipid biosynthesis - ganglio series	Not Detected	Not Detected	Not Detected	Detected	Detected	Detected	3.72053	3.85717	3.88079	6.07663	4.92442	4.71906
A_52_P299771	0.0204618	-2.32082	-1.21464	down	3.63747	4.8521	Bcl2a1c	Mus musculus B cell leukemia/lymphoma 2 related protein A1c (Bcl2a1c), mRNA [NM_007535]	12046	B cell leukemia/lymphoma 2 related protein A1c	NM_007535	NM_007535	Mm.378887	chr9:114239422-114239481	AGAACCTAAAGTCATACTTGGATGACTTTCACGTGGAATCCATAGATACCACCAGAATAA	FALSE	GO:0008630,GO:0015267,GO:0042803,GO:0043065,GO:0043066,GO:0046982,GO:0097192,GO:2001243,GO:0001836,GO:0005741,GO:0008053	intrinsic apoptotic signaling pathway in response to DNA damage|channel activity|protein homodimerization activity|positive regulation of apoptotic process|negative regulation of apoptotic process|protein heterodimerization activity|extrinsic apoptotic signaling pathway in absence of ligand|negative regulation of intrinsic apoptotic signaling pathway|release of cytochrome c from mitochondria|mito…	path:mmu04064,path:mmu04210,path:mmu05202,path:mmu05221	NF-kappa B signaling pathway|Apoptosis|Transcriptional misregulation in cancers|Acute myeloid leukemia	Not Detected	Not Detected	Not Detected	Detected	Detected	Detected	3.68498	3.77904	3.44838	5.07824	4.23671	5.24136
A_55_P1978424	0.0262412	-2.36123	-1.23954	down	8.12574	9.36528	Bcl2a1d	Mus musculus B cell leukemia/lymphoma 2 related protein A1d (Bcl2a1d), mRNA [NM_007536]	12047	B cell leukemia/lymphoma 2 related protein A1d	NM_007536	NM_007536	Mm.378888	chr9:88618224-88618165	CACTTGGCATTTCCATTTACAAACATGAAACTTGTCTTTCCAGAGTTGCAGATATTTTGT	FALSE	GO:2001243,GO:0008630,GO:0015267,GO:0030217,GO:0042803,GO:0043027,GO:0043065,GO:0043066,GO:0043154,GO:0046982,GO:0050852,GO:0001836,GO:0051400,GO:0005741,GO:0097192,GO:0008053	negative regulation of intrinsic apoptotic signaling pathway|intrinsic apoptotic signaling pathway in response to DNA damage|channel activity|T cell differentiation|protein homodimerization activity|cysteine-type endopeptidase inhibitor activity involved in apoptotic process|positive regulation of apoptotic process|negative regulation of apoptotic process|negative regulation of cysteine-type endo…	path:mmu04064,path:mmu04210,path:mmu05202,path:mmu05221	NF-kappa B signaling pathway|Apoptosis|Transcriptional misregulation in cancers|Acute myeloid leukemia	Detected	Detected	Detected	Detected	Detected	Detected	8.3943	8.07398	7.90894	9.94039	8.79478	9.36067
A_55_P2119969	0.0103782	-4.13437	-2.04767	down	6.73572	8.78338	Bdh2	Mus musculus 3-hydroxybutyrate dehydrogenase, type 2 (Bdh2), transcript variant 1, mRNA [NM_001172055]	69772	3-hydroxybutyrate dehydrogenase, type 2	NM_001172055	NM_001172055	Mm.45121	chr3:134967309-134967368	GAGTGTGACTCTTTAATAGTCTCTCGTCTCTTCTGAAGCTGTGGTAAATAAATCAAATAA	FALSE	GO:0005737,GO:0005829,GO:0006635,GO:0016491,GO:0016616,GO:0016628,GO:0019290,GO:0030855,GO:0051287,GO:0055072,GO:0003858,GO:0055114	cytoplasm|cytosol|fatty acid beta-oxidation|oxidoreductase activity|oxidoreductase activity, acting on the CH-OH group of donors, NAD or NADP as acceptor|oxidoreductase activity, acting on the CH-CH group of donors, NAD or NADP as acceptor|siderophore biosynthetic process|epithelial cell differentiation|NAD binding|iron ion homeostasis|3-hydroxybutyrate dehydrogenase activity|oxidation-reduction …	path:mmu00650,path:mmu00072	Butanoate metabolism|Synthesis and degradation of ketone bodies	Detected	Detected	Detected	Detected	Detected	Detected	7.00842	6.42318	6.77555	9.59906	8.51856	8.23253
A_52_P629625	0.0125361	-3.03543	-1.6019	down	3.56514	5.16704	Bend6	Mus musculus BEN domain containing 6 (Bend6), mRNA [NM_177235]	320705	BEN domain containing 6	NM_177235	NM_177235	Mm.336619	chr1:33909458-33909399	TGCTAAACTGCTTAATTTTGACCTGTTTATTTCCACTGTAGCAGAAGGAAAATTAACTGG	FALSE	GO:0005634,GO:0006351,GO:0006355,GO:0007399,GO:0045666,GO:0045746,GO:0001106,GO:0003682	nucleus|transcription, DNA-templated|regulation of transcription, DNA-templated|nervous system development|positive regulation of neuron differentiation|negative regulation of Notch signaling pathway|RNA polymerase II transcription corepressor activity|chromatin binding			Not Detected	Not Detected	Not Detected	Detected	Detected	Detected	3.45077	3.40684	3.83782	5.81139	5.0607	4.62903
A_55_P1975690	0.0349414	-2.00779	-1.00561	down	11.2273	12.2329	Bicc1	Mus musculus bicaudal C homolog 1 (Drosophila) (Bicc1), mRNA [NM_031397]	83675	bicaudal C homolog 1 (Drosophila)	NM_031397	NM_031397	Mm.286834	chr10:70387909-70387850	GCACTCGGAGTGTCTGGTATCAGGACCAAAGTGTTGATTTCGTACCTGTACTTCATGGCC	FALSE	GO:0005737,GO:0007275,GO:0007368,GO:0007507,GO:0090090,GO:0003676,GO:0003723,GO:0005515	cytoplasm|multicellular organism development|determination of left/right symmetry|heart development|negative regulation of canonical Wnt signaling pathway|nucleic acid binding|RNA binding|protein binding			Detected	Detected	Detected	Detected	Detected	Detected	11.4191	11.1012	11.1615	12.8104	12.1161	11.7721
A_51_P488196	0.0100815	-2.06867	-1.0487	down	7.94026	8.98896	Bmper	Mus musculus BMP-binding endothelial regulator (Bmper), mRNA [NM_028472]	73230	BMP-binding endothelial regulator	NM_028472	NM_028472	Mm.335020	chr9:23289301-23289360	GCTAGGGGCCATCTACGTTTTGTCACTATCTCATGGTGTATAAAATGAAAGCCTTCGGCT	FALSE	GO:0005576,GO:0005615,GO:0010594,GO:0030514,GO:0042118,GO:0048839,GO:0060393,GO:0070374,GO:0001657,GO:0002043,GO:0005515	extracellular region|extracellular space|regulation of endothelial cell migration|negative regulation of BMP signaling pathway|endothelial cell activation|inner ear development|regulation of pathway-restricted SMAD protein phosphorylation|positive regulation of ERK1 and ERK2 cascade|ureteric bud development|blood vessel endothelial cell proliferation involved in sprouting angiogenesis|protein bin…			Detected	Detected	Detected	Detected	Detected	Detected	7.75788	7.91659	8.1463	9.30121	9.04525	8.62043
A_66_P132990	0.023596	-3.3899	-1.76124	down	3.82884	5.59009	Bnc2	Mus musculus basonuclin 2 (Bnc2), mRNA [NM_172870]	242509	basonuclin 2	NM_172870	NM_172870	Mm.190774	chr4:83921374-83921315	AAGTGTGCAACTAACCCCAATTTTGATAGGATAATTCTTGGTCTTCTCCAAAGAGACATT	FALSE	GO:0005634,GO:0005654,GO:0006351,GO:0006355,GO:0042981,GO:0043586,GO:0046872,GO:0060021,GO:0060485,GO:0003416,GO:0003676,GO:0003677	nucleus|nucleoplasm|transcription, DNA-templated|regulation of transcription, DNA-templated|regulation of apoptotic process|tongue development|metal ion binding|roof of mouth development|mesenchyme development|endochondral bone growth|nucleic acid binding|DNA binding			Detected	Not Detected	Not Detected	Detected	Detected	Detected	4.4214	3.56672	3.49842	6.3327	5.45619	4.98137
A_55_P2051991	0.009503	-2.61958	-1.38934	down	3.39057	4.77991	Brsk1	Mus musculus BR serine/threonine kinase 1 (Brsk1), transcript variant 1, mRNA [NM_001003920]	381979	BR serine/threonine kinase 1	NM_001003920	NM_001003920	Mm.297064	chr7:4667524-4667583	CCTGCGTCTGTGTCTGATTCCGCCGGCGGCAGCAACAACAACAACAACAACAAAAATAAA	FALSE	GO:0005634,GO:0005654,GO:0005737,GO:0005813,GO:0016310,GO:0005856,GO:0016740,GO:0006468,GO:0018105,GO:0019901,GO:0030010,GO:0030054,GO:0030182,GO:0035556,GO:0000086,GO:0000166,GO:0000287,GO:0004672,GO:0004674,GO:0005515,GO:0005524,GO:0006974,GO:0007049,GO:0007095,GO:0007269,GO:0007399,GO:0007409,GO:0043015,GO:0008021,GO:0045202,GO:0009411,GO:0046872,GO:0016301,GO:0048812,GO:0050321,GO:0051298	nucleus|nucleoplasm|cytoplasm|centrosome|phosphorylation|cytoskeleton|transferase activity|protein phosphorylation|peptidyl-serine phosphorylation|protein kinase binding|establishment of cell polarity|cell junction|neuron differentiation|intracellular signal transduction|G2/M transition of mitotic cell cycle|nucleotide binding|magnesium ion binding|protein kinase activity|protein serine/threonine…			Not Detected	Detected	Not Detected	Detected	Detected	Detected	3.05851	3.92659	3.18661	5.02171	4.70185	4.61617
A_55_P2181191	0.0200037	-3.28396	-1.71544	down	2.75355	4.46899	Btg1	Mus musculus B cell translocation gene 1, anti-proliferative (Btg1), mRNA [NM_007569]	12226	B cell translocation gene 1, anti-proliferative	NM_007569	NM_007569	Mm.23811	chr10:96085358-96085417	GCAGCTTTAAATCAGTCGGATTTATGAATAACTTCATTGCTTAGGTTGTCAAACAGGAAT	FALSE	GO:0005737,GO:0006479,GO:0008285,GO:0019899,GO:0043085,GO:0045603,GO:0045663,GO:0045766,GO:0005515,GO:0045930,GO:0005634,GO:2000271	cytoplasm|protein methylation|negative regulation of cell proliferation|enzyme binding|positive regulation of catalytic activity|positive regulation of endothelial cell differentiation|positive regulation of myoblast differentiation|positive regulation of angiogenesis|protein binding|negative regulation of mitotic cell cycle|nucleus|positive regulation of fibroblast apoptotic process	path:mmu03018	RNA degradation	Not Detected	Not Detected	Not Detected	Detected	Detected	Detected	3.24001	3.1556	1.86505	4.63046	4.26392	4.51259
A_55_P2355330	0.0497902	-2.17125	-1.11853	down	7.821	8.93953	C1qtnf5	Mus musculus C1q and tumor necrosis factor related protein 5 (C1qtnf5), transcript variant 2, mRNA [NM_001040632]	235312	C1q and tumor necrosis factor related protein 5	NM_001040632	NM_001040632	Mm.227110	chr9:43916812-43916871	ATCTATGCCAGCATCAAGACAGACAGTACCTTCTCTGGATTTCTCGTCTATTCTGACTGG	FALSE	GO:0005923,GO:0009306,GO:0016020,GO:0016324,GO:0016328,GO:0030133,GO:0042802,GO:0042995,GO:0048839,GO:0070206,GO:0005576,GO:0005615,GO:0005886	bicellular tight junction|protein secretion|membrane|apical plasma membrane|lateral plasma membrane|transport vesicle|identical protein binding|cell projection|inner ear development|protein trimerization|extracellular region|extracellular space|plasma membrane			Detected	Detected	Detected	Detected	Detected	Detected	8.01	7.65362	7.79938	9.71267	8.48191	8.62401
A_52_P405177	0.0334921	-2.67857	-1.42146	down	7.83554	9.257	C1qtnf6	Mus musculus C1q and tumor necrosis factor related protein 6 (C1qtnf6), transcript variant 1, mRNA [NM_028331]	72709	C1q and tumor necrosis factor related protein 6	NM_028331	NM_028331	Mm.34776	chr15:78354182-78354123	CCAAAGCAGGTCTAGGGACTGAAGCCAGTGACATTCAGGTTACCTGGGGGCCTTCTCTGA	FALSE	GO:0042802,GO:0051259,GO:0070208,GO:0005576,GO:0005581,GO:0005615	identical protein binding|protein complex oligomerization|protein heterotrimerization|extracellular region|collagen trimer|extracellular space			Detected	Detected	Detected	Detected	Detected	Detected	7.91422	7.91117	7.68124	10.1362	8.78077	8.85405
A_51_P466910	0.0382685	-2.01574	-1.01131	down	5.29407	6.30537	Cacna1g	Mus musculus calcium channel, voltage-dependent, T type, alpha 1G subunit (Cacna1g), transcript variant 1, mRNA [NM_009783]	12291	calcium channel, voltage-dependent, T type, alpha 1G subunit	NM_009783	NM_009783	Mm.29585	chr11:94269922-94269863	CATCTTCAACGGAAAGCGAGAACCATTTTGGAAACTGTCATGTAACTTATTTTCTCCTTT	FALSE	GO:0005886,GO:0005891,GO:0006816,GO:0007204,GO:0007268,GO:0008332,GO:0051924,GO:0060371,GO:0060402,GO:0010045,GO:0070509,GO:0070588,GO:0086002,GO:0086010,GO:0086015,GO:0001508,GO:0002027,GO:0005245,GO:0005248,GO:0005261,GO:0005515,GO:0005737,GO:0014824,GO:0016020,GO:0019228,GO:0030425,GO:0042391,GO:0043025,GO:0044297,GO:0086016,GO:0045956,GO:0086018,GO:0086027,GO:0048471,GO:0086045,GO:0086046,GO:…	plasma membrane|voltage-gated calcium channel complex|calcium ion transport|positive regulation of cytosolic calcium ion concentration|chemical synaptic transmission|low voltage-gated calcium channel activity|regulation of calcium ion transport|regulation of atrial cardiac muscle cell membrane depolarization|calcium ion transport into cytosol|response to nickel cation|calcium ion import|calcium i…	path:mmu04010,path:mmu04020,path:mmu04925,path:mmu04927,path:mmu04713,path:mmu04930,path:mmu04934	MAPK signaling pathway|Calcium signaling pathway|Aldosterone synthesis and secretion|Cortisol synthesis and secretion|Circadian entrainment|Type II diabetes mellitus|Cushing's syndrome	Detected	Detected	Detected	Detected	Detected	Detected	5.13116	5.48481	5.26622	6.89599	5.81576	6.20437
A_52_P149705	0.0310233	2.02733	1.01958	up	5.65671	4.63712	Casc1	Mus musculus cancer susceptibility candidate 1 (Casc1), mRNA [NM_177222]	320662	cancer susceptibility candidate 1	NM_177222	NM_177222	Mm.207779	chr6:145125967-145125908	TCATCTAAAAGGAAAATGGATGGCTCCTATACCCTTCATTCTGGCTTTGAAAGAGGCCGG	FALSE	GO:0043014,GO:0048487,GO:0051012,GO:0005881,GO:0008017,GO:0036156	alpha-tubulin binding|beta-tubulin binding|microtubule sliding|cytoplasmic microtubule|microtubule binding|inner dynein arm			Detected	Detected	Detected	Detected	Detected	Detected	5.76356	5.38367	5.82289	4.0865	4.81803	5.00684
A_55_P2732483	0.0186374	-2.04588	-1.03272	down	4.03318	5.0659	Cc2d2a	Mus musculus coiled-coil and C2 domain containing 2A (Cc2d2a), mRNA [NM_172274]	231214	coiled-coil and C2 domain containing 2A	NM_172274	NM_172274	Mm.44434	chr5:44079373-44079432	TAAAAAGCTTCCTGAGAACATACAGCCAAGATTCCTGGAAGATGAAGGTCTTTACATCGG	FALSE	GO:1904491,GO:0005856,GO:1905515,GO:0005929,GO:1990403,GO:0007224,GO:0007368,GO:0007507,GO:0030030,GO:0035082,GO:0035869,GO:0036038,GO:0042995,GO:0043010,GO:0001843,GO:0044458,GO:0005515,GO:0060271,GO:0005737	protein localization to ciliary transition zone|cytoskeleton|non-motile cilium assembly|cilium|embryonic brain development|smoothened signaling pathway|determination of left/right symmetry|heart development|cell projection organization|axoneme assembly|ciliary transition zone|MKS complex|cell projection|camera-type eye development|neural tube closure|motile cilium assembly|protein binding|cilium …			Not Detected	Detected	Detected	Detected	Detected	Detected	3.52696	4.16889	4.40368	5.1768	5.0658	4.9551
A_51_P248786	0.0328798	-2.68952	-1.42735	down	11.7051	13.1324	Ccdc80	Mus musculus coiled-coil domain containing 80 (Ccdc80), mRNA [NM_026439]	67896	coiled-coil domain containing 80	NM_026439	NM_026439	Mm.181074	chr16:45127652-45127711	AGTTTCCCCTTCATCTGCTAAAGCTGTGTGCTGGCAGCTTCATAAGGGAATTTCTCCATA	FALSE	GO:0005578,GO:0005604,GO:0005614,GO:0005615,GO:0008201,GO:0010811,GO:0030198,GO:0001968,GO:0005539,GO:0005576	proteinaceous extracellular matrix|basement membrane|interstitial matrix|extracellular space|heparin binding|positive regulation of cell-substrate adhesion|extracellular matrix organization|fibronectin binding|glycosaminoglycan binding|extracellular region			Detected	Detected	Detected	Detected	Detected	Detected	11.6813	11.6235	11.8103	13.9871	12.9039	12.5062
A_55_P2869822	0.0049014	8.22355	3.03976	up	6.81461	3.77484	Ccl11	Mus musculus chemokine (C-C motif) ligand 11 (Ccl11), mRNA [NM_011330]	20292	chemokine (C-C motif) ligand 11	NM_011330	NM_011330	Mm.4686	chr11:81876369-81876428	CTTCTGCCTTTAAAGTCCTACCATGCCAAGCCAGAATGTTTTTTATTAGAATATACCAAT	FALSE	GO:0071346,GO:0048020,GO:0030335,GO:0005125,GO:0071347,GO:0048245,GO:0030593,GO:0005576,GO:0071356,GO:0030838,GO:0005615,GO:0048247,GO:0006935,GO:0006954,GO:0006955,GO:0031728,GO:0007010,GO:0060444,GO:0043547,GO:0007015,GO:0060763,GO:0007186,GO:0070098,GO:0045766,GO:0008009,GO:0001938,GO:0070371,GO:0046983,GO:0002548,GO:0070374,GO:0048018,GO:0008360,GO:0002551	cellular response to interferon-gamma|CCR chemokine receptor binding|positive regulation of cell migration|cytokine activity|cellular response to interleukin-1|eosinophil chemotaxis|neutrophil chemotaxis|extracellular region|cellular response to tumor necrosis factor|positive regulation of actin filament polymerization|extracellular space|lymphocyte chemotaxis|chemotaxis|inflammatory response|imm…	path:mmu04060,path:mmu04657,path:mmu04062,path:mmu05310	Cytokine-cytokine receptor interaction|IL-17 signaling pathway|Chemokine signaling pathway|Asthma	Detected	Detected	Detected	Not Detected	Not Detected	Detected	6.29475	7.12102	7.02805	3.19686	3.41604	4.71163
A_52_P18116	0.033996	2.47924	1.3099	up	9.06127	7.75138	Ccl24	Mus musculus chemokine (C-C motif) ligand 24 (Ccl24), mRNA [NM_019577]	56221	chemokine (C-C motif) ligand 24	NM_019577	NM_019577	Mm.31505	chr5:136046544-136046485	TTAGGGGATGTGTTTATTCTGTGAGAACCTGAGTGAGCTGCAAGCATGCCAGAGTTCTGG	FALSE	GO:0048247,GO:0030838,GO:0005576,GO:0050729,GO:0031728,GO:0005615,GO:0070098,GO:0043547,GO:0006935,GO:0070374,GO:0006954,GO:0006955,GO:0007010,GO:0007186,GO:0071346,GO:0045766,GO:0008009,GO:0071347,GO:0048018,GO:0071356,GO:0048020,GO:0008360,GO:0001938,GO:2000418,GO:0048245,GO:0030335,GO:0002548,GO:0030593,GO:0005125	lymphocyte chemotaxis|positive regulation of actin filament polymerization|extracellular region|positive regulation of inflammatory response|CCR3 chemokine receptor binding|extracellular space|chemokine-mediated signaling pathway|positive regulation of GTPase activity|chemotaxis|positive regulation of ERK1 and ERK2 cascade|inflammatory response|immune response|cytoskeleton organization|G-protein …	path:mmu04060,path:mmu04062	Cytokine-cytokine receptor interaction|Chemokine signaling pathway	Detected	Detected	Detected	Detected	Detected	Detected	8.93438	9.02705	9.22239	6.97725	7.93216	8.34472
A_51_P509573	0.000895235	-3.82477	-1.93537	down	3.98119	5.91656	Ccl4	Mus musculus chemokine (C-C motif) ligand 4 (Ccl4), mRNA [NM_013652]	20303	chemokine (C-C motif) ligand 4	NM_013652	NM_013652	Mm.244263	chr11:83478052-83478111	TATTATTTATGTTTTAGTTATAGGACGCGTGTCTCCCATGGAGATGGTCCACCATTGCTG	FALSE	GO:0071356,GO:0048245,GO:0031726,GO:0005576,GO:2000503,GO:0048247,GO:0031730,GO:0005615,GO:0050729,GO:0032760,GO:0050850,GO:0006935,GO:0006954,GO:0006955,GO:0035690,GO:0007186,GO:0051928,GO:0042802,GO:0008009,GO:0070098,GO:0043117,GO:0070374,GO:0043547,GO:0009636,GO:0002548,GO:0071346,GO:0043922,GO:0030593,GO:0005125,GO:0071347,GO:0048020,GO:0030595,GO:0005515	cellular response to tumor necrosis factor|eosinophil chemotaxis|CCR1 chemokine receptor binding|extracellular region|positive regulation of natural killer cell chemotaxis|lymphocyte chemotaxis|CCR5 chemokine receptor binding|extracellular space|positive regulation of inflammatory response|positive regulation of tumor necrosis factor production|positive regulation of calcium-mediated signaling|ch…	path:mmu04064,path:mmu04060,path:mmu04620,path:mmu04623,path:mmu04062,path:mmu05132	NF-kappa B signaling pathway|Cytokine-cytokine receptor interaction|Toll-like receptor signaling pathway|Cytosolic DNA-sensing pathway|Chemokine signaling pathway|Salmonella infection	Not Detected	Detected	Detected	Detected	Detected	Detected	3.93428	3.86752	4.14178	5.6863	5.74387	6.31953
A_55_P2744077	0.000312919	-7.46351	-2.89985	down	2.19923	5.09908	Ccl4	Mus musculus chemokine (C-C motif) ligand 4 (Ccl4), mRNA [NM_013652]	20303	chemokine (C-C motif) ligand 4	NM_013652	NM_013652	Mm.244263	chr11:83478038-83478097	GGGAGTATTATTTTTATTATTTATGTTTTAGTTATAGGACGCGTGTCTCCCATGGAGATG	FALSE	GO:0071356,GO:0048245,GO:0031726,GO:0005576,GO:2000503,GO:0048247,GO:0031730,GO:0005615,GO:0050729,GO:0032760,GO:0050850,GO:0006935,GO:0006954,GO:0006955,GO:0035690,GO:0007186,GO:0051928,GO:0042802,GO:0008009,GO:0070098,GO:0043117,GO:0070374,GO:0043547,GO:0009636,GO:0002548,GO:0071346,GO:0043922,GO:0030593,GO:0005125,GO:0071347,GO:0048020,GO:0030595,GO:0005515	cellular response to tumor necrosis factor|eosinophil chemotaxis|CCR1 chemokine receptor binding|extracellular region|positive regulation of natural killer cell chemotaxis|lymphocyte chemotaxis|CCR5 chemokine receptor binding|extracellular space|positive regulation of inflammatory response|positive regulation of tumor necrosis factor production|positive regulation of calcium-mediated signaling|ch…	path:mmu04064,path:mmu04060,path:mmu04620,path:mmu04623,path:mmu04062,path:mmu05132	NF-kappa B signaling pathway|Cytokine-cytokine receptor interaction|Toll-like receptor signaling pathway|Cytosolic DNA-sensing pathway|Chemokine signaling pathway|Salmonella infection	Not Detected	Not Detected	Not Detected	Detected	Detected	Detected	1.97831	2.11547	2.5039	4.78982	5.05218	5.45524
A_52_P638459	0.00101913	-6.74252	-2.75329	down	6.97548	9.72876	Ccl5	Mus musculus chemokine (C-C motif) ligand 5 (Ccl5), mRNA [NM_013653]	20304	chemokine (C-C motif) ligand 5	NM_013653	NM_013653	Mm.284248	chr11:83339355-83339296	TCTCAGCTGCTCCGAGGCTCTGCACAGCAAACCCAAGAAATCAGCATTTCATTGAAATTT	FALSE	GO:0005615,GO:0005737,GO:0006816,GO:0006874,GO:0006887,GO:0006935,GO:0006954,GO:0010759,GO:0010820,GO:0006955,GO:0014068,GO:0014911,GO:0016004,GO:0030298,GO:0034112,GO:0030335,GO:0034341,GO:0030593,GO:0034612,GO:0031269,GO:0035688,GO:0042056,GO:0042102,GO:0042119,GO:0000165,GO:0045766,GO:0042327,GO:0002230,GO:0045785,GO:0042379,GO:0002548,GO:0046817,GO:0042531,GO:0004435,GO:0048020,GO:0004672,GO:…	extracellular space|cytoplasm|calcium ion transport|cellular calcium ion homeostasis|exocytosis|chemotaxis|inflammatory response|positive regulation of macrophage chemotaxis|positive regulation of T cell chemotaxis|immune response|positive regulation of phosphatidylinositol 3-kinase signaling|positive regulation of smooth muscle cell migration|phospholipase activator activity|receptor signaling p…	path:mmu04668,path:mmu04060,path:mmu04620,path:mmu04621,path:mmu04623,path:mmu04062,path:mmu05323,path:mmu05020,path:mmu05164,path:mmu05168,path:mmu05142	TNF signaling pathway|Cytokine-cytokine receptor interaction|Toll-like receptor signaling pathway|NOD-like receptor signaling pathway|Cytosolic DNA-sensing pathway|Chemokine signaling pathway|Rheumatoid arthritis|Prion diseases|Influenza A|Herpes simplex infection|Chagas disease (American trypanosomiasis)	Detected	Detected	Detected	Detected	Detected	Detected	7.19776	6.83932	6.88935	9.14083	10.1362	9.90927
A_55_P2023542	0.00923061	-3.91087	-1.96749	down	3.38449	5.35198	Ccr7	Mus musculus chemokine (C-C motif) receptor 7 (Ccr7), transcript variant 1, mRNA [NM_007719]	12775	chemokine (C-C motif) receptor 7	NM_007719	NM_007719	Mm.2932	chr11:99005610-99005551	CAGCCACTGATACCTTTCCTCATGTTCTGCTTTTGATTCATATATCTTTTATGAAGAAAC	FALSE	GO:0004950,GO:0005515,GO:0005622,GO:0005739,GO:0005886,GO:0016021,GO:0006935,GO:0016493,GO:0006954,GO:0030036,GO:0032496,GO:0032649,GO:0032735,GO:0032760,GO:0050718,GO:0034695,GO:0050766,GO:0035757,GO:0050862,GO:0035758,GO:0051491,GO:0071345,GO:0071731,GO:0072610,GO:0001768,GO:0090023,GO:0002408,GO:0002518,GO:0097022,GO:0002606,GO:0002649,GO:0002885,GO:0002922,GO:0004871,GO:0004930,GO:0006955,GO:…	chemokine receptor activity|protein binding|intracellular|mitochondrion|plasma membrane|integral component of membrane|chemotaxis|C-C chemokine receptor activity|inflammatory response|actin cytoskeleton organization|response to lipopolysaccharide|regulation of interferon-gamma production|positive regulation of interleukin-12 production|positive regulation of tumor necrosis factor production|posit…	path:mmu04060,path:mmu04062	Cytokine-cytokine receptor interaction|Chemokine signaling pathway	Not Detected	Detected	Not Detected	Detected	Detected	Detected	3.04408	4.05368	3.05571	5.85079	5.07624	5.12892
A_51_P349546	0.0111229	-2.007	-1.00504	down	5.03321	6.03825	Cd109	Mus musculus CD109 antigen (Cd109), mRNA [NM_153098]	235505	CD109 antigen	NM_153098	NM_153098	Mm.32955	chr9:78563020-78563079	AGCTTGTGTAAGCACGTAAAACAATTCACCCAATCTTTGTGTGGAAGATGACCAGGATGA	FALSE	GO:0072675,GO:0004867,GO:0005576,GO:0005615,GO:0005886,GO:0010466,GO:0010839,GO:0016020,GO:0030414,GO:0030512,GO:0031225,GO:0045616,GO:0001933,GO:0050431,GO:0001942,GO:0061045,GO:0004866	osteoclast fusion|serine-type endopeptidase inhibitor activity|extracellular region|extracellular space|plasma membrane|negative regulation of peptidase activity|negative regulation of keratinocyte proliferation|membrane|peptidase inhibitor activity|negative regulation of transforming growth factor beta receptor signaling pathway|anchored component of membrane|regulation of keratinocyte different…			Detected	Detected	Detected	Detected	Detected	Detected	4.97884	5.26738	4.85341	6.38351	5.73302	5.99821
A_51_P171382	0.0206478	-3.63398	-1.86155	down	3.17325	5.0348	Cd163l1	Mus musculus CD163 molecule-like 1 (Cd163l1), mRNA [NM_172909]	244233	CD163 molecule-like 1	NM_172909	NM_172909	Mm.19283	chr7:147416949-147417008	ACCTTAGGGGTCACAAGACTATCCTATTCCTGGGAGACTAAGGACTAGCCCTCTTTTATT	FALSE	GO:0009897,GO:0003674,GO:0005886,GO:0008150	external side of plasma membrane|molecular_function|plasma membrane|biological_process			Not Detected	Not Detected	Not Detected	Detected	Detected	Detected	3.68124	2.73237	3.10614	5.72835	5.09537	4.28067
A_66_P108659	0.0132155	-3.20417	-1.67995	down	4.89129	6.57124	Cd2	CD2 antigen [Source:MGI Symbol;Acc:MGI:88320] [ENSMUST00000029456]	12481	CD2 antigen	BC053731		Mm.22842	chr3:101079881-101079822	AAGAAGGCAGAGTTCGTCATTTCCAATAAAAAGCTGTGTGGATTTATCTTCTTCAGGTGA	FALSE	GO:2000484,GO:0034113,GO:0005576,GO:0042110,GO:0005911,GO:0042803,GO:0007155,GO:0009897,GO:0009898,GO:0009986,GO:0016020,GO:0043621,GO:0016021,GO:0045121,GO:0019901,GO:0046658,GO:0030971,GO:0003823,GO:0098609,GO:0032760,GO:0005102,GO:1902715,GO:0032991,GO:0005515	positive regulation of interleukin-8 secretion|heterotypic cell-cell adhesion|extracellular region|T cell activation|cell-cell junction|protein homodimerization activity|cell adhesion|external side of plasma membrane|cytoplasmic side of plasma membrane|cell surface|membrane|protein self-association|integral component of membrane|membrane raft|protein kinase binding|anchored component of plasma me…	path:mmu04514,path:mmu04640	Cell adhesion molecules (CAMs)|Hematopoietic cell lineage	Detected	Detected	Detected	Detected	Detected	Detected	5.37195	4.60853	4.69339	5.98382	6.67498	7.05491
A_55_P2077901	0.013232	-3.04821	-1.60796	down	4.88057	6.48853	Cd2	Mus musculus CD2 antigen (Cd2), mRNA [NM_013486]	12481	CD2 antigen	NM_013486	NM_013486	Mm.22842	chr3:101079890-101079831	CCCCTAATTAAGAAGGCAGAGTTCGTCATTTCCAATAAAAAGCTGTGTGGATTTATCTTC	FALSE	GO:2000484,GO:0034113,GO:0005576,GO:0042110,GO:0005911,GO:0042803,GO:0007155,GO:0009897,GO:0009898,GO:0009986,GO:0016020,GO:0043621,GO:0016021,GO:0045121,GO:0019901,GO:0046658,GO:0030971,GO:0003823,GO:0098609,GO:0032760,GO:0005102,GO:1902715,GO:0032991,GO:0005515	positive regulation of interleukin-8 secretion|heterotypic cell-cell adhesion|extracellular region|T cell activation|cell-cell junction|protein homodimerization activity|cell adhesion|external side of plasma membrane|cytoplasmic side of plasma membrane|cell surface|membrane|protein self-association|integral component of membrane|membrane raft|protein kinase binding|anchored component of plasma me…	path:mmu04514,path:mmu04640	Cell adhesion molecules (CAMs)|Hematopoietic cell lineage	Detected	Detected	Detected	Detected	Detected	Detected	5.19046	5.14677	4.30447	6.03066	6.56182	6.87312
A_55_P2018061	2.75673e-05	-6.53175	-2.70747	down	2.19185	4.89932	Cd209a	Mus musculus CD209a antigen (Cd209a), mRNA [NM_133238]	170786	CD209a antigen	NM_133238	NM_133238	Mm.32510	chr8:3743540-3743481	GGACATGGTGAGCCTCAATGTTATAGACCTCCCAAATTTTTTGGAGGATTTATAATTTTT	FALSE	GO:0009986,GO:0016020,GO:0016021,GO:0030246,GO:0042129,GO:0046872,GO:0048306,GO:0097367,GO:0001618,GO:0005537,GO:0006897	cell surface|membrane|integral component of membrane|carbohydrate binding|regulation of T cell proliferation|metal ion binding|calcium-dependent protein binding|carbohydrate derivative binding|virus receptor activity|mannose binding|endocytosis	path:mmu04145,path:mmu04625,path:mmu05152,path:mmu05162	Phagosome|C-type lectin receptor signaling pathway|Tuberculosis|Measles	Not Detected	Not Detected	Not Detected	Detected	Detected	Detected	2.36698	2.01081	2.19776	4.7551	4.95978	4.98308
A_51_P285206	0.000108188	-19.3918	-4.27737	down	1.99023	6.2676	Cd3d	Mus musculus CD3 antigen, delta polypeptide (Cd3d), mRNA [NM_013487]	12500	CD3 antigen, delta polypeptide	NM_013487	NM_013487	Mm.4527	chr9:44794171-44794402	GCAGCTGTATCAGCCTCTTCGAGATCGTGAAGATACCCAGTACAGCCGTCTTGGAGGGAA	FALSE	GO:0005515,GO:0007166,GO:0016020,GO:0016021,GO:0042101,GO:0042105,GO:0042110,GO:0042803,GO:0045059,GO:0046982,GO:0002250,GO:0051260,GO:0002376,GO:0065003,GO:0004888	protein binding|cell surface receptor signaling pathway|membrane|integral component of membrane|T cell receptor complex|alpha-beta T cell receptor complex|T cell activation|protein homodimerization activity|positive thymic T cell selection|protein heterodimerization activity|adaptive immune response|protein homooligomerization|immune system process|protein-containing complex assembly|transmembran…	path:mmu04640,path:mmu04660,path:mmu04658,path:mmu04659,path:mmu05340,path:mmu05166,path:mmu05162,path:mmu05142	Hematopoietic cell lineage|T cell receptor signaling pathway|Th1 and Th2 cell differentiation|Th17 cell differentiation|Primary immunodeficiency|HTLV-I infection|Measles|Chagas disease (American trypanosomiasis)	Not Detected	Not Detected	Not Detected	Detected	Detected	Detected	1.82814	2.38926	1.75328	5.88218	6.39567	6.52496
A_66_P109615	0.00231056	-5.69774	-2.51039	down	5.01371	7.5241	Cd3d	Mus musculus CD3 antigen, delta polypeptide (Cd3d), mRNA [NM_013487]	12500	CD3 antigen, delta polypeptide	NM_013487	NM_013487	Mm.4527	chr9:44794452-44794511	AGCAACGGCGCCTTCCCCTGTGATCAACCAATAAAGACGTTTCCTTCCGTCGGCAGGCGC	FALSE	GO:0005515,GO:0007166,GO:0016020,GO:0016021,GO:0042101,GO:0042105,GO:0042110,GO:0042803,GO:0045059,GO:0046982,GO:0002250,GO:0051260,GO:0002376,GO:0065003,GO:0004888	protein binding|cell surface receptor signaling pathway|membrane|integral component of membrane|T cell receptor complex|alpha-beta T cell receptor complex|T cell activation|protein homodimerization activity|positive thymic T cell selection|protein heterodimerization activity|adaptive immune response|protein homooligomerization|immune system process|protein-containing complex assembly|transmembran…	path:mmu04640,path:mmu04660,path:mmu04658,path:mmu04659,path:mmu05340,path:mmu05166,path:mmu05162,path:mmu05142	Hematopoietic cell lineage|T cell receptor signaling pathway|Th1 and Th2 cell differentiation|Th17 cell differentiation|Primary immunodeficiency|HTLV-I infection|Measles|Chagas disease (American trypanosomiasis)	Detected	Detected	Detected	Detected	Detected	Detected	5.53147	4.38699	5.12266	7.28094	7.51866	7.77269
A_55_P2072771	5.41841e-05	-10.3824	-3.37607	down	1.83004	5.20611	Cd3g	Mus musculus CD3 antigen, gamma polypeptide (Cd3g), mRNA [NM_009850]	12502	CD3 antigen, gamma polypeptide	NM_009850	NM_009850	Mm.335106	chr9:44777927-44777868	ACCCTACAGGTAGACTGCAAGCAGAGAGGAAGAACTGTCAAAGAAATTTTGGTCTTTTTT	FALSE	GO:0005515,GO:0007163,GO:0007166,GO:0015031,GO:0016020,GO:0016021,GO:0042105,GO:0042803,GO:0046982,GO:0051260,GO:0070228,GO:0002250,GO:0002376,GO:0004888	protein binding|establishment or maintenance of cell polarity|cell surface receptor signaling pathway|protein transport|membrane|integral component of membrane|alpha-beta T cell receptor complex|protein homodimerization activity|protein heterodimerization activity|protein homooligomerization|regulation of lymphocyte apoptotic process|adaptive immune response|immune system process|transmembrane si…	path:mmu04640,path:mmu04660,path:mmu04658,path:mmu04659,path:mmu05166,path:mmu05162,path:mmu05142	Hematopoietic cell lineage|T cell receptor signaling pathway|Th1 and Th2 cell differentiation|Th17 cell differentiation|HTLV-I infection|Measles|Chagas disease (American trypanosomiasis)	Not Detected	Not Detected	Not Detected	Detected	Detected	Detected	1.74573	2.12184	1.62255	5.03012	5.18047	5.40774
A_51_P167263	0.00759642	-4.27738	-2.09673	down	2.7039	4.80063	Cd5	Mus musculus CD5 antigen (Cd5), mRNA [NM_007650]	12507	CD5 antigen	NM_007650	NM_007650	Mm.779	chr19:10792760-10792701	GACCAGTGGGGTTGGCTTTCTCCTTGGACTCTGACGCCATTGAACAAATGAGGAGGCGAT	FALSE	GO:0005886,GO:0009897,GO:0016020,GO:0016021,GO:0031295,GO:0044214,GO:0097190,GO:0005044,GO:0005515	plasma membrane|external side of plasma membrane|membrane|integral component of membrane|T cell costimulation|spanning component of plasma membrane|apoptotic signaling pathway|scavenger receptor activity|protein binding	path:mmu04640	Hematopoietic cell lineage	Not Detected	Not Detected	Not Detected	Detected	Detected	Detected	3.31079	1.90636	2.89456	4.77131	4.71163	4.91895
A_51_P313320	0.000278917	-3.43379	-1.7798	down	3.8458	5.6256	Cd6	Mus musculus CD6 antigen (Cd6), transcript variant 1, mRNA [NM_001037801]	12511	CD6 antigen	NM_001037801	NM_001037801	Mm.290897	chr19:10863950-10863891	GGTTATTGCAGCCAAGACCTTAAACAGGTCCTCCCCACAGCGTCAGAGAACTGGAGGGTC	FALSE	GO:0042802,GO:0031226,GO:0001772,GO:0044214,GO:0031663,GO:0001934,GO:0070891,GO:0002438,GO:1900017,GO:0005044,GO:0005515,GO:0005886,GO:0006952,GO:0032496,GO:0006954,GO:0007155,GO:0042101,GO:0007157,GO:0016020,GO:0001530,GO:0042102,GO:0016021,GO:0019901,GO:0001771	identical protein binding|intrinsic component of plasma membrane|immunological synapse|spanning component of plasma membrane|lipopolysaccharide-mediated signaling pathway|positive regulation of protein phosphorylation|lipoteichoic acid binding|acute inflammatory response to antigenic stimulus|positive regulation of cytokine production involved in inflammatory response|scavenger receptor activity|…	path:mmu04514	Cell adhesion molecules (CAMs)	Not Detected	Not Detected	Not Detected	Detected	Detected	Detected	3.77682	3.72825	4.03232	5.41099	5.80412	5.66169
A_51_P292736	0.0420798	-2.03595	-1.02571	down	4.30039	5.32609	Cd72	Mus musculus CD72 antigen (Cd72), transcript variant 2, mRNA [NM_007654]	12517	CD72 antigen	NM_007654	NM_007654	Mm.188157	chr4:43465186-43463042	TTCATCAGACACCTGCTGTCCATGCGGATGGATTCCATATCAGGAAAGGTGCTTTTACAT	FALSE	GO:0030246,GO:0005887,GO:0016020,GO:0016021	carbohydrate binding|integral component of plasma membrane|membrane|integral component of membrane	path:mmu04662	B cell receptor signaling pathway	Detected	Detected	Not Detected	Detected	Detected	Detected	4.54225	4.3243	4.03462	5.94193	4.89971	5.13663
A_66_P122499	0.0122507	-5.62042	-2.49068	down	4.26234	6.75302	Cd8b1	Mus musculus CD8 antigen, beta chain 1 (Cd8b1), mRNA [NM_009858]	12526	CD8 antigen, beta chain 1	NM_009858	NM_009858	Mm.333148	chr6:71286937-71286996	GAACTCCCACACCACCATGTACTCTTCTTGGACTGGGCCTTGGACAGTGGCCTTCCAGCC	FALSE	GO:0009897,GO:0009986,GO:0016020,GO:0016021,GO:0002250,GO:0002376,GO:0005515	external side of plasma membrane|cell surface|membrane|integral component of membrane|adaptive immune response|immune system process|protein binding	path:mmu04514,path:mmu04640,path:mmu04612,path:mmu04660,path:mmu05340	Cell adhesion molecules (CAMs)|Hematopoietic cell lineage|Antigen processing and presentation|T cell receptor signaling pathway|Primary immunodeficiency	Detected	Detected	Not Detected	Detected	Detected	Detected	4.79085	4.50396	3.49221	5.9774	6.87373	7.40793
A_52_P498241	0.0462294	-2.45802	-1.2975	down	4.6692	5.9667	Cdkn2b	Mus musculus cyclin-dependent kinase inhibitor 2B (p15, inhibits CDK4) (Cdkn2b), mRNA [NM_007670]	12579	cyclin-dependent kinase inhibitor 2B (p15, inhibits CDK4)	NM_007670	NM_007670	Mm.423094	chr4:88952496-88952437	CATGTGTGGGGATTCACCTGCAAAATGGCATTTATAGAAACTGAGAAGTCACCTCCAGCT	FALSE	GO:0048536,GO:0004861,GO:0050680,GO:0005634,GO:0060253,GO:0005737,GO:0007049,GO:0007050,GO:0007093,GO:1902807,GO:0008285,GO:2000134,GO:0019901,GO:0030511,GO:0031668,GO:0000079,GO:0031670,GO:0000086,GO:0042326	spleen development|cyclin-dependent protein serine/threonine kinase inhibitor activity|negative regulation of epithelial cell proliferation|nucleus|negative regulation of glial cell proliferation|cytoplasm|cell cycle|cell cycle arrest|mitotic cell cycle checkpoint|negative regulation of cell cycle G1/S phase transition|negative regulation of cell proliferation|negative regulation of G1/S transiti…	path:mmu04350,path:mmu04068,path:mmu04110,path:mmu04218,path:mmu05200,path:mmu05203,path:mmu05226,path:mmu05222,path:mmu04934,path:mmu05166	TGF-beta signaling pathway|FoxO signaling pathway|Cell cycle|Cellular senescence|Pathways in cancer|Viral carcinogenesis|Gastric cancer|Small cell lung cancer|Cushing's syndrome|HTLV-I infection	Not Detected	Detected	Detected	Detected	Detected	Detected	4.8027	4.45315	4.75175	6.84079	5.63713	5.42217
A_52_P559545	0.00916987	-2.86913	-1.52062	down	5.24921	6.76983	Cercam	Mus musculus cerebral endothelial cell adhesion molecule (Cercam), mRNA [NM_207298]	99151	cerebral endothelial cell adhesion molecule	NM_207298	NM_207298	Mm.296336	chr2:29737777-29737836	CAGAAATCTGACTGTTATTTTGGGCTCAGCTAGTTTTCTGTCCTCTGGACTCATTCCAAG	FALSE	GO:0007155,GO:0003674,GO:0005575,GO:0005783	cell adhesion|molecular_function|cellular_component|endoplasmic reticulum			Detected	Detected	Detected	Detected	Detected	Detected	5.239	5.21667	5.29197	7.39798	6.33783	6.57368
A_55_P2507715	0.0486685	-2.61338	-1.38592	down	3.79328	5.1792	Cfap43	Mus musculus cilia and flagella associated protein 43 (Cfap43), mRNA [NM_027559]	100048534	cilia and flagella associated protein 43	NM_027559	NM_027559	Mm.458438	chr19:47812155-47812096	AAACTTCTCTCTCTCCTGATCAGGAAATTTAAGTAGGTCACCTCTTAGCTGCACGTTTTT	FALSE	GO:0003674,GO:0005575,GO:0008150	molecular_function|cellular_component|biological_process			Not Detected	Detected	Not Detected	Detected	Detected	Detected	2.87938	4.29398	4.20649	5.38021	4.80511	5.35228
A_52_P796840	0.0495089	-2.45662	-1.29667	down	8.76842	10.0651	Cfhr2	Mus musculus complement factor H-related 2 (Cfhr2), mRNA [NM_001025575]	545366	complement factor H-related 2	NM_001025575	NM_001025575	Mm.439660	chr1:141707474-141707415	CAGAAAGCAAGAGGATCACTGCCATTTCGTACAAAGTGCATTAATGGCACCATCAATTAT	FALSE					Detected	Detected	Detected	Detected	Detected	Detected	8.58243	8.72571	8.99712	10.9635	9.62236	9.60938
A_51_P413005	0.049448	-2.40213	-1.26432	down	4.73995	6.00427	Chn2	Mus musculus chimerin 2 (Chn2), transcript variant 1, mRNA [NM_023543]	69993	chimerin 2	NM_023543	NM_023543	Mm.321147	chr6:54250220-54250279	CGAAGATGTTCTGTTTTAATCCACCAGGGAAGTGAGCTGATAGAGCTAGTGGAATAAAAA	FALSE	GO:0016020,GO:0035556,GO:0043087,GO:0045202,GO:0046872,GO:0005096,GO:0005737,GO:0007165	membrane|intracellular signal transduction|regulation of GTPase activity|synapse|metal ion binding|GTPase activator activity|cytoplasm|signal transduction			Not Detected	Detected	Detected	Detected	Detected	Detected	4.05531	4.88288	5.28167	6.54875	5.67205	5.79201
A_55_P2177513	0.0376123	2.18236	1.12589	up	5.78235	4.65647	Chrna2	Mus musculus cholinergic receptor, nicotinic, alpha polypeptide 2 (neuronal) (Chrna2), mRNA [NM_144803]	110902	cholinergic receptor, nicotinic, alpha polypeptide 2 (neuronal)	NM_144803	NM_144803	Mm.57350	chr14:66771724-66771783	ACCCCCCATCCTCCTTGCATGTGAGTGAAATGTCAAAATAAAGCTAAAATGTCTGCCGTC	FALSE	GO:0051291,GO:0042166,GO:0015464,GO:0005230,GO:0071944,GO:0016020,GO:0005886,GO:0098655,GO:0016021,GO:0005887,GO:0042391,GO:0005892,GO:0006811,GO:0007165,GO:0022848,GO:0043005,GO:0007268,GO:0045202,GO:0030054,GO:0007271,GO:0034220,GO:0007274,GO:0004888,GO:0045211,GO:0008144,GO:0005216,GO:0050877,GO:0035094	protein heterooligomerization|acetylcholine binding|acetylcholine receptor activity|extracellular ligand-gated ion channel activity|cell periphery|membrane|plasma membrane|cation transmembrane transport|integral component of membrane|integral component of plasma membrane|regulation of membrane potential|acetylcholine-gated channel complex|ion transport|signal transduction|acetylcholine-gated cati…	path:mmu04080	Neuroactive ligand-receptor interaction	Detected	Detected	Detected	Detected	Detected	Detected	5.79034	5.97841	5.57831	4.19702	5.34161	4.43077
A_51_P275101	0.0105646	-2.13732	-1.09581	down	4.76767	5.86348	Chst11	Mus musculus carbohydrate sulfotransferase 11 (Chst11), mRNA [NM_021439]	58250	carbohydrate sulfotransferase 11	NM_021439	NM_021439	Mm.360747	chr10:82658397-82658456	CTTCTGAGCATGCTCAGTAAGCATATGGACATAGAATTTAACATCTCTGTGGAGTGTGTG	FALSE	GO:0048704,GO:0030512,GO:0005975,GO:0050659,GO:0033037,GO:0007585,GO:0051216,GO:0036342,GO:0008146,GO:0009791,GO:0016020,GO:0016021,GO:0016051,GO:0042127,GO:0016740,GO:0042733,GO:0030204,GO:0043066,GO:0030206,GO:0047756,GO:0001537,GO:0048589,GO:0002063,GO:0048703,GO:0030326,GO:0005794	embryonic skeletal system morphogenesis|negative regulation of transforming growth factor beta receptor signaling pathway|carbohydrate metabolic process|N-acetylgalactosamine 4-sulfate 6-O-sulfotransferase activity|polysaccharide localization|respiratory gaseous exchange|cartilage development|post-anal tail morphogenesis|sulfotransferase activity|post-embryonic development|membrane|integral compo…	path:mmu00532	Glycosaminoglycan biosynthesis - chondroitin sulfate / dermatan sulfate	Detected	Detected	Detected	Detected	Detected	Detected	5.17439	4.70282	4.42579	6.04969	5.84887	5.69187
A_51_P241319	0.00404542	-14.6276	-3.87062	down	6.97096	10.8416	Cilp	Mus musculus cartilage intermediate layer protein, nucleotide pyrophosphohydrolase (Cilp), mRNA [NM_173385]	214425	cartilage intermediate layer protein, nucleotide pyrophosphohydrolase	NM_173385	NM_173385	Mm.138455	chr9:65128007-65128066	TTTCTGTCCATCTCATGTGACAGCTGTCGTGAGACTGATGCACAGACTGTCACTTGTTAA	FALSE	GO:0005615,GO:0031012,GO:0043569,GO:0003674,GO:0005576,GO:0005578	extracellular space|extracellular matrix|negative regulation of insulin-like growth factor receptor signaling pathway|molecular_function|extracellular region|proteinaceous extracellular matrix			Detected	Detected	Detected	Detected	Detected	Detected	7.11016	7.03757	6.76514	12.1293	10.1997	10.1957
A_51_P512969	0.0167125	-20.0835	-4.32794	down	1.96151	6.28945	Cilp2	Mus musculus cartilage intermediate layer protein 2 (Cilp2), mRNA [NM_026818]	68709	cartilage intermediate layer protein 2	NM_026818	NM_026818	Mm.334584	chr8:72404539-72404480	GACGTGGTTGTCCACCTAAGGCCTGAGTCTCAGCCTTTGTGAGATCCTCTGCCCCAGTTT	FALSE	GO:0008150,GO:0030246,GO:0003674,GO:0005576,GO:0005578	biological_process|carbohydrate binding|molecular_function|extracellular region|proteinaceous extracellular matrix			Not Detected	Not Detected	Not Detected	Detected	Detected	Detected	1.53715	1.58307	2.76431	8.31497	5.1125	5.44087
A_51_P383032	0.00202837	-2.89368	-1.53291	down	5.90203	7.43494	Clec4d	Mus musculus C-type lectin domain family 4, member d (Clec4d), transcript variant 1, mRNA [NM_010819]	17474	C-type lectin domain family 4, member d	NM_010819	NM_010819	Mm.441101	chr6:123224788-123224847	AGGATTTGTAAATTACCTGGAATAACATTCAATTGGAAGCCCTCGAAGTGATCCTTGATG	FALSE	GO:0005886,GO:0016020,GO:0016021,GO:0030246,GO:0034987,GO:0038094,GO:0042742,GO:0045087,GO:0002250,GO:0002292,GO:0002376	plasma membrane|membrane|integral component of membrane|carbohydrate binding|immunoglobulin receptor binding|Fc-gamma receptor signaling pathway|defense response to bacterium|innate immune response|adaptive immune response|T cell differentiation involved in immune response|immune system process	path:mmu04625	C-type lectin receptor signaling pathway	Detected	Detected	Detected	Detected	Detected	Detected	6.04688	5.79008	5.86913	7.81944	7.34196	7.14341
A_52_P108845	0.0229284	-2.02261	-1.01622	down	7.81549	8.83171	Clip3	Mus musculus CAP-GLY domain containing linker protein 3 (Clip3), mRNA [NM_001081114]	76686	CAP-GLY domain containing linker protein 3	NM_001081114	NM_001081114	Mm.159258	chr7:31093142-31093201	TGGAGTCCCTACTTCAATCTACCTTCCGGTCACAGGTCCAAGACACTAAATCTGAGTCAT	FALSE	GO:0044091,GO:0005794,GO:0045121,GO:0005802,GO:0045444,GO:0005886,GO:0008017,GO:0010828,GO:0016020,GO:0045807,GO:0018230,GO:0055038,GO:0031115,GO:0072321,GO:0031901,GO:1903078,GO:0032588,GO:0001934,GO:0035594,GO:0005515,GO:0043065,GO:0005737	membrane biogenesis|Golgi apparatus|membrane raft|trans-Golgi network|fat cell differentiation|plasma membrane|microtubule binding|positive regulation of glucose transmembrane transport|membrane|positive regulation of endocytosis|peptidyl-L-cysteine S-palmitoylation|recycling endosome membrane|negative regulation of microtubule polymerization|chaperone-mediated protein transport|early endosome me…			Detected	Detected	Detected	Detected	Detected	Detected	7.94092	7.76232	7.74324	9.30624	8.83816	8.35074
A_55_P2153331	0.0242582	2.77388	1.4719	up	6.43481	4.96291	Cngb3	Mus musculus cyclic nucleotide gated channel beta 3 (Cngb3), mRNA [NM_013927]	30952	cyclic nucleotide gated channel beta 3	NM_013927	NM_013927	Mm.445778	chr4:19437711-19437770	GACCCATATCATGGGACCTCATATTTCTCCCCAGAATAAATCCATCTCTTACACTTTTAA	FALSE	GO:0016021,GO:0005222,GO:0030553,GO:0005223,GO:0005249,GO:0005515,GO:0005886,GO:0005887,GO:0042391,GO:0006811,GO:0050896,GO:0006812,GO:0071805,GO:0007601,GO:0000166,GO:0098655,GO:0009187,GO:0001750,GO:1902495,GO:0016020,GO:0005221	integral component of membrane|intracellular cAMP activated cation channel activity|cGMP binding|intracellular cGMP activated cation channel activity|voltage-gated potassium channel activity|protein binding|plasma membrane|integral component of plasma membrane|regulation of membrane potential|ion transport|response to stimulus|cation transport|potassium ion transmembrane transport|visual percepti…	path:mmu04024	cAMP signaling pathway	Detected	Detected	Detected	Detected	Detected	Detected	6.61219	6.10671	6.58554	4.22339	5.15692	5.50842
A_55_P2159522	0.0249579	-2.69086	-1.42807	down	4.67379	6.10186	Col14a1	Mus musculus collagen, type XIV, alpha 1 (Col14a1), mRNA [NM_181277]	12818	collagen, type XIV, alpha 1	NM_181277	NM_181277	Mm.297859	chr15:55347733-55347792	AAAGGAGAGAAAGGAAATCCAGGCATTGGAACTCAAGGCCCAAGAGGTCCCCCTGGGCCA	FALSE	GO:0005581,GO:0005614,GO:0005615,GO:0007155,GO:0030199,GO:0031012,GO:0048873,GO:0061050,GO:0003229,GO:0005576,GO:0005578	collagen trimer|interstitial matrix|extracellular space|cell adhesion|collagen fibril organization|extracellular matrix|homeostasis of number of cells within a tissue|regulation of cell growth involved in cardiac muscle cell development|ventricular cardiac muscle tissue development|extracellular region|proteinaceous extracellular matrix	path:mmu04974	Protein digestion and absorption	Detected	Detected	Detected	Detected	Detected	Detected	4.61225	4.80354	4.60557	6.90539	5.75782	5.64237
A_55_P2060386	0.0337725	-2.84353	-1.50768	down	4.70192	6.2096	Col15a1	Mus musculus collagen, type XV, alpha 1 (Col15a1), mRNA [NM_009928]	12819	collagen, type XV, alpha 1	NM_009928	NM_009928	Mm.233547	chr4:47283786-47283845	CCCCGAGGGACAGCCTGGACTTGATGGAGCCTCTGGCCAGCAAGGAATGAAAGGAGAGAA	FALSE	GO:0005581,GO:0005604,GO:0005615,GO:0007155,GO:0031012,GO:0005198,GO:0005576,GO:0005578	collagen trimer|basement membrane|extracellular space|cell adhesion|extracellular matrix|structural molecule activity|extracellular region|proteinaceous extracellular matrix	path:mmu04974	Protein digestion and absorption	Detected	Detected	Detected	Detected	Detected	Detected	5.19369	4.51596	4.3961	6.94488	6.13698	5.54694
A_55_P2056739	0.0441409	-3.4587	-1.79023	down	9.09645	10.8867	Col16a1	Mus musculus collagen, type XVI, alpha 1 (Col16a1), mRNA [NM_028266]	107581	collagen, type XVI, alpha 1	NM_028266	NM_028266	Mm.41860	chr4:129776333-129776392	TTGAAACTCCCGCCCACACTGAGATGAAGGACTCTACTAGGAATAAATGGCCAAAGCTTA	FALSE	GO:0005581,GO:0007155,GO:0031012,GO:0033622,GO:0033627,GO:0051894,GO:0071230,GO:0005178,GO:0005576,GO:0005578	collagen trimer|cell adhesion|extracellular matrix|integrin activation|cell adhesion mediated by integrin|positive regulation of focal adhesion assembly|cellular response to amino acid stimulus|integrin binding|extracellular region|proteinaceous extracellular matrix			Detected	Detected	Detected	Detected	Detected	Detected	9.28217	9.01216	8.99501	12.0916	10.4538	10.1146
A_55_P2118520	0.0208278	-2.71166	-1.43918	down	9.61734	11.0565	Col1a1	Mus musculus collagen, type I, alpha 1 (Col1a1), mRNA [NM_007742]	12842	collagen, type I, alpha 1	NM_007742	NM_007742	Mm.277735	chr11:94813115-94813174	TGACCAACTGAACGTGACCAAAAACCAAAAGTGCATTCAACCTTACCAAAAAAGAAAAAA	FALSE	GO:0005515,GO:0005576,GO:0005578,GO:0005581,GO:0005584,GO:0030335,GO:0031012,GO:0005615,GO:0032964,GO:0034504,GO:0034505,GO:0070208,GO:0038063,GO:0071230,GO:0042060,GO:0071260,GO:0042802,GO:0090263,GO:0001501,GO:0001568,GO:0001649,GO:0001957,GO:0001958,GO:0002020,GO:0005201,GO:0005737,GO:0005783,GO:0005794,GO:0007601,GO:0007605,GO:0010718,GO:0010812,GO:0043588,GO:0015031,GO:0043589,GO:0030141,GO:…	protein binding|extracellular region|proteinaceous extracellular matrix|collagen trimer|collagen type I trimer|positive regulation of cell migration|extracellular matrix|extracellular space|collagen biosynthetic process|protein localization to nucleus|tooth mineralization|protein heterotrimerization|collagen-activated tyrosine kinase receptor signaling pathway|cellular response to amino acid stim…	path:mmu04151,path:mmu04512,path:mmu04510,path:mmu04611,path:mmu04926,path:mmu04974,path:mmu05205,path:mmu04933,path:mmu05165,path:mmu05146	PI3K-Akt signaling pathway|ECM-receptor interaction|Focal adhesion|Platelet activation|Relaxin signaling pathway|Protein digestion and absorption|Proteoglycans in cancer|AGE-RAGE signaling pathway in diabetic complications|Human papillomavirus infection|Amoebiasis	Detected	Detected	Detected	Detected	Detected	Detected	9.23784	9.89799	9.71619	11.6871	10.9395	10.543
A_66_P101466	0.0175278	-4.87863	-2.28648	down	10.1767	12.4632	Col1a1	collagen, type I, alpha 1 [Source:MGI Symbol;Acc:MGI:88467] [ENSMUST00000001547]	12842	collagen, type I, alpha 1	AK159300		Mm.458212	chr11:94814188-94814247	TCTGTCCTGCATCAGGGTTTCAGAGCACCACTTTCCAAAGCACAAAACAGTTTTTACCCC	FALSE	GO:0005515,GO:0005576,GO:0005578,GO:0005581,GO:0005584,GO:0030335,GO:0031012,GO:0005615,GO:0032964,GO:0034504,GO:0034505,GO:0070208,GO:0038063,GO:0071230,GO:0042060,GO:0071260,GO:0042802,GO:0090263,GO:0001501,GO:0001568,GO:0001649,GO:0001957,GO:0001958,GO:0002020,GO:0005201,GO:0005737,GO:0005783,GO:0005794,GO:0007601,GO:0007605,GO:0010718,GO:0010812,GO:0043588,GO:0015031,GO:0043589,GO:0030141,GO:…	protein binding|extracellular region|proteinaceous extracellular matrix|collagen trimer|collagen type I trimer|positive regulation of cell migration|extracellular matrix|extracellular space|collagen biosynthetic process|protein localization to nucleus|tooth mineralization|protein heterotrimerization|collagen-activated tyrosine kinase receptor signaling pathway|cellular response to amino acid stim…	path:mmu04151,path:mmu04512,path:mmu04510,path:mmu04611,path:mmu04926,path:mmu04974,path:mmu05205,path:mmu04933,path:mmu05165,path:mmu05146	PI3K-Akt signaling pathway|ECM-receptor interaction|Focal adhesion|Platelet activation|Relaxin signaling pathway|Protein digestion and absorption|Proteoglycans in cancer|AGE-RAGE signaling pathway in diabetic complications|Human papillomavirus infection|Amoebiasis	Detected	Detected	Detected	Detected	Detected	Detected	10.1437	10.1821	10.2045	13.5908	12.1753	11.6235
A_52_P525107	0.0145913	-4.09062	-2.03232	down	11.6501	13.6824	Col1a1	Mus musculus collagen, type I, alpha 1 (Col1a1), mRNA [NM_007742]	12842	collagen, type I, alpha 1	NM_007742	NM_007742	Mm.277735	chr11:94813075-94813134	TTTTCCTTTGCATTCACCTTTCAAACTTAGTTTTTACCTTTGACCAACTGAACGTGACCA	FALSE	GO:0005515,GO:0005576,GO:0005578,GO:0005581,GO:0005584,GO:0030335,GO:0031012,GO:0005615,GO:0032964,GO:0034504,GO:0034505,GO:0070208,GO:0038063,GO:0071230,GO:0042060,GO:0071260,GO:0042802,GO:0090263,GO:0001501,GO:0001568,GO:0001649,GO:0001957,GO:0001958,GO:0002020,GO:0005201,GO:0005737,GO:0005783,GO:0005794,GO:0007601,GO:0007605,GO:0010718,GO:0010812,GO:0043588,GO:0015031,GO:0043589,GO:0030141,GO:…	protein binding|extracellular region|proteinaceous extracellular matrix|collagen trimer|collagen type I trimer|positive regulation of cell migration|extracellular matrix|extracellular space|collagen biosynthetic process|protein localization to nucleus|tooth mineralization|protein heterotrimerization|collagen-activated tyrosine kinase receptor signaling pathway|cellular response to amino acid stim…	path:mmu04151,path:mmu04512,path:mmu04510,path:mmu04611,path:mmu04926,path:mmu04974,path:mmu05205,path:mmu04933,path:mmu05165,path:mmu05146	PI3K-Akt signaling pathway|ECM-receptor interaction|Focal adhesion|Platelet activation|Relaxin signaling pathway|Protein digestion and absorption|Proteoglycans in cancer|AGE-RAGE signaling pathway in diabetic complications|Human papillomavirus infection|Amoebiasis	Detected	Detected	Detected	Detected	Detected	Detected	11.7297	11.5626	11.6579	14.6386	13.3953	13.0132
A_51_P182303	0.0302782	-3.40913	-1.7694	down	12.8734	14.6428	Col1a2	Mus musculus collagen, type I, alpha 2 (Col1a2), mRNA [NM_007743]	12843	collagen, type I, alpha 2	NM_007743	NM_007743	Mm.277792	chr6:4490619-4490678	ACCAAGAATTCCGTGTGGAGGTTGGCCCCGTCTGTTTCAAATAAGTGAACTCAACCTAAA	FALSE	GO:0048407,GO:0030199,GO:0005201,GO:0070208,GO:0030674,GO:0005515,GO:0071230,GO:0031012,GO:0005576,GO:0005578,GO:0005581,GO:0005584,GO:0005615,GO:0042802,GO:0005783,GO:0043589,GO:0007179,GO:0001501,GO:0046332,GO:0007266,GO:0001568,GO:0046872,GO:0008217,GO:0002020	platelet-derived growth factor binding|collagen fibril organization|extracellular matrix structural constituent|protein heterotrimerization|protein binding, bridging|protein binding|cellular response to amino acid stimulus|extracellular matrix|extracellular region|proteinaceous extracellular matrix|collagen trimer|collagen type I trimer|extracellular space|identical protein binding|endoplasmic re…	path:mmu04151,path:mmu04512,path:mmu04510,path:mmu04611,path:mmu04926,path:mmu04974,path:mmu05205,path:mmu04933,path:mmu05165,path:mmu05146	PI3K-Akt signaling pathway|ECM-receptor interaction|Focal adhesion|Platelet activation|Relaxin signaling pathway|Protein digestion and absorption|Proteoglycans in cancer|AGE-RAGE signaling pathway in diabetic complications|Human papillomavirus infection|Amoebiasis	Detected	Detected	Detected	Detected	Detected	Detected	13.0472	12.7088	12.8641	15.6854	14.2793	13.9636
A_51_P317141	0.0399213	-4.77937	-2.25682	down	2.40836	4.66518	Col2a1	Mus musculus collagen, type II, alpha 1 (Col2a1), transcript variant 1, mRNA [NM_031163]	12824	collagen, type II, alpha 1	NM_031163	NM_031163	Mm.2423	chr15:97806544-97806485	ACATCGCACCCATGGACATTGGAGGGGCTGAACAGGAATTTGGTGTGGACATAGGGCCTG	FALSE	GO:0005576,GO:0005578,GO:0005581,GO:0005585,GO:0005604,GO:0035108,GO:0005615,GO:0042289,GO:0042472,GO:0005737,GO:0042802,GO:0046872,GO:0048407,GO:0048705,GO:0048839,GO:0051216,GO:0060021,GO:0001501,GO:0001502,GO:0001503,GO:0001894,GO:0001958,GO:0002062,GO:0003007,GO:0005201,GO:0006029,GO:0007417,GO:0007601,GO:0007605,GO:0010468,GO:0030199,GO:0060174,GO:0060272,GO:0030903,GO:0060348,GO:0031012,GO:…	extracellular region|proteinaceous extracellular matrix|collagen trimer|collagen type II trimer|basement membrane|limb morphogenesis|extracellular space|MHC class II protein binding|inner ear morphogenesis|cytoplasm|identical protein binding|metal ion binding|platelet-derived growth factor binding|skeletal system morphogenesis|inner ear development|cartilage development|roof of mouth development|…	path:mmu04151,path:mmu04512,path:mmu04510,path:mmu04974,path:mmu05165	PI3K-Akt signaling pathway|ECM-receptor interaction|Focal adhesion|Protein digestion and absorption|Human papillomavirus infection	Not Detected	Not Detected	Not Detected	Detected	Detected	Detected	2.9988	1.86587	2.3604	6.01863	4.01425	3.96265
A_51_P515605	0.0138063	-2.96203	-1.56659	down	12.402	13.9686	Col3a1	Mus musculus collagen, type III, alpha 1 (Col3a1), mRNA [NM_009930]	12825	collagen, type III, alpha 1	NM_009930	NM_009930	Mm.249555	chr1:45405589-45405648	ATAAGCCAAACTCTCTGAAACCCCAGCAAAACAAAAACCACATCCATGTGTTCATCTTGT	FALSE	GO:2001223,GO:0043588,GO:0018149,GO:0005201,GO:0046332,GO:0021987,GO:0005576,GO:0046872,GO:0030199,GO:0005578,GO:0048407,GO:0005581,GO:0005586,GO:0005615,GO:0048565,GO:0031012,GO:0007160,GO:0050777,GO:0007179,GO:0060414,GO:0034097,GO:0007229,GO:0001568,GO:0071230,GO:0035025,GO:0007507,GO:0002020,GO:0097435,GO:0042060,GO:0009314,GO:0005178	negative regulation of neuron migration|skin development|peptide cross-linking|extracellular matrix structural constituent|SMAD binding|cerebral cortex development|extracellular region|metal ion binding|collagen fibril organization|proteinaceous extracellular matrix|platelet-derived growth factor binding|collagen trimer|collagen type III trimer|extracellular space|digestive tract development|extr…	path:mmu04611,path:mmu04926,path:mmu04974,path:mmu04933,path:mmu05146	Platelet activation|Relaxin signaling pathway|Protein digestion and absorption|AGE-RAGE signaling pathway in diabetic complications|Amoebiasis	Detected	Detected	Detected	Detected	Detected	Detected	12.3422	12.3977	12.4661	14.6997	13.7243	13.4819
A_55_P2504985	0.0174251	-3.25666	-1.70339	down	10.2784	11.9818	Col5a1	Mus musculus collagen, type V, alpha 1 (Col5a1), mRNA [NM_015734]	12831	collagen, type V, alpha 1	NM_015734	NM_015734	Mm.7281	chr2:27894595-27894654	GAAACCCAAAATGTGTTCTGTTCTCCTCAGTCCACTTTAGCTCCAATATTTTACAATAAA	FALSE	GO:0043588,GO:0030199,GO:0005515,GO:0031012,GO:0005576,GO:0045112,GO:0005578,GO:0048407,GO:0005581,GO:0005588,GO:0005604,GO:0005615,GO:0048592,GO:0032964,GO:0007155,GO:0051128,GO:0035313,GO:0008201,GO:0097435,GO:0035989,GO:0016477,GO:0001568,GO:1903225,GO:0003007,GO:0043394,GO:0005201	skin development|collagen fibril organization|protein binding|extracellular matrix|extracellular region|integrin biosynthetic process|proteinaceous extracellular matrix|platelet-derived growth factor binding|collagen trimer|collagen type V trimer|basement membrane|extracellular space|eye morphogenesis|collagen biosynthetic process|cell adhesion|regulation of cellular component organization|wound …	path:mmu04974	Protein digestion and absorption	Detected	Detected	Detected	Detected	Detected	Detected	10.3698	10.0881	10.3772	12.8203	11.6871	11.438
A_55_P2128153	0.0324218	-2.43554	-1.28424	down	12.2075	13.4918	Col6a1	Mus musculus collagen, type VI, alpha 1 (Col6a1), mRNA [NM_009933]	12833	collagen, type VI, alpha 1	NM_009933	NM_009933	Mm.2509	chr10:76171597-76171538	CCACATTCCCCGTAATCTGATCCAAGCCAGCTATCTCTGCTAATAAAGGTTTCCATTTTT	FALSE	GO:0005615,GO:0007155,GO:0031012,GO:0032991,GO:0042383,GO:0048407,GO:0070208,GO:0071230,GO:0005576,GO:0005578,GO:0005581	extracellular space|cell adhesion|extracellular matrix|protein-containing complex|sarcolemma|platelet-derived growth factor binding|protein heterotrimerization|cellular response to amino acid stimulus|extracellular region|proteinaceous extracellular matrix|collagen trimer	path:mmu04151,path:mmu04512,path:mmu04510,path:mmu04974,path:mmu05165	PI3K-Akt signaling pathway|ECM-receptor interaction|Focal adhesion|Protein digestion and absorption|Human papillomavirus infection	Detected	Detected	Detected	Detected	Detected	Detected	12.2503	12.1802	12.1921	14.27	13.2541	12.9512
A_55_P2733787	0.0395355	-2.22529	-1.15399	down	6.80148	7.95547	Col6a2	PREDICTED: Mus musculus collagen, type VI, alpha 2 (Col6a2), transcript variant X1, mRNA [XM_006513177]	12834	collagen, type VI, alpha 2	XM_006513177	XM_006513177	Mm.1949	chr10:76061148-76061089	AAGTTCATGTACCTGGCATGTTCTGATTGAGCTCAAGGAACCTCATCAGGTTGGATGGAT	FALSE	GO:0005615,GO:0007155,GO:0016020,GO:0031012,GO:0032991,GO:0042383,GO:0070208,GO:0005576,GO:0005578,GO:0005581	extracellular space|cell adhesion|membrane|extracellular matrix|protein-containing complex|sarcolemma|protein heterotrimerization|extracellular region|proteinaceous extracellular matrix|collagen trimer	path:mmu04151,path:mmu04512,path:mmu04510,path:mmu04974,path:mmu05165	PI3K-Akt signaling pathway|ECM-receptor interaction|Focal adhesion|Protein digestion and absorption|Human papillomavirus infection	Detected	Detected	Detected	Detected	Detected	Detected	6.87409	6.68593	6.84441	8.709	7.64765	7.50976
A_51_P279639	0.0137523	-2.23065	-1.15746	down	9.56009	10.7176	Col6a2	Mus musculus collagen, type VI, alpha 2 (Col6a2), mRNA [NM_146007]	12834	collagen, type VI, alpha 2	NM_146007	NM_146007	Mm.1949	chr10:76058990-76058931	TTCTTTGACAGGTTCATCCGCTGGATCTGTTAGCACCGCCATGCTCGGCCACCTCTCCAT	FALSE	GO:0005615,GO:0007155,GO:0016020,GO:0031012,GO:0032991,GO:0042383,GO:0070208,GO:0005576,GO:0005578,GO:0005581	extracellular space|cell adhesion|membrane|extracellular matrix|protein-containing complex|sarcolemma|protein heterotrimerization|extracellular region|proteinaceous extracellular matrix|collagen trimer	path:mmu04151,path:mmu04512,path:mmu04510,path:mmu04974,path:mmu05165	PI3K-Akt signaling pathway|ECM-receptor interaction|Focal adhesion|Protein digestion and absorption|Human papillomavirus infection	Detected	Detected	Detected	Detected	Detected	Detected	9.79218	9.43109	9.45702	11.2114	10.5408	10.4005
A_66_P127268	0.047176	-2.0098	-1.00705	down	4.06522	5.07227	Col6a3	Mus musculus collagen, type VI, alpha 3 (Col6a3), transcript variant 1, mRNA [NM_001243008]	12835	collagen, type VI, alpha 3	NM_001243008	NM_001243008	Mm.7562	chr1:92690594-92689602	GAAGAAGGGGTGACAAAGGACCCAAAGGAGACAAAGGCGAGAGAGGAGATGTCGGGATTC	FALSE	GO:0005581,GO:0005615,GO:0031012,GO:0042383,GO:0005576,GO:0005578	collagen trimer|extracellular space|extracellular matrix|sarcolemma|extracellular region|proteinaceous extracellular matrix	path:mmu04151,path:mmu04512,path:mmu04510,path:mmu04974,path:mmu05165	PI3K-Akt signaling pathway|ECM-receptor interaction|Focal adhesion|Protein digestion and absorption|Human papillomavirus infection	Detected	Detected	Not Detected	Detected	Detected	Detected	4.40685	4.24872	3.54009	5.46974	5.09121	4.65587
A_52_P479262	0.0167699	-2.86439	-1.51823	down	9.65506	11.1733	Col6a3	Mus musculus collagen, type VI, alpha 3 (Col6a3), transcript variant 1, mRNA [NM_001243008]	12835	collagen, type VI, alpha 3	NM_001243008	NM_001243008	Mm.7562	chr1:92663722-92663663	ATGGTCCCAGTTTTCTGGATTAGACTTCGATCAATATTCTTCTAAATCCTCTGACAAATG	FALSE	GO:0005581,GO:0005615,GO:0031012,GO:0042383,GO:0005576,GO:0005578	collagen trimer|extracellular space|extracellular matrix|sarcolemma|extracellular region|proteinaceous extracellular matrix	path:mmu04151,path:mmu04512,path:mmu04510,path:mmu04974,path:mmu05165	PI3K-Akt signaling pathway|ECM-receptor interaction|Focal adhesion|Protein digestion and absorption|Human papillomavirus infection	Detected	Detected	Detected	Detected	Detected	Detected	9.70177	9.58288	9.68053	11.9366	10.8299	10.7534
A_52_P282058	0.0409482	-4.07858	-2.02807	down	11.6574	13.6855	Col8a1	Mus musculus collagen, type VIII, alpha 1 (Col8a1), mRNA [NM_007739]	12837	collagen, type VIII, alpha 1	NM_007739	NM_007739	Mm.130388	chr16:57627092-57627033	GCTGCTGGACTCTATGCCGGGCAATATGTCCACTCCTCCTTTTCAGGATATTTATTGTAT	FALSE	GO:0005581,GO:0005604,GO:0005615,GO:0007155,GO:0010811,GO:0031012,GO:0048593,GO:0050673,GO:0001525,GO:0005576,GO:0005578	collagen trimer|basement membrane|extracellular space|cell adhesion|positive regulation of cell-substrate adhesion|extracellular matrix|camera-type eye morphogenesis|epithelial cell proliferation|angiogenesis|extracellular region|proteinaceous extracellular matrix			Detected	Detected	Detected	Detected	Detected	Detected	11.679	11.5761	11.7172	15.0231	13.2338	12.7996
A_52_P302544	0.0181389	-22.8689	-4.51532	down	2.89825	7.41356	Col8a2	Mus musculus collagen, type VIII, alpha 2 (Col8a2), mRNA [NM_199473]	329941	collagen, type VIII, alpha 2	NM_199473	NM_199473	Mm.296327	chr4:125991441-125991500	ACTTACCACATATCACATATCAGGTTCAGGAAAAATGCACCGGGAATCAGAGAAAATGGG	FALSE	GO:0005581,GO:0005604,GO:0007155,GO:0031012,GO:0048593,GO:0050673,GO:0001525,GO:0005576,GO:0005578	collagen trimer|basement membrane|cell adhesion|extracellular matrix|camera-type eye morphogenesis|epithelial cell proliferation|angiogenesis|extracellular region|proteinaceous extracellular matrix			Not Detected	Not Detected	Not Detected	Detected	Detected	Detected	3.02814	2.5632	3.1034	9.69526	6.60996	5.93547
A_51_P409010	0.015466	-18.4795	-4.20785	down	7.33123	11.5391	Comp	Mus musculus cartilage oligomeric matrix protein (Comp), mRNA [NM_016685]	12845	cartilage oligomeric matrix protein	NM_016685	NM_016685	Mm.45071	chr8:72905692-72905825	CTGCGCTACCGTTGCAATGATACAATCCCTGAGGACTACGAGAGTCACCGGCTGCAGAGA	FALSE	GO:0008201,GO:0003417,GO:0030198,GO:0031012,GO:0005201,GO:0005499,GO:0005509,GO:0005515,GO:0005518,GO:0005576,GO:0043066,GO:0005578,GO:0043395,GO:0005615,GO:0060173,GO:0001968,GO:0006915,GO:0002020,GO:0007155	heparin binding|growth plate cartilage development|extracellular matrix organization|extracellular matrix|extracellular matrix structural constituent|vitamin D binding|calcium ion binding|protein binding|collagen binding|extracellular region|negative regulation of apoptotic process|proteinaceous extracellular matrix|heparan sulfate proteoglycan binding|extracellular space|limb development|fibrone…	path:mmu04151,path:mmu04512,path:mmu04145,path:mmu04510,path:mmu05165,path:mmu05144	PI3K-Akt signaling pathway|ECM-receptor interaction|Phagosome|Focal adhesion|Human papillomavirus infection|Malaria	Detected	Detected	Detected	Detected	Detected	Detected	7.76726	7.25085	6.97559	13.4907	11.0313	10.0953
A_51_P500643	0.0434592	-2.01921	-1.01379	down	9.97948	10.9933	Creb3l2	cAMP responsive element binding protein 3-like 2 [Source:MGI Symbol;Acc:MGI:2442695] [ENSMUST00000041093]	208647	cAMP responsive element binding protein 3-like 2	XM_006505824	XM_006505824	Mm.169929	chr6:37277467-37277408	TTAAATCCAAGTGCAGTGCAAGTCTGTGAACTGATCTGTTGCACTGTCTTATGGCTTCTT	FALSE	GO:0044212,GO:0007275,GO:0001228,GO:0045893,GO:0016020,GO:0002062,GO:0016021,GO:0003677,GO:0045944,GO:0003700,GO:0005634,GO:0005654,GO:0030968,GO:0005783,GO:0051216,GO:0035497,GO:0006351,GO:0006355,GO:0000977,GO:0006888,GO:0000978,GO:0006986,GO:0001077	transcription regulatory region DNA binding|multicellular organism development|transcriptional activator activity, RNA polymerase II transcription regulatory region sequence-specific DNA binding|positive regulation of transcription, DNA-templated|membrane|chondrocyte differentiation|integral component of membrane|DNA binding|positive regulation of transcription by RNA polymerase II|DNA binding tr…	path:mmu04668,path:mmu04024,path:mmu04022,path:mmu04151,path:mmu04152,path:mmu04911,path:mmu04922,path:mmu04915,path:mmu04926,path:mmu04918,path:mmu04916,path:mmu04925,path:mmu04927,path:mmu04261,path:mmu04962,path:mmu04725,path:mmu04728,path:mmu04211,path:mmu04714,path:mmu05203,path:mmu05215,path:mmu05016,path:mmu05030,path:mmu05031,path:mmu05034,path:mmu04931,path:mmu04934,path:mmu05161,path:mm…	TNF signaling pathway|cAMP signaling pathway|cGMP - PKG signaling pathway|PI3K-Akt signaling pathway|AMPK signaling pathway|Insulin secretion|Glucagon signaling pathway|Estrogen signaling pathway|Relaxin signaling pathway|Thyroid hormone synthesis|Melanogenesis|Aldosterone synthesis and secretion|Cortisol synthesis and secretion|Adrenergic signaling in cardiomyocytes|Vasopressin-regulated water r…	Detected	Detected	Detected	Detected	Detected	Detected	10.0758	9.89204	9.97061	11.6646	10.7853	10.5299
A_55_P2743495	0.0197038	-9.55532	-3.2563	down	5.13886	8.39516	Crlf1	Mus musculus cytokine receptor-like factor 1 (Crlf1), mRNA [NM_018827]	12931	cytokine receptor-like factor 1	NM_018827	NM_018827	Mm.335584	chr8:73027788-73027847	TGGAGCCCCTCTGTACCATCTGGGCAACAAAGAAACCTACCAGAGGCTGGGGCACAATGA	FALSE	GO:0005127,GO:0005576,GO:0005615,GO:0008284,GO:0019955,GO:0042531,GO:0043524,GO:0046982,GO:0097058,GO:0001657,GO:2000672,GO:0005125	ciliary neurotrophic factor receptor binding|extracellular region|extracellular space|positive regulation of cell proliferation|cytokine binding|positive regulation of tyrosine phosphorylation of STAT protein|negative regulation of neuron apoptotic process|protein heterodimerization activity|CRLF-CLCF1 complex|ureteric bud development|negative regulation of motor neuron apoptotic process|cytokine…			Detected	Detected	Detected	Detected	Detected	Detected	5.17069	5.48228	4.76362	9.96816	8.11807	7.09926
A_55_P2052240	0.0142574	-10.679	-3.4167	down	6.51224	9.92894	Crlf1	Mus musculus cytokine receptor-like factor 1 (Crlf1), mRNA [NM_018827]	12931	cytokine receptor-like factor 1	NM_018827	NM_018827	Mm.335584	chr8:73027912-73027971	GGTTGGGGTATTGCAGGGCCTCCCAAGAGTCTCTTTAAATAAATAAAGGAGTTGTTCAGG	FALSE	GO:0005127,GO:0005576,GO:0005615,GO:0008284,GO:0019955,GO:0042531,GO:0043524,GO:0046982,GO:0097058,GO:0001657,GO:2000672,GO:0005125	ciliary neurotrophic factor receptor binding|extracellular region|extracellular space|positive regulation of cell proliferation|cytokine binding|positive regulation of tyrosine phosphorylation of STAT protein|negative regulation of neuron apoptotic process|protein heterodimerization activity|CRLF-CLCF1 complex|ureteric bud development|negative regulation of motor neuron apoptotic process|cytokine…			Detected	Detected	Detected	Detected	Detected	Detected	6.35678	6.69792	6.482	11.5102	9.49639	8.78025
A_51_P300337	0.0290293	-2.29453	-1.1982	down	10.995	12.1932	Csrp2	Mus musculus cysteine and glycine-rich protein 2 (Csrp2), mRNA [NM_007792]	13008	cysteine and glycine-rich protein 2	NM_007792	NM_007792	Mm.2020	chr10:110376366-110376425	ACAGAGAATCTCCATTACCAAACTGCAGATGGCGTTTATGGCGCTCACTACTGTGAAACA	FALSE	GO:0030154,GO:0046872,GO:0005515,GO:0005634,GO:0007275	cell differentiation|metal ion binding|protein binding|nucleus|multicellular organism development			Detected	Detected	Detected	Detected	Detected	Detected	11.1449	10.9053	10.9347	12.896	11.8547	11.8288
A_55_P2744007	0.0341657	-13.9599	-3.80322	down	4.07477	7.87799	Cthrc1	Mus musculus collagen triple helix repeat containing 1 (Cthrc1), mRNA [NM_026778]	68588	collagen triple helix repeat containing 1	NM_026778	NM_026778	Mm.41556	chr15:38918272-38918331	TTCCGTGTCTCGCATCATCATTGAAGAACTACCGAAATAAAGCCTCTGACGGTTTCAGTC	FALSE	GO:0090090,GO:0005578,GO:0090103,GO:0005581,GO:0090177,GO:0005615,GO:0005737,GO:0016477,GO:0017147,GO:0032092,GO:0033690,GO:0043932,GO:0045669,GO:0005109,GO:0060071,GO:0005515,GO:0060122,GO:0005576	negative regulation of canonical Wnt signaling pathway|proteinaceous extracellular matrix|cochlea morphogenesis|collagen trimer|establishment of planar polarity involved in neural tube closure|extracellular space|cytoplasm|cell migration|Wnt-protein binding|positive regulation of protein binding|positive regulation of osteoblast proliferation|ossification involved in bone remodeling|positive regu…			Not Detected	Detected	Not Detected	Detected	Detected	Detected	3.86788	4.46117	3.89526	10.2534	6.69351	6.68707
A_55_P1961335	0.0421006	-3.03102	-1.5998	down	8.82919	10.429	Ctsk	Mus musculus cathepsin K (Ctsk), mRNA [NM_007802]	13038	cathepsin K	NM_007802	NM_007802	Mm.272085	chr3:95313165-95313224	CATTTCAGTCTTCCACTGAGATGCACAAATCTATTCGTGATTCTTTGACAAATTTACATG	FALSE	GO:0043394,GO:0005518,GO:0045453,GO:0005615,GO:0051603,GO:0005654,GO:0005737,GO:0005764,GO:0006508,GO:1903146,GO:0008233,GO:1903955,GO:0008234,GO:0016787,GO:0001968,GO:0030574,GO:0004197,GO:0043231	proteoglycan binding|collagen binding|bone resorption|extracellular space|proteolysis involved in cellular protein catabolic process|nucleoplasm|cytoplasm|lysosome|proteolysis|regulation of autophagy of mitochondrion|peptidase activity|positive regulation of protein targeting to mitochondrion|cysteine-type peptidase activity|hydrolase activity|fibronectin binding|collagen catabolic process|cystei…	path:mmu04142,path:mmu04210,path:mmu04620,path:mmu04380,path:mmu05323	Lysosome|Apoptosis|Toll-like receptor signaling pathway|Osteoclast differentiation|Rheumatoid arthritis	Detected	Detected	Detected	Detected	Detected	Detected	8.76256	8.78518	8.93983	11.5076	9.84224	9.9371
A_55_P2021981	0.0261265	-2.6462	-1.40392	down	4.0235	5.42743	Ctsw	Mus musculus cathepsin W (Ctsw), mRNA [NM_009985]	13041	cathepsin W	NM_009985	NM_009985	Mm.113590	chr19:5465374-5465315	AGTAAAGAAGGCACGGACCTCTTGTCCTCCCTGAAGGCAGCAGCCACTCTTCTGCTTCTC	FALSE	GO:0006508,GO:0008233,GO:0008234,GO:0016787,GO:0051603,GO:0004197,GO:0005615,GO:0005764	proteolysis|peptidase activity|cysteine-type peptidase activity|hydrolase activity|proteolysis involved in cellular protein catabolic process|cysteine-type endopeptidase activity|extracellular space|lysosome	path:mmu04142,path:mmu04210	Lysosome|Apoptosis	Detected	Detected	Not Detected	Detected	Detected	Detected	4.6535	4.02802	3.389	5.06943	5.56419	5.64866
A_55_P2016462	0.00692549	-4.49469	-2.16822	down	5.55764	7.72587	Cxcl10	Mus musculus chemokine (C-X-C motif) ligand 10 (Cxcl10), mRNA [NM_021274]	15945	chemokine (C-X-C motif) ligand 10	NM_021274	NM_021274	Mm.877	chr5:92775840-92775781	GCTTTGCATTGTATATGGAAGAACTTGTGTCATCAAGTATGTATCAATGGGTAGTTAAAG	FALSE	GO:0006954,GO:0006955,GO:0007186,GO:0008009,GO:0043950,GO:0008201,GO:0045236,GO:0008284,GO:0045662,GO:0009897,GO:0048248,GO:0051281,GO:0051607,GO:0070098,GO:0071222,GO:0002690,GO:0005125,GO:0005576,GO:0005615,GO:0006935,GO:0006952,GO:0010818,GO:0010819,GO:0016525,GO:0030335,GO:0030816,GO:0032496,GO:0090026,GO:0042118,GO:1901509,GO:0042127,GO:1901740,GO:2000406	inflammatory response|immune response|G-protein coupled receptor signaling pathway|chemokine activity|positive regulation of cAMP-mediated signaling|heparin binding|CXCR chemokine receptor binding|positive regulation of cell proliferation|negative regulation of myoblast differentiation|external side of plasma membrane|CXCR3 chemokine receptor binding|positive regulation of release of sequestered …	path:mmu04668,path:mmu04060,path:mmu04620,path:mmu04622,path:mmu04623,path:mmu04657,path:mmu04062,path:mmu05164	TNF signaling pathway|Cytokine-cytokine receptor interaction|Toll-like receptor signaling pathway|RIG-I-like receptor signaling pathway|Cytosolic DNA-sensing pathway|IL-17 signaling pathway|Chemokine signaling pathway|Influenza A	Detected	Detected	Detected	Detected	Detected	Detected	5.39862	5.33816	5.93615	7.27135	7.42736	8.47889
A_55_P1990032	0.0123016	-3.83532	-1.93935	down	3.23	5.16935	Cxcl5	Mus musculus chemokine (C-X-C motif) ligand 5 (Cxcl5), mRNA [NM_009141]	20311	chemokine (C-X-C motif) ligand 5	NM_009141	NM_009141	Mm.4660	chr5:91190490-91190549	GCTGAGATATTTAGATGTCTGTAGTGTGTCTTTTAAAGAGTGTGCTTTGTTATAAGGAGA	FALSE	GO:0061844,GO:0030593,GO:0005125,GO:0070098,GO:0031100,GO:0005576,GO:0070951,GO:0032496,GO:0005615,GO:0071222,GO:0006935,GO:0006952,GO:0006954,GO:0090023,GO:0032642,GO:0006955,GO:0042119,GO:0007186,GO:0042127,GO:0008009,GO:0001776,GO:0045236,GO:0001816,GO:0046427,GO:0010976,GO:0002690	antimicrobial humoral immune response mediated by antimicrobial peptide|neutrophil chemotaxis|cytokine activity|chemokine-mediated signaling pathway|animal organ regeneration|extracellular region|regulation of neutrophil mediated killing of gram-negative bacterium|response to lipopolysaccharide|extracellular space|cellular response to lipopolysaccharide|chemotaxis|defense response|inflammatory re…	path:mmu04060,path:mmu04657,path:mmu04062,path:mmu05323,path:mmu05133	Cytokine-cytokine receptor interaction|IL-17 signaling pathway|Chemokine signaling pathway|Rheumatoid arthritis|Pertussis	Not Detected	Not Detected	Not Detected	Detected	Detected	Detected	3.86715	2.48884	3.33402	4.86129	5.10843	5.53834
A_51_P319022	0.010688	-3.1915	-1.67423	down	4.55842	6.23266	Cxcr3	Mus musculus chemokine (C-X-C motif) receptor 3 (Cxcr3), mRNA [NM_009910]	12766	chemokine (C-X-C motif) receptor 3	NM_009910	NM_009910	Mm.12876	chrX:98926979-98926920	GCCAGGCGTTGTCAGCACTGAATGTGCCCATCTCAGTATCTCAATATTTGCCCAATTTTA	FALSE	GO:1900119,GO:0030816,GO:0009986,GO:0004871,GO:0038023,GO:0010818,GO:0004930,GO:0043950,GO:0016020,GO:0004950,GO:0045766,GO:0005886,GO:0006935,GO:0006954,GO:0007165,GO:0016021,GO:0007166,GO:0045944,GO:0016494,GO:0007186,GO:0050921,GO:0016525,GO:0007204,GO:0051281,GO:0019722,GO:0008284,GO:0001525,GO:0071954,GO:0019956,GO:0009897,GO:0001937,GO:1900118,GO:0019958,GO:0002685	positive regulation of execution phase of apoptosis|positive regulation of cAMP metabolic process|cell surface|signal transducer activity|signaling receptor activity|T cell chemotaxis|G-protein coupled receptor activity|positive regulation of cAMP-mediated signaling|membrane|chemokine receptor activity|positive regulation of angiogenesis|plasma membrane|chemotaxis|inflammatory response|signal tra…	path:mmu04060,path:mmu04062	Cytokine-cytokine receptor interaction|Chemokine signaling pathway	Detected	Detected	Not Detected	Detected	Detected	Detected	5.23687	4.38713	4.05127	6.00587	6.32943	6.36266
A_55_P1962209	0.000327223	-6.41418	-2.68127	down	4.51275	7.19401	Cxcr6	Mus musculus chemokine (C-X-C motif) receptor 6 (Cxcr6), mRNA [NM_030712]	80901	chemokine (C-X-C motif) receptor 6	NM_030712	NM_030712	Mm.124289	chr9:123720719-123720778	ACAGAGCTTAAGACTTTAACAAATACAAGAGGACTCTGGTGGCTTTGCTCATCTAAAAAA	FALSE	GO:0005886,GO:0006935,GO:0006954,GO:0007165,GO:0007186,GO:0015026,GO:0016020,GO:0016021,GO:0016494,GO:0019958,GO:0004871,GO:0004930,GO:0004950	plasma membrane|chemotaxis|inflammatory response|signal transduction|G-protein coupled receptor signaling pathway|coreceptor activity|membrane|integral component of membrane|C-X-C chemokine receptor activity|C-X-C chemokine binding|signal transducer activity|G-protein coupled receptor activity|chemokine receptor activity	path:mmu04060,path:mmu04062	Cytokine-cytokine receptor interaction|Chemokine signaling pathway	Detected	Detected	Not Detected	Detected	Detected	Detected	4.91637	4.47654	4.14533	7.30553	7.20423	7.07228
A_51_P412027	0.000597675	-6.96064	-2.79922	down	3.38071	6.17993	Cxcr6	Mus musculus chemokine (C-X-C motif) receptor 6 (Cxcr6), mRNA [NM_030712]	80901	chemokine (C-X-C motif) receptor 6	NM_030712	NM_030712	Mm.124289	chr9:123720605-123720664	TGCTTATGTTTTACTGGAATTGTCTTGTAAAGTGCAGCAATATGGGACTGAAAACAGGCC	FALSE	GO:0005886,GO:0006935,GO:0006954,GO:0007165,GO:0007186,GO:0015026,GO:0016020,GO:0016021,GO:0016494,GO:0019958,GO:0004871,GO:0004930,GO:0004950	plasma membrane|chemotaxis|inflammatory response|signal transduction|G-protein coupled receptor signaling pathway|coreceptor activity|membrane|integral component of membrane|C-X-C chemokine receptor activity|C-X-C chemokine binding|signal transducer activity|G-protein coupled receptor activity|chemokine receptor activity	path:mmu04060,path:mmu04062	Cytokine-cytokine receptor interaction|Chemokine signaling pathway	Not Detected	Not Detected	Not Detected	Detected	Detected	Detected	3.61576	2.85494	3.67144	6.39284	6.04969	6.09726
A_66_P134022	0.0396966	-2.45379	-1.29501	down	3.2556	4.55061	Cyp20a1	cytochrome P450, family 20, subfamily a, polypeptide 1 [Source:MGI Symbol;Acc:MGI:1925201] [ENSMUST00000060608]	77951	cytochrome P450, family 20, subfamily a, polypeptide 1	XM_006496328	XM_006496328	Mm.197640	chr1:60444460-60444519	TGTCAAAATTTCTTACTGTATGACATATGTTTATACTTATAATGACAACTTTAACAGGAA	FALSE	GO:0016021,GO:0016491,GO:0016705,GO:0020037,GO:0046872,GO:0055114,GO:0004497,GO:0005506,GO:0016020	integral component of membrane|oxidoreductase activity|oxidoreductase activity, acting on paired donors, with incorporation or reduction of molecular oxygen|heme binding|metal ion binding|oxidation-reduction process|monooxygenase activity|iron ion binding|membrane			Not Detected	Not Detected	Not Detected	Detected	Detected	Detected	2.67355	3.1231	3.97014	4.95017	4.41002	4.29163
A_51_P140017	0.0409771	-2.04275	-1.03051	down	5.25647	6.28698	Cysltr1	Mus musculus cysteinyl leukotriene receptor 1 (Cysltr1), transcript variant 1, mRNA [NM_021476]	58861	cysteinyl leukotriene receptor 1	NM_021476	NM_021476	Mm.287166	chrX:103773276-103773217	TGGAAACTTTAGGAGAAGGCTATCTACATTTAGAAAGCATTCTTTGTCCAGTATGACTTA	FALSE	GO:0045907,GO:0007166,GO:0004871,GO:0007186,GO:0004930,GO:0007188,GO:0004966,GO:0004974,GO:0005515,GO:0005886,GO:0007200,GO:0005887,GO:0007218,GO:0008528,GO:0006816,GO:0016020,GO:0006935,GO:0001631,GO:0016021,GO:0006954,GO:0002437,GO:0045766,GO:0007165,GO:0003013	positive regulation of vasoconstriction|cell surface receptor signaling pathway|signal transducer activity|G-protein coupled receptor signaling pathway|G-protein coupled receptor activity|adenylate cyclase-modulating G-protein coupled receptor signaling pathway|galanin receptor activity|leukotriene receptor activity|protein binding|plasma membrane|phospholipase C-activating G-protein coupled rece…	path:mmu04020,path:mmu04080	Calcium signaling pathway|Neuroactive ligand-receptor interaction	Not Detected	Detected	Detected	Detected	Detected	Detected	4.7372	5.67882	5.35339	6.66487	6.25415	5.94193
A_52_P338951	0.0313603	2.08417	1.05947	up	5.46345	4.40398	D630045M09Rik	Mus musculus RIKEN cDNA D630045M09 gene (D630045M09Rik), long non-coding RNA [NR_045293]	432777	RIKEN cDNA D630045M09 gene	NR_045293	NR_045293	Mm.415319	chr13:73482406-73482347	AACAACCCTCGAACTGTGAGGCTGTCAGCTTCAGACAAGAGAGACTATTTACTTAAATGG	FALSE					Detected	Detected	Detected	Detected	Detected	Detected	5.12186	5.19823	6.07026	4.47546	4.17523	4.56124
A_55_P2195157	0.0127849	-2.12738	-1.08907	down	8.40737	9.49645	Dbn1	Mus musculus drebrin 1 (Dbn1), transcript variant 1, mRNA [NM_001177371]	56320	drebrin 1	NM_001177371	NM_001177371	Mm.19016	chr13:55575437-55575378	CTTACCCACAGGGCCTGACTTTTACAGCTTTTCTCTTCTTTTTAAAAGTTGATAGACTTG	FALSE	GO:0005911,GO:0005921,GO:0007015,GO:0007275,GO:0007399,GO:0008092,GO:0032232,GO:0010643,GO:0032279,GO:0010644,GO:0032507,GO:0010811,GO:0042995,GO:0043025,GO:0043197,GO:0043198,GO:0061351,GO:0044295,GO:0071356,GO:0044308,GO:0071560,GO:0044309,GO:0090327,GO:0098828,GO:1900026,GO:1902737,GO:0003779,GO:1902897,GO:0005515,GO:1904113,GO:0005522,GO:1904622,GO:0005622,GO:0005737,GO:0005856,GO:0005884,GO:…	cell-cell junction|gap junction|actin filament organization|multicellular organism development|nervous system development|cytoskeletal protein binding|negative regulation of actin filament bundle assembly|cell communication by chemical coupling|asymmetric synapse|cell communication by electrical coupling|maintenance of protein location in cell|positive regulation of cell-substrate adhesion|cell p…			Detected	Detected	Detected	Detected	Detected	Detected	8.33275	8.38363	8.50573	9.99269	9.2813	9.21535
A_51_P419637	0.0299974	-10.596	-3.40544	down	3.49749	6.90294	Dclk3	Mus musculus doublecortin-like kinase 3 (Dclk3), mRNA [NM_172928]	245038	doublecortin-like kinase 3	NM_172928	NM_172928	Mm.26361	chr9:111391481-111391540	ACAGATTCTGTTTTCTCCTTGTATTCACATCCATGGTAGGCTACAGGAGTGTGCTTCACA	FALSE	GO:0005524,GO:0005634,GO:0005737,GO:0006468,GO:0016301,GO:0016310,GO:0016740,GO:0018105,GO:0018107,GO:0035556,GO:1900181,GO:0000166,GO:0004672,GO:0004674	ATP binding|nucleus|cytoplasm|protein phosphorylation|kinase activity|phosphorylation|transferase activity|peptidyl-serine phosphorylation|peptidyl-threonine phosphorylation|intracellular signal transduction|negative regulation of protein localization to nucleus|nucleotide binding|protein kinase activity|protein serine/threonine kinase activity			Not Detected	Not Detected	Not Detected	Detected	Detected	Detected	2.76372	3.69836	4.03041	8.79647	6.2367	5.67564
A_51_P110471	0.0387967	-3.6869	-1.88241	down	4.77676	6.65916	Ddah1	Mus musculus dimethylarginine dimethylaminohydrolase 1 (Ddah1), mRNA [NM_026993]	69219	dimethylarginine dimethylaminohydrolase 1	NM_026993	NM_026993	Mm.234247	chr3:145516152-145516211	ATTCTTTGCATTTAAAGAGTTTCTGCAGCATGGCCGGACCCAACCTGATTGCAATAGGGT	FALSE	GO:0016813,GO:0005739,GO:0017014,GO:0006525,GO:0043116,GO:0006527,GO:0006809,GO:0008270,GO:0008285,GO:0045429,GO:0016403,GO:0045766,GO:0016597,GO:0000052,GO:0046872,GO:1900038,GO:0016787,GO:0003073	hydrolase activity, acting on carbon-nitrogen (but not peptide) bonds, in linear amidines|mitochondrion|protein nitrosylation|arginine metabolic process|negative regulation of vascular permeability|arginine catabolic process|nitric oxide biosynthetic process|zinc ion binding|negative regulation of cell proliferation|positive regulation of nitric oxide biosynthetic process|dimethylargininase activ…			Not Detected	Detected	Detected	Detected	Detected	Detected	4.74838	4.81937	4.76252	7.90023	5.99846	6.07881
A_51_P468240	0.00892634	-3.88665	-1.95853	down	2.50767	4.4662	Dennd4a	Mus musculus DENN/MADD domain containing 4A (Dennd4a), mRNA [NM_001162917]	102442	DENN/MADD domain containing 4A	NM_001162917	NM_001162917	Mm.222473	chr9:64766962-64767021	ACCTGAACATGGGCTAGAACTCAGTAAGTCCTGCTCCAAAGAAAACTAAAATAAGGTTCG	FALSE	GO:0005575,GO:0017112,GO:0065009	cellular_component|Rab guanyl-nucleotide exchange factor activity|regulation of molecular function			Not Detected	Not Detected	Not Detected	Detected	Detected	Detected	2.45199	2.16824	2.90279	5.15039	4.26648	3.98172
A_51_P208603	0.027307	-8.65451	-3.11345	down	5.40799	8.52144	Dio2	Mus musculus deiodinase, iodothyronine, type II (Dio2), mRNA [NM_010050]	13371	deiodinase, iodothyronine, type II	NM_010050	NM_010050	Mm.21389	chr12:91963294-91963235	AATGATAACTACTGACGAAAGAGCTGTCTGCTCAGTCTGTGGTTGGATGTAGTCACACGA	FALSE	GO:0004800,GO:0006590,GO:0009409,GO:0016020,GO:0016021,GO:0016491,GO:0031625,GO:0042403,GO:0042404,GO:0042446,GO:0055114,GO:0070460	thyroxine 5'-deiodinase activity|thyroid hormone generation|response to cold|membrane|integral component of membrane|oxidoreductase activity|ubiquitin protein ligase binding|thyroid hormone metabolic process|thyroid hormone catabolic process|hormone biosynthetic process|oxidation-reduction process|thyroid-stimulating hormone secretion	path:mmu04919	Thyroid hormone signaling pathway	Detected	Detected	Detected	Detected	Detected	Detected	5.29283	5.45721	5.47393	10.3492	7.64898	7.5661
A_55_P2083609	0.0437356	-7.97859	-2.99613	down	4.78323	7.77936	Dkk3	Mus musculus dickkopf homolog 3 (Xenopus laevis) (Dkk3), mRNA [NM_015814]	50781	dickkopf homolog 3 (Xenopus laevis)	NM_015814	NM_015814	Mm.55143	chr7:119259615-119259556	GCCTGTAAATCGCATCTGAAGATACCACAGTAAAGAGATGTAAACATTTAGGAAAACAAT	FALSE	GO:0005615,GO:0007275,GO:0016055,GO:0030178,GO:0032348,GO:0039706,GO:0045892,GO:0048019,GO:0090090,GO:2000065,GO:0005576	extracellular space|multicellular organism development|Wnt signaling pathway|negative regulation of Wnt signaling pathway|negative regulation of aldosterone biosynthetic process|co-receptor binding|negative regulation of transcription, DNA-templated|receptor antagonist activity|negative regulation of canonical Wnt signaling pathway|negative regulation of cortisol biosynthetic process|extracellula…			Detected	Detected	Detected	Detected	Detected	Detected	4.3016	4.97131	5.07677	9.68552	7.35661	6.29595
A_52_P220176	0.0087566	-10.5423	-3.39812	down	4.77873	8.17685	Dkk3	Mus musculus dickkopf homolog 3 (Xenopus laevis) (Dkk3), mRNA [NM_015814]	50781	dickkopf homolog 3 (Xenopus laevis)	NM_015814	NM_015814	Mm.55143	chr7:119260887-119260828	GAATGAAATTTGCAAAGTCGCTTAGCAACAATGGAAAGCCTTTCTCAGTCACACCGAGAA	FALSE	GO:0005615,GO:0007275,GO:0016055,GO:0030178,GO:0032348,GO:0039706,GO:0045892,GO:0048019,GO:0090090,GO:2000065,GO:0005576	extracellular space|multicellular organism development|Wnt signaling pathway|negative regulation of Wnt signaling pathway|negative regulation of aldosterone biosynthetic process|co-receptor binding|negative regulation of transcription, DNA-templated|receptor antagonist activity|negative regulation of canonical Wnt signaling pathway|negative regulation of cortisol biosynthetic process|extracellula…			Detected	Detected	Detected	Detected	Detected	Detected	4.94241	4.77256	4.62124	9.51377	7.89303	7.12375
A_52_P89049	0.0149247	-2.82054	-1.49597	down	3.36157	4.85754	Dlg2	Mus musculus discs, large homolog 2 (Drosophila) (Dlg2), transcript variant 1, mRNA [NM_011807]	23859	discs, large homolog 2 (Drosophila)	NM_011807	NM_011807	Mm.257035	chr7:99597105-99597164	ACACTTCAGTCTGTAAATATTCTTCCTCACTGAAACCTGTGCTTCAGAAACCATTTCTCG	FALSE	GO:0008328,GO:0009790,GO:0010923,GO:0014069,GO:0016020,GO:0043113,GO:0016323,GO:0019233,GO:0044224,GO:0019900,GO:0045161,GO:0045197,GO:0045202,GO:0045211,GO:0046982,GO:0097120,GO:0004385,GO:0005515,GO:0005737,GO:0005886,GO:0007268,GO:0007399,GO:0008022,GO:0008076,GO:0019903,GO:0030054,GO:0030165,GO:0030425,GO:0031594,GO:0035255,GO:0098839,GO:0042995,GO:0043005,GO:0043025	ionotropic glutamate receptor complex|embryo development|negative regulation of phosphatase activity|postsynaptic density|membrane|receptor clustering|basolateral plasma membrane|sensory perception of pain|juxtaparanode region of axon|kinase binding|neuronal ion channel clustering|establishment or maintenance of epithelial cell apical/basal polarity|synapse|postsynaptic membrane|protein heterodim…	path:mmu04390,path:mmu04530,path:mmu05165	Hippo signaling pathway|Tight junction|Human papillomavirus infection	Not Detected	Not Detected	Not Detected	Detected	Detected	Detected	3.13145	3.26803	3.68522	5.49525	4.42772	4.64965
A_55_P2008053	0.00163629	-2.16782	-1.11625	down	3.12151	4.23776	Dlg4	Mus musculus discs, large homolog 4 (Drosophila) (Dlg4), transcript variant 1, mRNA [NM_007864]	13385	discs, large homolog 4 (Drosophila)	NM_007864	NM_007864	Mm.27256	chr11:69858757-69858816	ACCTCCCACCTTTTTTCTTTGCCGGTTTGCATGAGTGGAAGGTCTAACTGTGGCTTTTTT	FALSE	GO:0007204,GO:0007268,GO:0007626,GO:0008021,GO:0008022,GO:0008076,GO:0008328,GO:0030054,GO:0009790,GO:0030165,GO:0014069,GO:0030425,GO:0030863,GO:0031234,GO:0035418,GO:0031594,GO:0031697,GO:0035641,GO:0031698,GO:0042043,GO:0042220,GO:0042995,GO:0043005,GO:0002091,GO:0045211,GO:0043113,GO:0004385,GO:0043197,GO:0005102,GO:0044224,GO:0005198,GO:0048168,GO:0005515,GO:0048169,GO:0005737,GO:0050806,GO:…	positive regulation of cytosolic calcium ion concentration|chemical synaptic transmission|locomotory behavior|synaptic vesicle|protein C-terminus binding|voltage-gated potassium channel complex|ionotropic glutamate receptor complex|cell junction|embryo development|PDZ domain binding|postsynaptic density|dendrite|cortical cytoskeleton|extrinsic component of cytoplasmic side of plasma membrane|prot…	path:mmu04390,path:mmu04724,path:mmu05016,path:mmu05030	Hippo signaling pathway|Glutamatergic synapse|Huntington's disease|Cocaine addiction	Not Detected	Not Detected	Not Detected	Detected	Detected	Detected	2.85904	3.33249	3.17301	4.25905	4.31044	4.14379
A_55_P2167930	0.0367138	2.65554	1.409	up	5.06692	3.65791	Dmd	dystrophin, muscular dystrophy [Source:MGI Symbol;Acc:MGI:94909] [ENSMUST00000156107]	13405	dystrophin, muscular dystrophy	AK149002		Mm.275608	chrX:82220987-82221046	TAGATCTTCATTACTTCCGTTCTCAAGAAACGTAATTTCAGGCCTCTATTTTGTTAACTC	FALSE	GO:0005886,GO:0006355,GO:0007517,GO:0007519,GO:0008065,GO:0008270,GO:0017166,GO:0008307,GO:0021629,GO:0009986,GO:0030018,GO:0010468,GO:0030054,GO:0030055,GO:0030175,GO:0031527,GO:0045202,GO:0032991,GO:0045211,GO:0033137,GO:0045213,GO:0034613,GO:0045666,GO:0046716,GO:0046872,GO:0048747,GO:0001954,GO:0050998,GO:0002027,GO:0051647,GO:0060048,GO:0002162,GO:0003779,GO:0005515,GO:0005634,GO:0005737,GO:…	plasma membrane|regulation of transcription, DNA-templated|muscle organ development|skeletal muscle tissue development|establishment of blood-nerve barrier|zinc ion binding|vinculin binding|structural constituent of muscle|olfactory nerve structural organization|cell surface|Z disc|regulation of gene expression|cell junction|cell-substrate junction|filopodium|filopodium membrane|synapse|protein-c…	path:mmu05410,path:mmu05412,path:mmu05414,path:mmu05416	Hypertrophic cardiomyopathy (HCM)|Arrhythmogenic right ventricular cardiomyopathy (ARVC)|Dilated cardiomyopathy (DCM)|Viral myocarditis	Detected	Detected	Detected	Not Detected	Not Detected	Not Detected	4.97381	4.4916	5.73534	3.10165	3.94418	3.92791
A_51_P496720	0.0230993	2.02154	1.01545	up	6.06421	5.04875	Dnmt3l	Mus musculus DNA (cytosine-5-)-methyltransferase 3-like (Dnmt3l), transcript variant 1, mRNA [NM_019448]	54427	DNA (cytosine-5-)-methyltransferase 3-like	NM_019448	NM_019448	Mm.13433	chr10:77526112-77526171	ATGAAAGTCTTTCCTAGAACCAGGGCAGATTTCTTCCTAAGGTCTCTTCCCTCCACAGTT	FALSE	GO:0060718,GO:0030234,GO:0005515,GO:0071514,GO:0032259,GO:0005634,GO:1905642,GO:0032776,GO:0005720,GO:1905643,GO:0005737,GO:0006306,GO:0007141,GO:0007283,GO:0035098,GO:0008047,GO:0043046,GO:0045892,GO:0010529,GO:0019899,GO:0000794,GO:0046872,GO:0001701,GO:0048863,GO:0030154,GO:0001890	chorionic trophoblast cell differentiation|enzyme regulator activity|protein binding|genetic imprinting|methylation|nucleus|negative regulation of DNA methylation|DNA methylation on cytosine|nuclear heterochromatin|positive regulation of DNA methylation|cytoplasm|DNA methylation|male meiosis I|spermatogenesis|ESC/E(Z) complex|enzyme activator activity|DNA methylation involved in gamete generation…			Detected	Detected	Detected	Detected	Detected	Detected	6.27058	5.94464	5.9774	4.60575	5.02223	5.51829
A_65_P10878	0.00872757	-2.03862	-1.0276	down	8.35052	9.37811	Dpysl3	Mus musculus dihydropyrimidinase-like 3 (Dpysl3), transcript variant 3, mRNA [NM_001291455]	22240	dihydropyrimidinase-like 3	NM_001291455	NM_001291455	Mm.8180	chr18:43481159-43481100	TTAATCTAGTAGGATTATAGTCATCCTCTAAAATGGCCTTTCTCTAACTTCAAAGTCCAC	FALSE	GO:0051764,GO:0031941,GO:0005829,GO:0070382,GO:0035374,GO:0007399,GO:0042995,GO:0010975,GO:0010976,GO:0010977,GO:0016787,GO:0016810,GO:0044297,GO:0017124,GO:0048678,GO:0030027,GO:0051017,GO:0030334,GO:0051219,GO:0030336,GO:0005515,GO:0051260,GO:0030426,GO:0005615,GO:0051491,GO:0031005,GO:0005737	actin crosslink formation|filamentous actin|cytosol|exocytic vesicle|chondroitin sulfate binding|nervous system development|cell projection|regulation of neuron projection development|positive regulation of neuron projection development|negative regulation of neuron projection development|hydrolase activity|hydrolase activity, acting on carbon-nitrogen (but not peptide) bonds|cell body|SH3 domain…			Detected	Detected	Detected	Detected	Detected	Detected	8.36747	8.262	8.42209	9.78188	9.0797	9.27276
A_52_P89064	0.00447352	2.13628	1.0951	up	7.08941	5.99431	Dusp18	Mus musculus dual specificity phosphatase 18 (Dusp18), mRNA [NM_173745]	75219	dual specificity phosphatase 18	NM_173745	NM_173745	Mm.32588	chr11:3800543-3800602	GTATGTTTACCCAGTATGAGTTGAGTTGATGAGTTGATGTGACAACAGCCTTAAGATAGC	FALSE	GO:0033365,GO:0016020,GO:0005654,GO:0035335,GO:0016311,GO:0005737,GO:0016787,GO:0035970,GO:0005739,GO:0005743,GO:0005758,GO:0016791,GO:0046677,GO:0006470,GO:0017017,GO:0006612,GO:0031304,GO:0006626,GO:0004721,GO:0031314,GO:0008138,GO:0004725,GO:0005634	protein localization to organelle|membrane|nucleoplasm|peptidyl-tyrosine dephosphorylation|dephosphorylation|cytoplasm|hydrolase activity|peptidyl-threonine dephosphorylation|mitochondrion|mitochondrial inner membrane|mitochondrial intermembrane space|phosphatase activity|response to antibiotic|protein dephosphorylation|MAP kinase tyrosine/serine/threonine phosphatase activity|protein targeting t…			Detected	Detected	Detected	Detected	Detected	Detected	6.9905	7.08743	7.1903	5.64757	6.07911	6.25625
A_52_P399934	0.00744775	-2.48159	-1.31127	down	5.58439	6.89566	Dusp2	Mus musculus dual specificity phosphatase 2 (Dusp2), mRNA [NM_010090]	13537	dual specificity phosphatase 2	NM_010090	NM_010090	Mm.4729	chr2:127163930-127163989	GTGGGCATCTCGCTGTAATTGGTGCTGAAAAGTTATTTGTGTTCAACTGACATTTAACGC	FALSE	GO:0031965,GO:0005515,GO:0051019,GO:0005634,GO:0005737,GO:0006470,GO:0008138,GO:0016311,GO:0016787,GO:0016791,GO:0001706,GO:0017017,GO:0004721,GO:0004725	nuclear membrane|protein binding|mitogen-activated protein kinase binding|nucleus|cytoplasm|protein dephosphorylation|protein tyrosine/serine/threonine phosphatase activity|dephosphorylation|hydrolase activity|phosphatase activity|endoderm formation|MAP kinase tyrosine/serine/threonine phosphatase activity|phosphoprotein phosphatase activity|protein tyrosine phosphatase activity	path:mmu04010	MAPK signaling pathway	Detected	Detected	Detected	Detected	Detected	Detected	6.09135	5.33378	5.32805	6.78304	6.89374	7.01019
A_66_P108394	0.0159337	-2.39265	-1.25861	down	3.48698	4.74559	E2f2	Mus musculus E2F transcription factor 2 (E2f2), transcript variant 1, mRNA [NM_177733]	242705	E2F transcription factor 2	NM_177733	NM_177733	Mm.307932	chr4:135750358-135750417	TATGCCAGGTAGGTCCGAGCTAGCTGACTGGGAATTTGAAGTTTGGATGTTGAGCTAATA	FALSE	GO:0072332,GO:0003677,GO:0090575,GO:0003700,GO:1903671,GO:0005515,GO:0005634,GO:0005667,GO:0006351,GO:0006355,GO:1990086,GO:0007049,GO:0008134,GO:0043565,GO:0045944,GO:0000977,GO:0046983,GO:0001047,GO:0051726,GO:0001228	intrinsic apoptotic signaling pathway by p53 class mediator|DNA binding|RNA polymerase II transcription factor complex|DNA binding transcription factor activity|negative regulation of sprouting angiogenesis|protein binding|nucleus|transcription factor complex|transcription, DNA-templated|regulation of transcription, DNA-templated|lens fiber cell apoptotic process|cell cycle|transcription factor b…	path:mmu04110,path:mmu04218,path:mmu05200,path:mmu05206,path:mmu05212,path:mmu05225,path:mmu05226,path:mmu05214,path:mmu05220,path:mmu05218,path:mmu05219,path:mmu05215,path:mmu05224,path:mmu05222,path:mmu05223,path:mmu04934,path:mmu05166,path:mmu05161,path:mmu05167,path:mmu01522	Cell cycle|Cellular senescence|Pathways in cancer|MicroRNAs in cancer|Pancreatic cancer|Hepatocellular carcinoma|Gastric cancer|Glioma|Chronic myeloid leukemia|Melanoma|Bladder cancer|Prostate cancer|Breast cancer|Small cell lung cancer|Non-small cell lung cancer|Cushing's syndrome|HTLV-I infection|Hepatitis B|Kaposi's sarcoma-associated herpesvirus infection|Endocrine resistance	Not Detected	Not Detected	Not Detected	Detected	Detected	Detected	4.08296	3.13514	3.24285	4.67825	4.92808	4.63046
A_51_P337412	0.0119229	2.9849	1.57768	up	9.28799	7.71031	Efemp1	Mus musculus epidermal growth factor-containing fibulin-like extracellular matrix protein 1 (Efemp1), mRNA [NM_146015]	216616	epidermal growth factor-containing fibulin-like extracellular matrix protein 1	NM_146015	NM_146015	Mm.44176	chr11:28826538-28826597	TATCTAGTGAAACTTGGATTCTTTCCTGCAAAATGGGACCAAGCAAGGATACTGTTCTGT	FALSE	GO:0031012,GO:0005576,GO:0031346,GO:0005578,GO:0032331,GO:0005604,GO:0005615,GO:0005737,GO:0006355,GO:1903975,GO:0007173,GO:0008083,GO:0008284,GO:0010977,GO:0005006,GO:0018108,GO:0005154,GO:0005509	extracellular matrix|extracellular region|positive regulation of cell projection organization|proteinaceous extracellular matrix|negative regulation of chondrocyte differentiation|basement membrane|extracellular space|cytoplasm|regulation of transcription, DNA-templated|regulation of glial cell migration|epidermal growth factor receptor signaling pathway|growth factor activity|positive regulation…			Detected	Detected	Detected	Detected	Detected	Detected	9.09271	9.30178	9.4695	7.13972	7.66343	8.32778
A_66_P101780	0.0482884	-3.09175	-1.62843	down	2.70323	4.33166	Efemp2	Mus musculus epidermal growth factor-containing fibulin-like extracellular matrix protein 2 (Efemp2), transcript variant 2, mRNA [NM_001164352]	58859	epidermal growth factor-containing fibulin-like extracellular matrix protein 2	NM_001164352	NM_001164352	Mm.276367	chr19:5476212-5476271	GCTCAACAACCAAACCCTTGCCCGCAGGGCTACGAGCCTGATGAACAGGAGAGCTGTGTG	FALSE	GO:0005615,GO:0048251,GO:0005509,GO:0005576,GO:0005578	extracellular space|elastic fiber assembly|calcium ion binding|extracellular region|proteinaceous extracellular matrix			Not Detected	Not Detected	Not Detected	Detected	Detected	Detected	1.59192	3.43611	3.08167	4.53521	4.09444	4.36532
A_55_P2797109	0.0463888	-6.46744	-2.69319	down	6.03115	8.72435	Eln	Mus musculus elastin (Eln), mRNA [NM_007925]	13717	elastin	NM_007925	NM_007925	Mm.275320	chr5:135178613-135178554	GGGGAGCTATTTCTTCAGGAGAAAATTCATTTTAATCGCTTTGGTATAACTTTGGATGAA	FALSE	GO:0005578,GO:0005739,GO:0007519,GO:0030198,GO:0030833,GO:0043149,GO:0050840,GO:0071953,GO:0005201,GO:0005515,GO:0005576	proteinaceous extracellular matrix|mitochondrion|skeletal muscle tissue development|extracellular matrix organization|regulation of actin filament polymerization|stress fiber assembly|extracellular matrix binding|elastic fiber|extracellular matrix structural constituent|protein binding|extracellular region	path:mmu04974	Protein digestion and absorption	Detected	Detected	Detected	Detected	Detected	Detected	5.88829	5.94976	6.25541	10.5804	8.03344	7.55917
A_52_P609972	0.0444796	-4.68715	-2.22871	down	7.12501	9.35372	Eln	Mus musculus elastin (Eln), mRNA [NM_007925]	13717	elastin	NM_007925	NM_007925	Mm.275320	chr5:135179188-135179129	ATACCGGAAGCCTTGACGATGGATTTGGTGACATGATCCCTCTCTCTTTGGTTCCCCTGT	FALSE	GO:0005578,GO:0005739,GO:0007519,GO:0030198,GO:0030833,GO:0043149,GO:0050840,GO:0071953,GO:0005201,GO:0005515,GO:0005576	proteinaceous extracellular matrix|mitochondrion|skeletal muscle tissue development|extracellular matrix organization|regulation of actin filament polymerization|stress fiber assembly|extracellular matrix binding|elastic fiber|extracellular matrix structural constituent|protein binding|extracellular region	path:mmu04974	Protein digestion and absorption	Detected	Detected	Detected	Detected	Detected	Detected	7.17893	6.87657	7.31951	10.871	8.65866	8.53151
A_55_P2019457	0.00809183	-2.03455	-1.02471	down	4.03779	5.0625	Eno2	Mus musculus enolase 2, gamma neuronal (Eno2), transcript variant 1, mRNA [NM_013509]	13807	enolase 2, gamma neuronal	NM_013509	NM_013509	Mm.3913	chr6:124710447-124710388	CCACAGTTGCCACCATCTCCGTGGCTTTGAAATGACCACCACCATTAAAGTCTGAATCAC	FALSE	GO:0043005,GO:0004634,GO:0043025,GO:0005622,GO:0043204,GO:0005737,GO:0005829,GO:0005886,GO:0006096,GO:0043209,GO:0009986,GO:0045121,GO:0016020,GO:0046872,GO:0016829,GO:0046982,GO:0019899,GO:0000015,GO:0097060,GO:0030426,GO:0000287,GO:0099738,GO:0042803,GO:0001917	neuron projection|phosphopyruvate hydratase activity|neuronal cell body|intracellular|perikaryon|cytoplasm|cytosol|plasma membrane|glycolytic process|myelin sheath|cell surface|membrane raft|membrane|metal ion binding|lyase activity|protein heterodimerization activity|enzyme binding|phosphopyruvate hydratase complex|synaptic membrane|growth cone|magnesium ion binding|cell cortex region|protein ho…	path:mmu00010,path:mmu03018,path:mmu04066	Glycolysis / Gluconeogenesis|RNA degradation|HIF-1 signaling pathway	Not Detected	Not Detected	Not Detected	Detected	Detected	Detected	3.8076	4.14876	4.15702	5.41155	4.86553	4.91041
A_51_P408584	0.0311085	-4.0237	-2.00852	down	5.16553	7.17406	Enpp1	ectonucleotide pyrophosphatase/phosphodiesterase 1 [Source:MGI Symbol;Acc:MGI:97370] [ENSMUST00000105520]	18605	ectonucleotide pyrophosphatase/phosphodiesterase 1	XM_006512597	XM_006512597	Mm.478860	chr10:24358107-24358048	CAGTGTGAAGTGTTTGACTGTATTCCTTCCTCTGTAAGTAATGGTTCTAGGAAAGTGCTG	FALSE	GO:0005509,GO:0005524,GO:0005576,GO:0005615,GO:0005886,GO:0005887,GO:0030308,GO:0006091,GO:0030505,GO:0006796,GO:0030643,GO:0006955,GO:0030730,GO:0031214,GO:0031953,GO:0032869,GO:0046627,GO:0035529,GO:0046849,GO:0042802,GO:0046872,GO:0042803,GO:0047429,GO:0050427,GO:0090305,GO:0097440,GO:0003676,GO:0097441,GO:0003824,GO:0004527,GO:0004528,GO:0004551,GO:0005044,GO:0005158,GO:0008152,GO:0008270,GO:…	calcium ion binding|ATP binding|extracellular region|extracellular space|plasma membrane|integral component of plasma membrane|negative regulation of cell growth|generation of precursor metabolites and energy|inorganic diphosphate transport|phosphate-containing compound metabolic process|cellular phosphate ion homeostasis|immune response|sequestering of triglyceride|biomineral tissue development|…	path:mmu00500,path:mmu00230,path:mmu00240,path:mmu00740,path:mmu00760,path:mmu00770	Starch and sucrose metabolism|Purine metabolism|Pyrimidine metabolism|Riboflavin metabolism|Nicotinate and nicotinamide metabolism|Pantothenate and CoA biosynthesis	Detected	Detected	Detected	Detected	Detected	Detected	5.52601	5.03259	4.93799	8.3455	6.69094	6.48573
A_52_P237077	0.0468691	-2.09864	-1.06945	down	3.65525	4.72471	Esr1	Mus musculus estrogen receptor 1 (alpha) (Esr1), transcript variant 1, mRNA [NM_007956]	13982	estrogen receptor 1 (alpha)	NM_007956	NM_007956	Mm.9213	chr10:5343115-5343056	TTTTTTGTAGACGTTTCAAACTACCGTGTCATGTATGCAGTTATTAATGCCTAAAGCCTT	FALSE	GO:0003677,GO:0003682,GO:0003700,GO:0003707,GO:0004879,GO:0005496,GO:0008013,GO:0005515,GO:0008134,GO:0005634,GO:0008209,GO:0008270,GO:0008289,GO:0008584,GO:0032355,GO:0010629,GO:0032991,GO:0010863,GO:0034056,GO:0016020,GO:0034121,GO:0035327,GO:0036312,GO:0038052,GO:0000122,GO:0045429,GO:0042562,GO:0000790,GO:0045742,GO:0042802,GO:0000978,GO:0045839,GO:0042981,GO:0001046,GO:0045893,GO:0001077,GO:…	DNA binding|chromatin binding|DNA binding transcription factor activity|steroid hormone receptor activity|nuclear receptor activity|steroid binding|beta-catenin binding|protein binding|transcription factor binding|nucleus|androgen metabolic process|zinc ion binding|lipid binding|male gonad development|response to estradiol|negative regulation of gene expression|protein-containing complex|positive…	path:mmu04915,path:mmu04917,path:mmu04919,path:mmu04961,path:mmu05200,path:mmu05205,path:mmu05224,path:mmu01522	Estrogen signaling pathway|Prolactin signaling pathway|Thyroid hormone signaling pathway|Endocrine and other factor-regulated calcium reabsorption|Pathways in cancer|Proteoglycans in cancer|Breast cancer|Endocrine resistance	Not Detected	Not Detected	Not Detected	Detected	Detected	Detected	4.03396	3.55348	3.37832	5.29377	4.69961	4.18073
A_55_P2030883	0.000181535	-1372.79	-10.4229	down	1.71325	12.1361	Esr1	Mus musculus estrogen receptor 1 (alpha) (Esr1), transcript variant 4, mRNA [NM_001302533]	13982	estrogen receptor 1 (alpha)	NM_001302533	NM_001302533	Mm.9213	chr10:5489411-5489352	TTATTGACCAACCTAGCAGATAGGGAGCTGGTTCATATGATCAACTGGGCAAAGAGAGTG	FALSE	GO:0003677,GO:0003682,GO:0003700,GO:0003707,GO:0004879,GO:0005496,GO:0008013,GO:0005515,GO:0008134,GO:0005634,GO:0008209,GO:0008270,GO:0008289,GO:0008584,GO:0032355,GO:0010629,GO:0032991,GO:0010863,GO:0034056,GO:0016020,GO:0034121,GO:0035327,GO:0036312,GO:0038052,GO:0000122,GO:0045429,GO:0042562,GO:0000790,GO:0045742,GO:0042802,GO:0000978,GO:0045839,GO:0042981,GO:0001046,GO:0045893,GO:0001077,GO:…	DNA binding|chromatin binding|DNA binding transcription factor activity|steroid hormone receptor activity|nuclear receptor activity|steroid binding|beta-catenin binding|protein binding|transcription factor binding|nucleus|androgen metabolic process|zinc ion binding|lipid binding|male gonad development|response to estradiol|negative regulation of gene expression|protein-containing complex|positive…	path:mmu04915,path:mmu04917,path:mmu04919,path:mmu04961,path:mmu05200,path:mmu05205,path:mmu05224,path:mmu01522	Estrogen signaling pathway|Prolactin signaling pathway|Thyroid hormone signaling pathway|Endocrine and other factor-regulated calcium reabsorption|Pathways in cancer|Proteoglycans in cancer|Breast cancer|Endocrine resistance	Not Detected	Not Detected	Not Detected	Detected	Detected	Detected	1.63557	1.76344	1.74073	10.6306	13.2375	12.5403
A_52_P326657	0.0231248	-2.16691	-1.11564	down	4.67774	5.79338	Fam167b	Mus musculus family with sequence similarity 167, member B (Fam167b), mRNA [NM_182783]	230766	family with sequence similarity 167, member B	NM_182783	NM_182783	Mm.20377	chr4:129254327-129254268	ACGCTTCACCCTCTGCTGACAGCAGACTTGGGTGTCTCTTGCAGTATCTGGGGAGAAAGA	FALSE	GO:0003674,GO:0005575,GO:0008150	molecular_function|cellular_component|biological_process			Not Detected	Detected	Detected	Detected	Detected	Detected	4.39165	4.48865	5.15291	6.17615	5.50489	5.6991
A_55_P2638600	0.029685	-4.58962	-2.19838	down	2.20041	4.39878	Fam171b	Mus musculus family with sequence similarity 171, member B (Fam171b), mRNA [NM_175514]	241520	family with sequence similarity 171, member B	NM_175514	NM_175514	Mm.330351	chr2:83698478-83700570	GTTTTTAAAGGTGGACAGTTTTCTGCCTGCGACTGGAGTCACTTATAAATCAGGTTTGGA	FALSE	GO:0016020,GO:0016021,GO:0003674,GO:0005575,GO:0008150	membrane|integral component of membrane|molecular_function|cellular_component|biological_process			Not Detected	Not Detected	Not Detected	Detected	Detected	Detected	1.59068	3.45818	1.55236	4.71272	4.49366	3.98996
A_51_P139716	0.0154348	-2.72348	-1.44545	down	4.71294	6.15839	Fam26e	Mus musculus family with sequence similarity 26, member E (Fam26e), mRNA [NM_178908]	103511	family with sequence similarity 26, member E	NM_178908	NM_178908	Mm.66334	chr10:33811780-33811721	AAGAGCAATGTCTGGATGTGCTCAGACTGATTGATGCTAAGTGATGACAGACACTTTGAG	FALSE	GO:0016020,GO:0016021,GO:0034220,GO:0005261,GO:0005887,GO:0006811	membrane|integral component of membrane|ion transmembrane transport|cation channel activity|integral component of plasma membrane|ion transport			Detected	Detected	Detected	Detected	Detected	Detected	5.00352	4.42838	4.7069	6.76766	5.71091	5.9966
A_52_P73385	0.00622136	2.56932	1.36139	up	5.0968	3.73541	Fas	Mus musculus Fas (TNF receptor superfamily member 6) (Fas), transcript variant 2, mRNA [NM_001146708]	14102	Fas (TNF receptor superfamily member 6)	NM_001146708	NM_001146708	Mm.1626	chr19:34383733-34383792	GGAGAGACTCTTTAAAATGAAAACACAATATAGACTTTTCCAGTGATTCCATCTGTGAAC	FALSE	GO:0005576,GO:0005615,GO:0005737,GO:0005739,GO:0005829,GO:0005886,GO:0005887,GO:0008625,GO:0006915,GO:0009636,GO:0006924,GO:0009897,GO:0009986,GO:0010467,GO:0032464,GO:0010468,GO:0032496,GO:0010942,GO:0032872,GO:0016020,GO:0033209,GO:0034198,GO:0036337,GO:0042127,GO:0001934,GO:0043525,GO:0002020,GO:0044877,GO:0042383,GO:0002377,GO:0045060,GO:0042802,GO:0003014,GO:0045121,GO:0004888,GO:0045619,GO:…	extracellular region|extracellular space|cytoplasm|mitochondrion|cytosol|plasma membrane|integral component of plasma membrane|extrinsic apoptotic signaling pathway via death domain receptors|apoptotic process|response to toxic substance|activation-induced cell death of T cells|external side of plasma membrane|cell surface|gene expression|positive regulation of protein homooligomerization|regulat…	path:mmu04010,path:mmu04668,path:mmu04060,path:mmu04210,path:mmu04217,path:mmu04115,path:mmu04650,path:mmu05200,path:mmu05205,path:mmu05320,path:mmu05330,path:mmu05332,path:mmu05010,path:mmu04940,path:mmu04932,path:mmu05162,path:mmu05164,path:mmu05161,path:mmu05168,path:mmu05167,path:mmu05165,path:mmu05142,path:mmu05143,path:mmu01524	MAPK signaling pathway|TNF signaling pathway|Cytokine-cytokine receptor interaction|Apoptosis|Necroptosis|p53 signaling pathway|Natural killer cell mediated cytotoxicity|Pathways in cancer|Proteoglycans in cancer|Autoimmune thyroid disease|Allograft rejection|Graft-versus-host disease|Alzheimer's disease|Type I diabetes mellitus|Non-alcoholic fatty liver disease (NAFLD)|Measles|Influenza A|Hepati…	Detected	Detected	Detected	Detected	Not Detected	Not Detected	4.89626	5.49141	4.90272	3.90747	3.40167	3.89709
A_55_P2107502	0.0443835	-2.10738	-1.07545	down	9.20331	10.2788	Fat1	Mus musculus FAT tumor suppressor homolog 1 (Drosophila) (Fat1), mRNA [NM_001081286]	14107	FAT tumor suppressor homolog 1 (Drosophila)	NM_001081286	NM_001081286	Mm.27365	chr8:46137522-46137581	CAATGGTCTTGTAAAGGTTTTTACTGAAAACTATCATTAGCCAGCCTTTCTTACTGACAA	FALSE	GO:0005886,GO:0005911,GO:0007015,GO:0007163,GO:0016324,GO:0030027,GO:0030054,GO:0030175,GO:0045197,GO:0048471,GO:0003382,GO:0048593,GO:0005515,GO:0098609,GO:0005634	plasma membrane|cell-cell junction|actin filament organization|establishment or maintenance of cell polarity|apical plasma membrane|lamellipodium|cell junction|filopodium|establishment or maintenance of epithelial cell apical/basal polarity|perinuclear region of cytoplasm|epithelial cell morphogenesis|camera-type eye morphogenesis|protein binding|cell-cell adhesion|nucleus			Detected	Detected	Detected	Detected	Detected	Detected	9.24092	9.11677	9.25223	11.0007	10.0507	9.78479
A_65_P08768	0.00223454	-2.40072	-1.26347	down	9.67313	10.9366	Fbln1	fibulin 1 [Source:MGI Symbol;Acc:MGI:95487] [ENSMUST00000109432]	14114	fibulin 1	XM_006520437	XM_006520437	Mm.297992	chr15:85081927-85081986	CTGAGAATAACCTACTACCACCTCTCTTTTCCCACCAACATCCAAGTGCCAGCGGTGGTT	FALSE	GO:1900025,GO:0030198,GO:0005201,GO:1904188,GO:0031012,GO:0005509,GO:1904237,GO:0042802,GO:0005515,GO:2000146,GO:0005576,GO:0005577,GO:0005578,GO:0005604,GO:0044877,GO:0005615,GO:2000647,GO:0048146,GO:2001202,GO:0070051,GO:0007162,GO:0070373,GO:0008022,GO:0001933,GO:0071953,GO:0010628,GO:0001968,GO:0072378,GO:0016504,GO:0005178	negative regulation of substrate adhesion-dependent cell spreading|extracellular matrix organization|extracellular matrix structural constituent|negative regulation of transformation of host cell by virus|extracellular matrix|calcium ion binding|positive regulation of substrate-dependent cell migration, cell attachment to substrate|identical protein binding|protein binding|negative regulation of …			Detected	Detected	Detected	Detected	Detected	Detected	9.79815	9.60583	9.6154	11.1901	11.0069	10.6129
A_52_P588483	0.0105514	-3.39426	-1.7631	down	11.2639	13.027	Fbln1	Mus musculus fibulin 1 (Fbln1), mRNA [NM_010180]	14114	fibulin 1	NM_010180	NM_010180	Mm.297992	chr15:85115998-85116057	TTTTTTAACCAACGGGGCTCTTTGTGTTTCAAGTTGATGGCTGCTGTAGAGTGGCACATA	FALSE	GO:1900025,GO:0030198,GO:0005201,GO:1904188,GO:0031012,GO:0005509,GO:1904237,GO:0042802,GO:0005515,GO:2000146,GO:0005576,GO:0005577,GO:0005578,GO:0005604,GO:0044877,GO:0005615,GO:2000647,GO:0048146,GO:2001202,GO:0070051,GO:0007162,GO:0070373,GO:0008022,GO:0001933,GO:0071953,GO:0010628,GO:0001968,GO:0072378,GO:0016504,GO:0005178	negative regulation of substrate adhesion-dependent cell spreading|extracellular matrix organization|extracellular matrix structural constituent|negative regulation of transformation of host cell by virus|extracellular matrix|calcium ion binding|positive regulation of substrate-dependent cell migration, cell attachment to substrate|identical protein binding|protein binding|negative regulation of …			Detected	Detected	Detected	Detected	Detected	Detected	11.5162	11.1279	11.1475	13.6367	13.0787	12.3656
A_52_P559817	0.0153529	-5.43483	-2.44224	down	4.40546	6.8477	Fbln7	Mus musculus fibulin 7 (Fbln7), mRNA [NM_024237]	70370	fibulin 7	NM_024237	NM_024237	Mm.5107	chr2:128721383-128721442	AAGGACACATTGTGGGCAAGAGCTGTGGTGGTCATTCTTTTCTTGGTCATGTTCTTACCT	FALSE	GO:0007155,GO:0008201,GO:0005509,GO:0005576,GO:0005578	cell adhesion|heparin binding|calcium ion binding|extracellular region|proteinaceous extracellular matrix			Detected	Not Detected	Not Detected	Detected	Detected	Detected	5.09138	3.77411	4.3509	7.72316	6.68357	6.13637
A_55_P2931427	0.0377693	-2.78351	-1.4769	down	10.9302	12.4071	Fbn1	Mus musculus fibrillin 1 (Fbn1), mRNA [NM_007993]	14118	fibrillin 1	NM_007993	NM_007993	Mm.271644	chr2:125126642-125126583	TGTTAAACATCTACACCAAATGGTAGTGGATTCTCTGAGACTGGCCCACTTGTGCACTGA	FALSE	GO:2001205,GO:0031012,GO:0005615,GO:0001527,GO:0033627,GO:0001656,GO:0035582,GO:0007507,GO:0001822,GO:0035583,GO:0005178,GO:0005179,GO:0005201,GO:0008201,GO:0005509,GO:0042802,GO:0009653,GO:0005515,GO:0044877,GO:0005576,GO:0045671,GO:0005578,GO:0001501,GO:0005604	negative regulation of osteoclast development|extracellular matrix|extracellular space|microfibril|cell adhesion mediated by integrin|metanephros development|sequestering of BMP in extracellular matrix|heart development|kidney development|sequestering of TGFbeta in extracellular matrix|integrin binding|hormone activity|extracellular matrix structural constituent|heparin binding|calcium ion bindin…			Detected	Detected	Detected	Detected	Detected	Detected	10.8518	10.9746	10.9642	13.369	11.8852	11.9672
A_51_P467224	0.045633	-2.56375	-1.35825	down	9.97577	11.334	Fbn1	Mus musculus fibrillin 1 (Fbn1), mRNA [NM_007993]	14118	fibrillin 1	NM_007993	NM_007993	Mm.271644	chr2:125126786-125126727	TCACTTATGAGTATGGTGCAGTACATGTAAATTAAGTGTGTGTACACTGTAACGTGCTAT	FALSE	GO:2001205,GO:0031012,GO:0005615,GO:0001527,GO:0033627,GO:0001656,GO:0035582,GO:0007507,GO:0001822,GO:0035583,GO:0005178,GO:0005179,GO:0005201,GO:0008201,GO:0005509,GO:0042802,GO:0009653,GO:0005515,GO:0044877,GO:0005576,GO:0045671,GO:0005578,GO:0001501,GO:0005604	negative regulation of osteoclast development|extracellular matrix|extracellular space|microfibril|cell adhesion mediated by integrin|metanephros development|sequestering of BMP in extracellular matrix|heart development|kidney development|sequestering of TGFbeta in extracellular matrix|integrin binding|hormone activity|extracellular matrix structural constituent|heparin binding|calcium ion bindin…			Detected	Detected	Detected	Detected	Detected	Detected	9.93976	10.0271	9.96048	12.2765	10.7899	10.9357
A_55_P2121096	0.0159168	-9.4767	-3.24439	down	4.68726	7.93164	Fbn2	Mus musculus fibrillin 2 (Fbn2), mRNA [NM_010181]	14119	fibrillin 2	NM_010181	NM_010181	Mm.20271	chr18:58168499-58168440	GAGTAGTAACCAGTTATAGCCAATGTTTTGGGGTTTTTTGTTTTGTTTTGTTTCGTTTCG	FALSE	GO:0045669,GO:0005201,GO:0060346,GO:0005509,GO:0005515,GO:0005576,GO:0005578,GO:0009653,GO:0030326,GO:0030501,GO:0031012,GO:0001527,GO:0035108,GO:0035583	positive regulation of osteoblast differentiation|extracellular matrix structural constituent|bone trabecula formation|calcium ion binding|protein binding|extracellular region|proteinaceous extracellular matrix|anatomical structure morphogenesis|embryonic limb morphogenesis|positive regulation of bone mineralization|extracellular matrix|microfibril|limb morphogenesis|sequestering of TGFbeta in ex…			Detected	Detected	Detected	Detected	Detected	Detected	4.7745	4.42772	4.85955	9.44242	7.61644	6.73608
A_51_P499020	0.0176232	2.28212	1.19037	up	6.57603	5.38566	Fbp2	Mus musculus fructose bisphosphatase 2 (Fbp2), mRNA [NM_007994]	14120	fructose bisphosphatase 2	NM_007994	NM_007994	Mm.391871	chr13:62955367-62950852	CTCCATCGGAACTATATTTGCTATTTACAGAAAGACCACGGAGGACGAGCCTTCTGAGAA	FALSE	GO:0030054,GO:0005737,GO:0030388,GO:0042132,GO:0005829,GO:0005886,GO:0005975,GO:0005986,GO:0006000,GO:0006002,GO:0042578,GO:0006094,GO:0042802,GO:0046872,GO:0008152,GO:0003824,GO:0016787,GO:0005634,GO:0016791,GO:0005654	cell junction|cytoplasm|fructose 1,6-bisphosphate metabolic process|fructose 1,6-bisphosphate 1-phosphatase activity|cytosol|plasma membrane|carbohydrate metabolic process|sucrose biosynthetic process|fructose metabolic process|fructose 6-phosphate metabolic process|phosphoric ester hydrolase activity|gluconeogenesis|identical protein binding|metal ion binding|metabolic process|catalytic activity…	path:mmu00010,path:mmu00030,path:mmu00051,path:mmu04152,path:mmu04910	Glycolysis / Gluconeogenesis|Pentose phosphate pathway|Fructose and mannose metabolism|AMPK signaling pathway|Insulin signaling pathway	Detected	Detected	Detected	Detected	Detected	Detected	6.73357	6.8337	6.16083	4.97342	5.73675	5.4468
A_51_P357561	0.0448474	-2.1311	-1.0916	down	4.45747	5.54907	Fbxw9	Mus musculus F-box and WD-40 domain protein 9 (Fbxw9), mRNA [NM_026791]	68628	F-box and WD-40 domain protein 9	NM_026791	NM_026791	Mm.374815	chr8:87590199-87590258	ATCACAGGGATCAAACACTCGCTGGGGACTTTGTACACAACATCTACTGACAAGACCATT	FALSE	GO:0004842,GO:0005575	ubiquitin-protein transferase activity|cellular_component			Not Detected	Detected	Detected	Detected	Detected	Detected	3.78968	4.77835	4.80437	5.73718	5.19285	5.71716
A_51_P181517	0.0399216	-2.6615	-1.41224	down	7.76033	9.17257	Fcgr4	Mus musculus Fc receptor, IgG, low affinity IV (Fcgr4), mRNA [NM_144559]	246256	Fc receptor, IgG, low affinity IV	NM_144559	NM_144559	Mm.251254	chr1:172959738-172959797	CCAAGAAGCGATTCTTCAGAATTTTACACTTTCTCTGCCCCAAACATTCCATTAGCGCAA	FALSE	GO:0009986,GO:0016020,GO:0016021,GO:0019767,GO:0019770,GO:0019863,GO:0019864,GO:0042119,GO:0045780,GO:0051930,GO:0071222,GO:0005886,GO:0009897	cell surface|membrane|integral component of membrane|IgE receptor activity|IgG receptor activity|IgE binding|IgG binding|neutrophil activation|positive regulation of bone resorption|regulation of sensory perception of pain|cellular response to lipopolysaccharide|plasma membrane|external side of plasma membrane	path:mmu04145,path:mmu04650,path:mmu04380,path:mmu05322,path:mmu05150,path:mmu05152,path:mmu05140	Phagosome|Natural killer cell mediated cytotoxicity|Osteoclast differentiation|Systemic lupus erythematosus|Staphylococcus aureus infection|Tuberculosis|Leishmaniasis	Detected	Detected	Detected	Detected	Detected	Detected	7.88625	7.80586	7.5889	10.0876	8.60139	8.82869
A_51_P137604	0.0338695	3.90645	1.96586	up	5.70694	3.74108	Fcna	Mus musculus ficolin A (Fcna), mRNA [NM_007995]	14133	ficolin A	NM_007995	NM_007995	Mm.10510	chr2:25480808-25480749	TACAGCTCATTCCAGGTATCTGAAGAACAGGAGAAATACAAGCTGACCTTGGGGCAGTTT	FALSE	GO:0005576,GO:0005581,GO:0005886,GO:0016020,GO:0030246,GO:0045087,GO:0046872,GO:0097367,GO:0001867,GO:0002376,GO:0005515	extracellular region|collagen trimer|plasma membrane|membrane|carbohydrate binding|innate immune response|metal ion binding|carbohydrate derivative binding|complement activation, lectin pathway|immune system process|protein binding			Detected	Detected	Detected	Not Detected	Detected	Detected	5.79961	5.85171	5.46949	2.60368	3.93456	4.68499
A_55_P2139814	0.022434	2.09759	1.06874	up	7.0917	6.02297	Fgf13	Mus musculus fibroblast growth factor 13 (Fgf13), transcript variant 2, mRNA [NM_001290414]	14168	fibroblast growth factor 13	NM_001290414	NM_001290414	Mm.7995	chrX:56504073-56504014	ATTAAAGAAAAAAGAGTCCCCCTTTCGTGCTAAGTGTCACGAAATCTTCTGCTGCCCGCT	FALSE	GO:0005829,GO:0005874,GO:0005886,GO:0006814,GO:0006915,GO:0007026,GO:0007399,GO:0030424,GO:0007612,GO:0030425,GO:0007613,GO:0030426,GO:0008017,GO:0042995,GO:0043005,GO:0044325,GO:0045200,GO:0046785,GO:0048487,GO:0000165,GO:0001764,GO:0005576,GO:0005634,GO:0005737,GO:0008083,GO:0008283,GO:0014704,GO:0016328,GO:0017080,GO:0021766,GO:0048671,GO:0021795,GO:0072659,GO:0030175,GO:0098909,GO:0030295	cytosol|microtubule|plasma membrane|sodium ion transport|apoptotic process|negative regulation of microtubule depolymerization|nervous system development|axon|learning|dendrite|memory|growth cone|microtubule binding|cell projection|neuron projection|ion channel binding|establishment of neuroblast polarity|microtubule polymerization|beta-tubulin binding|MAPK cascade|neuron migration|extracellular …			Detected	Detected	Detected	Detected	Detected	Detected	7.21079	6.94943	7.11488	5.45325	6.3414	6.27426
A_52_P266132	0.0444443	-2.41092	-1.26958	down	6.11249	7.38207	Fgl2	Mus musculus fibrinogen-like protein 2 (Fgl2), mRNA [NM_008013]	14190	fibrinogen-like protein 2	NM_008013	NM_008013	Mm.292100	chr5:20883482-20883541	AAATACTATGTGTTCATCCTGAGTGTGTCTTTCTCAGGGTAACAATGAATCCATGTAAAT	FALSE	GO:0005576,GO:0008233,GO:0019835	extracellular region|peptidase activity|cytolysis			Detected	Detected	Detected	Detected	Detected	Detected	6.03995	6.18722	6.11031	8.24081	7.09197	6.81344
A_51_P283473	0.0394461	-4.30712	-2.10672	down	9.97795	12.0847	Fibin	Mus musculus fin bud initiation factor homolog (zebrafish) (Fibin), mRNA [NM_026271]	67606	fin bud initiation factor homolog (zebrafish)	NM_026271	NM_026271	Mm.291809	chr2:110201181-110201122	TGACAAAGGTCCATATCTCCTATGCACTCATTCTGTGTTAGTGATGCCTAACAATTTGAA	FALSE	GO:0008150,GO:0010042,GO:0042803,GO:0070528,GO:0071548,GO:0005576,GO:0005783,GO:0005794	biological_process|response to manganese ion|protein homodimerization activity|protein kinase C signaling|response to dexamethasone|extracellular region|endoplasmic reticulum|Golgi apparatus			Detected	Detected	Detected	Detected	Detected	Detected	9.81199	9.9899	10.132	13.4708	11.3749	11.4083
A_51_P207622	0.0417135	-10.3026	-3.36494	down	4.33195	7.69689	Fmod	Mus musculus fibromodulin (Fmod), mRNA [NM_021355]	14264	fibromodulin	NM_021355	NM_021355	Mm.287146	chr1:135943998-135944057	GGCAAGCGTGGTTTTCAAAACATGAGAAAGAGCCTCTGCTCATCCTTTGGTCTAGTATGA	FALSE	GO:0005615,GO:0005622,GO:0007409,GO:0031012,GO:0005576,GO:0005578	extracellular space|intracellular|axonogenesis|extracellular matrix|extracellular region|proteinaceous extracellular matrix			Detected	Not Detected	Detected	Detected	Detected	Detected	5.03725	3.80856	4.15005	9.84851	6.50812	6.73406
A_51_P100856	0.0250864	-3.28386	-1.71539	down	6.57621	8.29161	Fn1	Mus musculus fibronectin 1 (Fn1), transcript variant 1, mRNA [NM_010233]	14268	fibronectin 1	NM_010233	NM_010233	Mm.193099	chr1:71639659-71637422	GATGCGATTCATCTAAATGGTGCCATGACAACGGTGTCAACTACAAGATCGGAGAGAAGT	FALSE	GO:0005578,GO:0005604,GO:0005605,GO:0005615,GO:0010628,GO:0016324,GO:0005793,GO:0016504,GO:0006953,GO:0018149,GO:0019899,GO:0030198,GO:0030335,GO:0050921,GO:0031012,GO:0051087,GO:0051702,GO:0052047,GO:0070062,GO:0070372,GO:0071288,GO:0001525,GO:0071347,GO:0001775,GO:0097718,GO:0001932,GO:1901166,GO:0002020,GO:0005102,GO:0005178,GO:0005515,GO:0005576,GO:0005577,GO:0007044,GO:0007155,GO:0007160,GO:…	proteinaceous extracellular matrix|basement membrane|basal lamina|extracellular space|positive regulation of gene expression|apical plasma membrane|endoplasmic reticulum-Golgi intermediate compartment|peptidase activator activity|acute-phase response|peptide cross-linking|enzyme binding|extracellular matrix organization|positive regulation of cell migration|positive regulation of chemotaxis|extra…	path:mmu04151,path:mmu04512,path:mmu04510,path:mmu04810,path:mmu05200,path:mmu05205,path:mmu05222,path:mmu04933,path:mmu05100,path:mmu05165,path:mmu05146	PI3K-Akt signaling pathway|ECM-receptor interaction|Focal adhesion|Regulation of actin cytoskeleton|Pathways in cancer|Proteoglycans in cancer|Small cell lung cancer|AGE-RAGE signaling pathway in diabetic complications|Bacterial invasion of epithelial cells|Human papillomavirus infection|Amoebiasis	Detected	Detected	Detected	Detected	Detected	Detected	6.50487	6.53243	6.69134	9.26714	7.78894	7.81874
A_55_P2743309	0.0348664	-2.54507	-1.34771	down	5.34407	6.69177	Fn1	Mus musculus fibronectin 1 (Fn1), transcript variant 7, mRNA [NM_001276413]	14268	fibronectin 1	NM_001276413	NM_001276413	Mm.193099	chr1:71695800-71694694	ATGGAAAAGGGGAATGGACCTGCAAACCTATAGCTGAGAAGTGTTTTGATCATGCTGCTG	FALSE	GO:0005578,GO:0005604,GO:0005605,GO:0005615,GO:0010628,GO:0016324,GO:0005793,GO:0016504,GO:0006953,GO:0018149,GO:0019899,GO:0030198,GO:0030335,GO:0050921,GO:0031012,GO:0051087,GO:0051702,GO:0052047,GO:0070062,GO:0070372,GO:0071288,GO:0001525,GO:0071347,GO:0001775,GO:0097718,GO:0001932,GO:1901166,GO:0002020,GO:0005102,GO:0005178,GO:0005515,GO:0005576,GO:0005577,GO:0007044,GO:0007155,GO:0007160,GO:…	proteinaceous extracellular matrix|basement membrane|basal lamina|extracellular space|positive regulation of gene expression|apical plasma membrane|endoplasmic reticulum-Golgi intermediate compartment|peptidase activator activity|acute-phase response|peptide cross-linking|enzyme binding|extracellular matrix organization|positive regulation of cell migration|positive regulation of chemotaxis|extra…	path:mmu04151,path:mmu04512,path:mmu04510,path:mmu04810,path:mmu05200,path:mmu05205,path:mmu05222,path:mmu04933,path:mmu05100,path:mmu05165,path:mmu05146	PI3K-Akt signaling pathway|ECM-receptor interaction|Focal adhesion|Regulation of actin cytoskeleton|Pathways in cancer|Proteoglycans in cancer|Small cell lung cancer|AGE-RAGE signaling pathway in diabetic complications|Bacterial invasion of epithelial cells|Human papillomavirus infection|Amoebiasis	Detected	Detected	Detected	Detected	Detected	Detected	5.56033	5.27937	5.1925	7.52004	6.24065	6.31463
A_55_P2168707	0.0292991	2.17576	1.12152	up	6.18391	5.06238	Frmd8os	PREDICTED: Mus musculus FERM domain containing 8, opposite strand (Frmd8os), misc_RNA [XR_388303]	69595	FERM domain containing 8, opposite strand	XR_388303	XR_388303	Mm.396413	chr19:5851310-5851369	AAACAGTGCTCTGTCCTAGAGGGTTAAGGCACATGTGGTAATTAAAAAACTCAAAGGCTC	FALSE					Detected	Detected	Detected	Detected	Detected	Detected	5.78301	6.33418	6.43454	4.78884	4.79596	5.60235
A_51_P286748	0.0223787	-5.48708	-2.45604	down	4.91388	7.36992	Frzb	Mus musculus frizzled-related protein (Frzb), mRNA [NM_011356]	20378	frizzled-related protein	NM_011356	NM_011356	Mm.427436	chr2:80252641-80252582	GTGCACCAGGGTGTTATTTAACAGAGGTATGTAACTCTATAAAAGACTATAATTTACAGG	FALSE	GO:0090103,GO:0045600,GO:0030178,GO:0005615,GO:0060029,GO:0060070,GO:0061037,GO:0007275,GO:0008285,GO:0010721,GO:0014033,GO:0030308,GO:0016021,GO:0061053,GO:0035567,GO:0016055,GO:0070367,GO:0042472,GO:0017147,GO:0090090,GO:0004930,GO:0042813,GO:0005515,GO:0043065,GO:0030154,GO:0005576	cochlea morphogenesis|positive regulation of fat cell differentiation|negative regulation of Wnt signaling pathway|extracellular space|convergent extension involved in organogenesis|canonical Wnt signaling pathway|negative regulation of cartilage development|multicellular organism development|negative regulation of cell proliferation|negative regulation of cell development|neural crest cell diffe…			Detected	Detected	Detected	Detected	Detected	Detected	4.97923	5.06242	4.7	8.70669	6.77578	6.62729
A_55_P2909829	0.0325161	-6.27621	-2.64989	down	5.57894	8.22884	Frzb	Mus musculus frizzled-related protein (Frzb), mRNA [NM_011356]	20378	frizzled-related protein	NM_011356	NM_011356	Mm.427436	chr2:80252186-80252127	GTAGTAGTAGGTCCAGATTCCTAAGTTACAGTGTGCTGAAAAATAAAACAGGTATGAAGC	FALSE	GO:0090103,GO:0045600,GO:0030178,GO:0005615,GO:0060029,GO:0060070,GO:0061037,GO:0007275,GO:0008285,GO:0010721,GO:0014033,GO:0030308,GO:0016021,GO:0061053,GO:0035567,GO:0016055,GO:0070367,GO:0042472,GO:0017147,GO:0090090,GO:0004930,GO:0042813,GO:0005515,GO:0043065,GO:0030154,GO:0005576	cochlea morphogenesis|positive regulation of fat cell differentiation|negative regulation of Wnt signaling pathway|extracellular space|convergent extension involved in organogenesis|canonical Wnt signaling pathway|negative regulation of cartilage development|multicellular organism development|negative regulation of cell proliferation|negative regulation of cell development|neural crest cell diffe…			Detected	Detected	Detected	Detected	Detected	Detected	5.21898	5.79669	5.72116	9.82678	7.5964	7.26333
A_55_P2143517	0.0399012	-2.93657	-1.55413	down	12.9638	14.5179	Fstl1	Mus musculus follistatin-like 1 (Fstl1), mRNA [NM_008047]	14314	follistatin-like 1	NM_008047	NM_008047	Mm.182434	chr16:37836492-37836551	GAGTGGTTTTGAAATTGCATTTGTATTTGCTGTGCTTCTGTATTCCATTTAACTGGGTTT	FALSE	GO:0005615,GO:0008201,GO:0042594,GO:0005509,GO:0005515,GO:0005576	extracellular space|heparin binding|response to starvation|calcium ion binding|protein binding|extracellular region			Detected	Detected	Detected	Detected	Detected	Detected	13.0577	12.8655	12.9682	15.5467	13.9636	14.0435
A_51_P215106	0.0413597	-2.65992	-1.41138	down	11.8886	13.3	Fstl1	Mus musculus follistatin-like 1 (Fstl1), mRNA [NM_008047]	14314	follistatin-like 1	NM_008047	NM_008047	Mm.182434	chr16:37835593-37835652	AGATTTTCCTGCATAGGAAAGTGTGGAATGTTGAGCTATTGAGATGGGAGTGGAATTCGT	FALSE	GO:0005615,GO:0008201,GO:0042594,GO:0005509,GO:0005515,GO:0005576	extracellular space|heparin binding|response to starvation|calcium ion binding|protein binding|extracellular region			Detected	Detected	Detected	Detected	Detected	Detected	11.9016	11.8502	11.9139	14.2447	12.9247	12.7305
A_52_P472302	0.0190811	-2.30986	-1.2078	down	12.7386	13.9464	Fxyd6	Mus musculus FXYD domain-containing ion transport regulator 6 (Fxyd6), mRNA [NM_022004]	59095	FXYD domain-containing ion transport regulator 6	NM_022004	NM_022004	Mm.208287	chr9:45204134-45204193	TTGGAAACTAACCAAGCCACACTGTGTACTGGGACTGCTGATCTCTGTCTTGTGATCTAT	FALSE	GO:0006811,GO:0016020,GO:0016021,GO:0017080,GO:2000649,GO:0005216,GO:0005886,GO:0005887	ion transport|membrane|integral component of membrane|sodium channel regulator activity|regulation of sodium ion transmembrane transporter activity|ion channel activity|plasma membrane|integral component of plasma membrane			Detected	Detected	Detected	Detected	Detected	Detected	12.8835	12.6426	12.6898	14.554	13.5442	13.7411
A_51_P404077	0.0014415	-2.61387	-1.38619	down	6.88504	8.27123	Fzd2	Mus musculus frizzled homolog 2 (Drosophila) (Fzd2), mRNA [NM_020510]	57265	frizzled homolog 2 (Drosophila)	NM_020510	NM_020510	Mm.36416	chr11:102467613-102467672	TCACAGTCTACATGATCAAATACCTCATGACGCTCATCGTGGGCATCACGTCGGGCTTCT	FALSE	GO:0007165,GO:0007166,GO:0007186,GO:0007199,GO:0007204,GO:0007223,GO:0007267,GO:0042813,GO:0007275,GO:0007608,GO:0045893,GO:0016020,GO:0046982,GO:0051091,GO:0060022,GO:0060070,GO:0060119,GO:0003149,GO:0003150,GO:0003151,GO:0004871,GO:0004888,GO:0004930,GO:0005515,GO:0005737,GO:0005886,GO:0016021,GO:0016055,GO:0017147,GO:0030165,GO:0030825,GO:0030855,GO:0060412,GO:0035567,GO:0090103,GO:0042802,GO:…	signal transduction|cell surface receptor signaling pathway|G-protein coupled receptor signaling pathway|G-protein coupled receptor signaling pathway coupled to cGMP nucleotide second messenger|positive regulation of cytosolic calcium ion concentration|Wnt signaling pathway, calcium modulating pathway|cell-cell signaling|Wnt-activated receptor activity|multicellular organism development|sensory p…	path:mmu04310,path:mmu04390,path:mmu04150,path:mmu04550,path:mmu04916,path:mmu05200,path:mmu05205,path:mmu05225,path:mmu05226,path:mmu05217,path:mmu05224,path:mmu04934,path:mmu05166,path:mmu05165	Wnt signaling pathway|Hippo signaling pathway|mTOR signaling pathway|Signaling pathways regulating pluripotency of stem cells|Melanogenesis|Pathways in cancer|Proteoglycans in cancer|Hepatocellular carcinoma|Gastric cancer|Basal cell carcinoma|Breast cancer|Cushing's syndrome|HTLV-I infection|Human papillomavirus infection	Detected	Detected	Detected	Detected	Detected	Detected	7.00089	6.74389	6.91034	8.57586	8.20614	8.03169
A_55_P1963463	0.019348	-3.66814	-1.87505	down	7.02654	8.90159	Gabra3	Mus musculus gamma-aminobutyric acid (GABA) A receptor, subunit alpha 3 (Gabra3), mRNA [NM_008067]	14396	gamma-aminobutyric acid (GABA) A receptor, subunit alpha 3	NM_008067	NM_008067	Mm.102286	chrX:69678090-69678031	CTGTAGAAATTGTGTTTTAAAATGCTTTGGTGCAATGTTTAGCGGCTGTTCATTAAACTC	FALSE	GO:0005254,GO:0005886,GO:0005887,GO:0006811,GO:0006821,GO:0007165,GO:0007214,GO:0043005,GO:0045202,GO:0007268,GO:0045211,GO:0050877,GO:0051932,GO:0060078,GO:0098794,GO:0099565,GO:1902476,GO:0004888,GO:0004890,GO:0005216,GO:0005230,GO:0005237,GO:0008503,GO:0016020,GO:0016021,GO:0022851,GO:0030054,GO:0032590,GO:0034220,GO:1902711,GO:1904315,GO:0034707,GO:0042391	chloride channel activity|plasma membrane|integral component of plasma membrane|ion transport|chloride transport|signal transduction|gamma-aminobutyric acid signaling pathway|neuron projection|synapse|chemical synaptic transmission|postsynaptic membrane|nervous system process|synaptic transmission, GABAergic|regulation of postsynaptic membrane potential|postsynapse|chemical synaptic transmission,…	path:mmu04080,path:mmu04727,path:mmu04723,path:mmu04742,path:mmu05032,path:mmu05033	Neuroactive ligand-receptor interaction|GABAergic synapse|Retrograde endocannabinoid signaling|Taste transduction|Morphine addiction|Nicotine addiction	Detected	Detected	Detected	Detected	Detected	Detected	7.27943	6.85389	6.94631	9.85028	8.32223	8.53226
A_55_P2740710	0.0174598	-2.03917	-1.02798	down	3.02825	4.05623	Galns	Mus musculus galactosamine (N-acetyl)-6-sulfate sulfatase (Galns), transcript variant 1, mRNA [NM_016722]	50917	galactosamine (N-acetyl)-6-sulfate sulfatase	NM_016722	NM_016722	Mm.34702	chr8:125103000-125102941	AATCTCCAGCCAGCCCTGCAAGTGCCTGGGAGACCTTGTCCTTCGGACTGATGAATGGAA	FALSE	GO:0008484,GO:0016787,GO:0043890,GO:0046872,GO:0003824,GO:0005764,GO:0008152	sulfuric ester hydrolase activity|hydrolase activity|N-acetylgalactosamine-6-sulfatase activity|metal ion binding|catalytic activity|lysosome|metabolic process	path:mmu00531,path:mmu04142	Glycosaminoglycan degradation|Lysosome	Not Detected	Not Detected	Not Detected	Detected	Detected	Detected	2.93637	3.52122	2.62716	4.06193	4.01277	4.094
A_51_P464300	0.0298734	-2.11758	-1.08242	down	5.62999	6.71241	Gdf1	Mus musculus growth differentiation factor 1 (Gdf1), transcript variant 2, mRNA [NM_008107]	14559	growth differentiation factor 1	NM_008107	NM_008107	Mm.258280	chr8:72855399-72855458	GACCGCCCCACGCAAAAGCAGGGACTGTTTGTTCATGTTTTATTGGTGACAAAAAGCTTA	FALSE	GO:0005615,GO:0007165,GO:0007492,GO:0007498,GO:0010862,GO:0030509,GO:0042981,GO:0043408,GO:0048468,GO:0060395,GO:0001701,GO:0005125,GO:0005160	extracellular space|signal transduction|endoderm development|mesoderm development|positive regulation of pathway-restricted SMAD protein phosphorylation|BMP signaling pathway|regulation of apoptotic process|regulation of MAPK cascade|cell development|SMAD protein signal transduction|in utero embryonic development|cytokine activity|transforming growth factor beta receptor binding			Detected	Detected	Detected	Detected	Detected	Detected	5.36147	5.69703	5.83146	7.30159	6.47611	6.35952
A_55_P1960735	0.04417	-5.52077	-2.46487	down	7.14253	9.6074	Gdf15	Mus musculus growth differentiation factor 15 (Gdf15), mRNA [NM_011819]	23886	growth differentiation factor 15	NM_011819	NM_011819	Mm.31325	chr8:73153352-73153293	CTGGGTGGATGGATTGTGTATTTATTTAAAACTCTGCTAATAAAGGTGAGCTTGGTTTCT	FALSE	GO:1901741,GO:0005615,GO:0005634,GO:0005737,GO:0005794,GO:0008083,GO:0010862,GO:0030509,GO:0042981,GO:0043408,GO:0048468,GO:0005125,GO:0060395,GO:0005160,GO:0005576	positive regulation of myoblast fusion|extracellular space|nucleus|cytoplasm|Golgi apparatus|growth factor activity|positive regulation of pathway-restricted SMAD protein phosphorylation|BMP signaling pathway|regulation of apoptotic process|regulation of MAPK cascade|cell development|cytokine activity|SMAD protein signal transduction|transforming growth factor beta receptor binding|extracellular …			Detected	Detected	Detected	Detected	Detected	Detected	7.59296	6.84778	6.98684	11.2446	8.83044	8.74717
A_66_P107818	0.0381119	-3.76493	-1.91262	down	2.45671	4.36933	Gdf3	Mus musculus growth differentiation factor 3 (Gdf3), mRNA [NM_008108]	14562	growth differentiation factor 3	NM_008108	NM_008108	Mm.299742	chr6:122556399-122556340	CTATCAGGATAGTGATAAGAACGTCATTCTCCGACATTATGAAGACATGGTAGTCGATGA	FALSE	GO:0042981,GO:0007498,GO:0001701,GO:0043408,GO:0008083,GO:0002021,GO:0045600,GO:0010453,GO:0005125,GO:0045605,GO:0005160,GO:0005515,GO:0005576,GO:0005615,GO:0010862,GO:0005737,GO:0045662,GO:0019901,GO:0007165,GO:0048468,GO:0030509,GO:0007275,GO:0048859,GO:0030514,GO:0007492,GO:0001501,GO:0060395,GO:0030903,GO:0001654,GO:0090009,GO:0032525	regulation of apoptotic process|mesoderm development|in utero embryonic development|regulation of MAPK cascade|growth factor activity|response to dietary excess|positive regulation of fat cell differentiation|regulation of cell fate commitment|cytokine activity|negative regulation of epidermal cell differentiation|transforming growth factor beta receptor binding|protein binding|extracellular regi…			Not Detected	Not Detected	Not Detected	Detected	Detected	Detected	1.61148	3.35387	2.40477	5.10843	3.89603	4.10352
A_55_P2039190	0.0451355	2.19785	1.13609	up	8.62563	7.48954	Gfra4	Mus musculus glial cell line derived neurotrophic factor family receptor alpha 4 (Gfra4), transcript variant 2, mRNA [NM_020014]	14588	glial cell line derived neurotrophic factor family receptor alpha 4	NM_020014	NM_020014	Mm.198399	chr2:130865435-130865376	AGGATCTCCCTGCCATGGTTTCCCCAGCACCTGCAGTGGCTCAATAAACCCATGTGCACT	FALSE	GO:0007165,GO:0007169,GO:0007399,GO:0009897,GO:0015026,GO:0016020,GO:0016167,GO:0030279,GO:0031225,GO:0038023,GO:0005576,GO:0043235,GO:0005615,GO:0005886	signal transduction|transmembrane receptor protein tyrosine kinase signaling pathway|nervous system development|external side of plasma membrane|coreceptor activity|membrane|glial cell-derived neurotrophic factor receptor activity|negative regulation of ossification|anchored component of membrane|signaling receptor activity|extracellular region|receptor complex|extracellular space|plasma membrane			Detected	Detected	Detected	Detected	Detected	Detected	8.54414	8.67734	8.65541	6.71658	7.75553	7.99649
A_55_P2003221	0.010089	-6.18175	-2.62802	down	2.75012	5.37814	Gimap3	Mus musculus GTPase, IMAP family member 3 (Gimap3), mRNA [NM_031247]	83408	GTPase, IMAP family member 3	NM_031247	NM_031247	Mm.333050	chr6:48714522-48714463	CAATGCGTGCTTTAAAACTCGGCGTTTCAGCCTAATAAACAGAGACCTTGATAGGAAAGA	FALSE	GO:0005739,GO:0005741,GO:0016020,GO:0016021,GO:0033955,GO:0000166,GO:0005515,GO:0005525	mitochondrion|mitochondrial outer membrane|membrane|integral component of membrane|mitochondrial DNA inheritance|nucleotide binding|protein binding|GTP binding			Not Detected	Not Detected	Not Detected	Detected	Detected	Detected	3.69195	2.77901	1.77941	5.15782	5.66426	5.31232
A_52_P357829	0.0182061	-3.1305	-1.64639	down	3.38434	5.03073	Gli2	Mus musculus GLI-Kruppel family member GLI2 (Gli2), mRNA [NM_001081125]	14633	GLI-Kruppel family member GLI2	NM_001081125	NM_001081125	Mm.273292	chr1:120731314-120731255	AGGCATTGATTCTTGGACTTTGAGGAACTCTTAACTGAATTTGCTTGTTCAGTATGGCCT	FALSE	GO:0090103,GO:0097542,GO:0098586,GO:1990841,GO:0002009,GO:0002062,GO:0002076,GO:0003676,GO:0003677,GO:0003682,GO:0007224,GO:0003700,GO:0007275,GO:0005515,GO:0007389,GO:0007411,GO:0007418,GO:0009952,GO:0009953,GO:0007442,GO:0009954,GO:0016020,GO:0016607,GO:0021508,GO:0021513,GO:0000122,GO:0021983,GO:0030154,GO:0021517,GO:0000978,GO:0030324,GO:0021522,GO:0001077,GO:0001501,GO:0030879,GO:0001649,GO:…	cochlea morphogenesis|ciliary tip|cellular response to virus|promoter-specific chromatin binding|morphogenesis of an epithelium|chondrocyte differentiation|osteoblast development|nucleic acid binding|DNA binding|chromatin binding|smoothened signaling pathway|DNA binding transcription factor activity|multicellular organism development|protein binding|pattern specification process|axon guidance|ven…	path:mmu04340,path:mmu04390,path:mmu05200,path:mmu05217	Hedgehog signaling pathway|Hippo signaling pathway|Pathways in cancer|Basal cell carcinoma	Not Detected	Not Detected	Not Detected	Detected	Detected	Detected	3.9661	3.45117	2.73574	5.47927	4.92549	4.68743
A_66_P107331	0.0209473	-2.22273	-1.15233	down	3.77076	4.92309	Glis3	Mus musculus GLIS family zinc finger 3 (Glis3), transcript variant 1, mRNA [NM_175459]	226075	GLIS family zinc finger 3	NM_175459	NM_175459	Mm.223508	chr19:28333468-28333409	TAGATATGAGGACGAAATGGCAGTAAAAATGAATGTCTCCCTGAATCCTTTACATGTTGG	FALSE	GO:0046872,GO:0000978,GO:0001077,GO:0001078,GO:0003676,GO:0003677,GO:0003700,GO:0005634,GO:0006351,GO:0006355,GO:0006357,GO:0000122,GO:0006366,GO:0045944,GO:0000977	metal ion binding|RNA polymerase II proximal promoter sequence-specific DNA binding|transcriptional activator activity, RNA polymerase II proximal promoter sequence-specific DNA binding|transcriptional repressor activity, RNA polymerase II proximal promoter sequence-specific DNA binding|nucleic acid binding|DNA binding|DNA binding transcription factor activity|nucleus|transcription, DNA-templated…			Not Detected	Not Detected	Not Detected	Detected	Detected	Detected	3.84851	3.21329	4.25047	5.07992	4.83882	4.85051
A_55_P2199382	0.0214714	3.96799	1.98841	up	5.98699	3.99858	Gm10635	Mus musculus predicted gene 10635 (Gm10635), long non-coding RNA [NR_045336]	100038575	predicted gene 10635	NR_045336	NR_045336	Mm.367838	chr9:79291994-79291935	GTGTCAGGGTAACTGTGTGTTCTCATTTCTGAAAATTTATATCATGTTCAGAAAGTCTTC	FALSE					Detected	Detected	Detected	Not Detected	Detected	Detected	6.02521	5.79349	6.14227	3.01609	4.84649	4.13317
A_55_P2102065	0.00661721	2.89076	1.53145	up	7.62622	6.09477	Gm10639	Mus musculus predicted gene 10639 (Gm10639), mRNA [NM_001122660]	100042314	predicted gene 10639	NM_001122660	NM_001122660	Mm.482247	chr9:78153243-78153302	GCCACAGATACTGGCCTCTAATGGTTTGCAATTATAAAATACAATTGTTGATTTGGCTAT	FALSE	GO:0008150,GO:0003674,GO:0004364,GO:0005575	biological_process|molecular_function|glutathione transferase activity|cellular_component			Detected	Detected	Detected	Detected	Detected	Detected	7.1244	8.05139	7.70286	6.14712	5.86568	6.27151
A_55_P1955821	0.0445735	-2.15052	-1.10468	down	12.126	13.2306	Gm13304	Mus musculus predicted gene 13304 (Gm13304), mRNA [NM_001193666]	100504346	predicted gene 13304	NM_001193666	NM_001193666	Mm.407493	chr4:41775274-41775333	GCCCTCCCCTTGTCCTTGCACCTATGATTTATACCTAACTGAATAAAAAAGTGATCCAGC	FALSE	GO:0003674,GO:0005575,GO:0008150	molecular_function|cellular_component|biological_process	path:mmu04064,path:mmu04060,path:mmu04062	NF-kappa B signaling pathway|Cytokine-cytokine receptor interaction|Chemokine signaling pathway	Detected	Detected	Detected	Detected	Detected	Detected	12.4485	11.7446	12.1848	13.8678	12.9985	12.8257
A_55_P2735790	0.0398365	-5.62389	-2.49157	down	2.72554	5.21711	Gm15867	Mus musculus predicted gene 15867 (Gm15867), long non-coding RNA [NR_131748]	100503471	predicted gene 15867	NR_131748	NR_131748	Mm.380305	chr1:194682382-194682440	ACAGACAAACAAACAAAAACTAATAAAGAAGCTTGCCCTTGGTGGAAAGGCTGTGACAGT	FALSE					Not Detected	Not Detected	Not Detected	Detected	Detected	Detected	2.24129	3.57955	2.3558	6.50852	4.05707	5.08576
A_51_P375207	0.0345552	3.47235	1.79591	up	4.53611	2.7402	Gm19522	Mus musculus predicted gene, 19522 (Gm19522), long non-coding RNA [NR_040402]	100503040	predicted gene, 19522	NR_040402	NR_040402	Mm.490721	chr16:42884705-42884646	AGTGCACAAAGTACTGTAGTTTATTGTCCTACTATCTAGATAGGAATCATGTAGGATATG	FALSE					Detected	Detected	Detected	Not Detected	Not Detected	Not Detected	4.44229	4.61186	4.55419	3.24919	1.60583	3.36558
A_66_P113681	0.0165881	2.25207	1.17125	up	5.36375	4.1925	Gm19689	Mus musculus predicted gene, 19689 (Gm19689), long non-coding RNA [NR_045094]	100503434	predicted gene, 19689	NR_045094	NR_045094	Mm.187281	chr17:83433078-83433019	GTGACAGGTGTGTGTTAAGGCAACTGAAGCTTTCAGAATATGTAAGTGTTCATTTTCCTC	FALSE					Detected	Detected	Detected	Detected	Detected	Detected	5.12589	5.4717	5.49366	3.7475	4.68055	4.14944
A_66_P121421	0.0426113	2.04685	1.03341	up	7.29713	6.26372	Gm28651	PREDICTED: Mus musculus predicted gene 28651 (Gm28651), transcript variant X2, ncRNA [XR_383344]	102640484	predicted gene 28651	XR_383344	XR_383344	Mm.136152	chr14:33502148-33502207	TGTCAATGATAAAGTGGCATGTGTCTGGTGGTCAGCCTCACAGTATGAATGTTGACTGTT	FALSE					Detected	Detected	Detected	Detected	Detected	Detected	7.22794	7.25198	7.41148	5.6163	6.36911	6.80576
A_55_P2733032	0.0183217	3.04512	1.6065	up	5.66646	4.05996	Gm30382	PREDICTED: Mus musculus predicted gene, 30382 (Gm30382), transcript variant X2, ncRNA [XR_401363]	102632254	predicted gene, 30382	XR_401363	XR_401363	Mm.331434	chr3:148976225-148976166	TTCTCTCCTAAGGAGCAAAATCGTGGTGCTGTTAGGCCAAACAAGTCCAAGTCATTGCTT	FALSE					Detected	Detected	Detected	Detected	Detected	Not Detected	5.45471	6.44238	5.1023	4.04239	4.26841	3.86909
A_51_P100428	0.0204732	2.35951	1.23849	up	7.32347	6.08498	Gm31251	Mus musculus adult male testis cDNA, RIKEN full-length enriched library, clone:4930408C10 product:myosin heavy chain, cardiac muscle, adult, full insert sequence. [AK076663]	102633419	predicted gene, 31251	AK076663		Mm.444665	chr14:55610280-55610339	AGGAAAATGAAGAAAGGCGATACATGGGCTTTTCCAAATGAGCTTATACATGAATGAAGA	FALSE					Detected	Detected	Detected	Detected	Detected	Detected	7.52785	7.02325	7.41931	5.8313	6.6741	5.74955
A_55_P2557101	0.0189285	3.17021	1.66458	up	5.20568	3.5411	Gm36703	PREDICTED: Mus musculus predicted gene, 36703 (Gm36703), transcript variant X3, ncRNA [XR_873881]	102640697	predicted gene, 36703	XR_873881	XR_873881		chr13:103121992-103122051	CTGTGCCTAGAATATAGCAGACTCGTAAACACTTATGAAAGGAAACTCAGTGTGACTTTT	FALSE					Detected	Detected	Detected	Not Detected	Not Detected	Not Detected	4.98516	5.34801	5.28387	2.7191	4.11989	3.78431
A_66_P107336	0.00117898	-3.29868	-1.72189	down	3.06377	4.78566	Gm41257	PREDICTED: Mus musculus uncharacterized LOC105245874 (LOC105245874), transcript variant X4, ncRNA [XR_875007]	105245874	predicted gene, 41257	XR_875007	XR_875007	Mm.207552	chr15:5273611-5276783	TGGCATGTCGGCATGTGCCTGTTACTCCCACACACACAGAACTTGTGTGGGAAGATTTCA	FALSE					Not Detected	Not Detected	Not Detected	Detected	Detected	Detected	3.19292	2.93562	3.06278	4.9626	4.99843	4.39596
A_55_P2017413	0.0216059	-4.98444	-2.31743	down	2.20909	4.52652	Gm4788	Mus musculus predicted gene 4788 (Gm4788), transcript variant 1, mRNA [NM_001029977]	214403	predicted gene 4788	NM_001029977	NM_001029977	Mm.337613	chr1:141594791-141594732	TCCCATTCAGGGGAGGATATTGAATTTGAATGTAAATATGGATATCATAAAGCAAGAGGA	FALSE	GO:0003674,GO:0005575,GO:0008150	molecular_function|cellular_component|biological_process			Not Detected	Not Detected	Not Detected	Detected	Detected	Detected	3.11725	1.89473	1.61529	5.37528	3.94326	4.26103
A_55_P2073024	0.00850821	-2.45296	-1.29452	down	4.55981	5.85433	Gm4841	Mus musculus predicted gene 4841 (Gm4841), mRNA [NM_001034859]	225594	predicted gene 4841	NM_001034859	NM_001034859	Mm.329460	chr18:60428042-60427983	GTTGGCCGGAGTAGGACAACGACAATTATCTATCTTGTTTATGATTGTAAAGAAATGTTA	FALSE	GO:0035458,GO:0003924,GO:0005789,GO:0006952	cellular response to interferon-beta|GTPase activity|endoplasmic reticulum membrane|defense response			Detected	Detected	Detected	Detected	Detected	Detected	4.58856	4.71241	4.37845	5.35506	6.13091	6.07703
A_66_P106556	0.0380563	-2.38744	-1.25546	down	3.45295	4.70841	Gm4951	Mus musculus predicted gene 4951 (Gm4951), mRNA [NM_001033767]	240327	predicted gene 4951	NM_001033767	NM_001033767	Mm.357104	chr18:60405865-60405924	AAGCGAAATTTTCTGAGGTGGAAGACTTGGCTGGAAGGCTTTGCAGATGGGCTACTGAGC	FALSE	GO:0035458,GO:0003924,GO:0005789,GO:0006952	cellular response to interferon-beta|GTPase activity|endoplasmic reticulum membrane|defense response			Not Detected	Not Detected	Not Detected	Detected	Detected	Detected	4.10526	2.95579	3.2978	5.08079	4.28518	4.75927
A_55_P1986341	0.0143818	3.18021	1.66912	up	7.07932	5.4102	Gm4956	Mus musculus predicted gene 4956 (Gm4956), non-coding RNA [NR_002858]	241041	predicted gene 4956	NR_002858	NR_002858	Mm.290634	chr1:21275387-21275328	TTCAGAAAATCCAAGGAGCCCTCGGCCTTCTGTATGATCCTAGAATAAACTTGTATGTAG	FALSE					Detected	Detected	Detected	Detected	Detected	Detected	7.12399	6.90138	7.21258	4.69339	5.4917	6.0455
A_66_P109243	0.00740614	2.0707	1.05012	up	5.86036	4.81024	Gm6416	Mus musculus predicted gene 6416 (Gm6416), long non-coding RNA [NR_046023]	623312	predicted gene 6416	NR_046023	NR_046023	Mm.131279	chr13:117923988-117924047	GAGATTTACCAAGTGGGATTCCTAGGGTAGAGATTGATGGTCATTTGGCCTCTTTTCTCA	FALSE					Detected	Detected	Detected	Detected	Detected	Detected	5.89411	5.90189	5.78508	4.42822	5.13454	4.86797
A_55_P2051622	0.013694	2.06123	1.04351	up	4.84334	3.79984	Gm8479	Mus musculus strain DBA/2J thiopurine S-methyltransferase (Tpmt) pseudogene, mRNA sequence. [AF037047]	667141	thiopurine S-methyltransferase pseudogene	AF037047		Mm.425331	chr6:65279004-65279063	ACACTAGAGAGACCCTATCTGGAAAAAACAAATAGAAAACCAACCAACCAACCAACCAAC	FALSE					Detected	Detected	Detected	Detected	Not Detected	Not Detected	4.9256	4.58325	5.02118	4.21838	3.56282	3.61831
A_51_P240136	0.0202097	-5.64707	-2.4975	down	5.14224	7.63975	Gng8	Mus musculus guanine nucleotide binding protein (G protein), gamma 8 (Gng8), mRNA [NM_010320]	14709	guanine nucleotide binding protein (G protein), gamma 8	NM_010320	NM_010320	Mm.103770	chr7:17480598-17480657	AGCCGAGCTTTTGGCTTTCTGCGAAACGCACGCTAAGGATGACCCACTGGTGACTCCTGT	FALSE	GO:0007165,GO:0007186,GO:0016020,GO:0035176,GO:0043584,GO:0071444,GO:0004871,GO:0005834,GO:0005886	signal transduction|G-protein coupled receptor signaling pathway|membrane|social behavior|nose development|cellular response to pheromone|signal transducer activity|heterotrimeric G-protein complex|plasma membrane	path:mmu04014,path:mmu04371,path:mmu04151,path:mmu04062,path:mmu04926,path:mmu04724,path:mmu04727,path:mmu04725,path:mmu04728,path:mmu04726,path:mmu04723,path:mmu04713,path:mmu05200,path:mmu05032,path:mmu05034,path:mmu05167	Ras signaling pathway|Apelin signaling pathway|PI3K-Akt signaling pathway|Chemokine signaling pathway|Relaxin signaling pathway|Glutamatergic synapse|GABAergic synapse|Cholinergic synapse|Dopaminergic synapse|Serotonergic synapse|Retrograde endocannabinoid signaling|Circadian entrainment|Pathways in cancer|Morphine addiction|Alcoholism|Kaposi's sarcoma-associated herpesvirus infection	Detected	Detected	Detected	Detected	Detected	Detected	5.80702	4.41696	5.20275	8.70408	7.0301	7.18507
A_52_P607372	0.0259064	-2.17462	-1.12077	down	4.32458	5.44535	Golim4	Mus musculus golgi integral membrane protein 4 (Golim4), transcript variant 2, mRNA [NM_175193]	73124	golgi integral membrane protein 4	NM_175193	NM_175193	Mm.249232	chr3:75760047-75715526	TGCCCAGTTGCAAGTTGTATATGAACACAGATCAAGATTAGAGAAATCTTTGCAAAAAGA	FALSE	GO:0008150,GO:0016020,GO:0016021,GO:0003674,GO:0005768,GO:0005794	biological_process|membrane|integral component of membrane|molecular_function|endosome|Golgi apparatus			Not Detected	Not Detected	Detected	Detected	Detected	Detected	4.50889	4.06381	4.40104	6.03345	5.10495	5.19764
A_51_P372112	0.00350867	-2.25783	-1.17494	down	5.59544	6.77038	Gpc6	Mus musculus glypican 6 (Gpc6), transcript variant 1, mRNA [NM_001079844]	23888	glypican 6	NM_001079844	NM_001079844	Mm.440025	chr14:118375138-118375197	ATCTTCAGTGGTAACAATCTCTTCTTTCTCCAGACGGACATGAACCAGATGTCTCAGCTC	FALSE	GO:0005887,GO:0009966,GO:0016020,GO:0016477,GO:0031225,GO:0043395,GO:0046658,GO:0005576,GO:0005578,GO:0005886	integral component of plasma membrane|regulation of signal transduction|membrane|cell migration|anchored component of membrane|heparan sulfate proteoglycan binding|anchored component of plasma membrane|extracellular region|proteinaceous extracellular matrix|plasma membrane			Detected	Detected	Detected	Detected	Detected	Detected	5.37391	5.51755	5.89487	6.98923	6.68434	6.63757
A_52_P384069	0.0217258	2.39276	1.25868	up	6.83185	5.57318	Gpcpd1	Mus musculus glycerophosphocholine phosphodiesterase GDE1 homolog (S. cerevisiae) (Gpcpd1), transcript variant 4, mRNA [NM_001042672]	74182	glycerophosphocholine phosphodiesterase GDE1 homolog (S. cerevisiae)	NM_001042672	NM_001042672	Mm.211211	chr2:132359893-132359834	ATTCTGCTGGGGTGATGATACCAACGATCCTGAAAACAGAAGGAAACTGAAGGAATTTGG	FALSE	GO:0008081,GO:0008889,GO:0016787,GO:0030246,GO:0030643,GO:0046475,GO:0047389,GO:2001070,GO:0005737,GO:0006629,GO:0007519	phosphoric diester hydrolase activity|glycerophosphodiester phosphodiesterase activity|hydrolase activity|carbohydrate binding|cellular phosphate ion homeostasis|glycerophospholipid catabolic process|glycerophosphocholine phosphodiesterase activity|starch binding|cytoplasm|lipid metabolic process|skeletal muscle tissue development	path:mmu00564,path:mmu05231	Glycerophospholipid metabolism|Choline metabolism in cancer	Detected	Detected	Detected	Detected	Detected	Detected	6.40781	7.04272	7.04503	5.96915	5.05296	5.69742
A_51_P438967	0.0179808	-3.10813	-1.63605	down	4.45	6.08605	Gpnmb	Mus musculus glycoprotein (transmembrane) nmb (Gpnmb), mRNA [NM_053110]	93695	glycoprotein (transmembrane) nmb	NM_053110	NM_053110	Mm.302602	chr6:49006386-49006445	TGGGAACTGTTGTTCTCTAAGGATTATTGTAAAATGTATATCGTGGCTTAGGGAGTGTGG	FALSE	GO:0048018,GO:0016021,GO:0001934,GO:0050868,GO:0030335,GO:0005178,GO:0070374,GO:0031410,GO:0005886,GO:0005887,GO:0007155,GO:0031954,GO:1901215,GO:0032720,GO:0007165,GO:2000134,GO:0034103,GO:0007267,GO:0008201,GO:0001818,GO:0042130,GO:0045545,GO:0016020	receptor ligand activity|integral component of membrane|positive regulation of protein phosphorylation|negative regulation of T cell activation|positive regulation of cell migration|integrin binding|positive regulation of ERK1 and ERK2 cascade|cytoplasmic vesicle|plasma membrane|integral component of plasma membrane|cell adhesion|positive regulation of protein autophosphorylation|negative regulat…			Detected	Not Detected	Detected	Detected	Detected	Detected	4.43053	3.75165	5.16781	6.29022	6.0387	5.92921
A_55_P2051229	0.0231173	-2.76982	-1.46979	down	4.8336	6.30339	Gpr132	Mus musculus G protein-coupled receptor 132 (Gpr132), mRNA [NM_019925]	56696	G protein-coupled receptor 132	NM_019925	NM_019925	Mm.20455	chr12:114089147-114089088	TTTCTCCTGATTCTGTCTGTTGTCCCCATCTCTTGGGGTGGAATTAAAAGGATGCATCAC	FALSE	GO:0005886,GO:0005887,GO:0007165,GO:0007186,GO:0010972,GO:0016020,GO:0016021,GO:0000082,GO:0004871,GO:0004930	plasma membrane|integral component of plasma membrane|signal transduction|G-protein coupled receptor signaling pathway|negative regulation of G2/M transition of mitotic cell cycle|membrane|integral component of membrane|G1/S transition of mitotic cell cycle|signal transducer activity|G-protein coupled receptor activity			Detected	Detected	Detected	Detected	Detected	Detected	5.00588	5.085	4.40991	7.00441	5.96729	5.93847
A_55_P1956083	0.00723411	-5.71883	-2.51572	down	2.61524	5.13096	Gpr68	Mus musculus G protein-coupled receptor 68 (Gpr68), transcript variant 1, mRNA [NM_175493]	238377	G protein-coupled receptor 68	NM_175493	NM_175493	Mm.32160	chr12:102114954-102114895	GGACTGTGAGGTGGGTTTATGTAGTGACTTCAGTCAGCAAATAAAACAAAGTAGCCAATC	FALSE	GO:0007165,GO:0007186,GO:0016020,GO:0016021,GO:0032024,GO:0035774,GO:0045656,GO:0071467,GO:2001206,GO:0004871,GO:0004930,GO:0005886	signal transduction|G-protein coupled receptor signaling pathway|membrane|integral component of membrane|positive regulation of insulin secretion|positive regulation of insulin secretion involved in cellular response to glucose stimulus|negative regulation of monocyte differentiation|cellular response to pH|positive regulation of osteoclast development|signal transducer activity|G-protein coupled…			Not Detected	Not Detected	Not Detected	Detected	Detected	Detected	2.51133	3.49866	1.83573	5.36584	5.07569	4.95136
A_52_P272364	0.0418844	-4.41905	-2.14373	down	3.42454	5.56827	Gria3	glutamate receptor, ionotropic, AMPA3 (alpha 3) [Source:MGI Symbol;Acc:MGI:95810] [ENSMUST00000128197]	53623	glutamate receptor, ionotropic, AMPA3 (alpha 3)	AK161163		Mm.327681	chrX:38965889-38965948	TCCTGGTTTCTGTAAGTCAACTTTCAAAACTACATTTGTGATATTCCCTACTGTGATACA	FALSE	GO:0098839,GO:0043083,GO:0030425,GO:0004971,GO:1904315,GO:0043195,GO:0032279,GO:0043197,GO:0032281,GO:0005216,GO:0043198,GO:0005234,GO:0005515,GO:0005886,GO:0006811,GO:0008066,GO:0043204,GO:0014069,GO:0045202,GO:0032991,GO:0016020,GO:0045211,GO:0035249,GO:0016021,GO:0001540,GO:0038023,GO:0030054,GO:0001919,GO:0050804,GO:0043025,GO:0030165,GO:0004970	postsynaptic density membrane|synaptic cleft|dendrite|AMPA glutamate receptor activity|transmitter-gated ion channel activity involved in regulation of postsynaptic membrane potential|terminal bouton|asymmetric synapse|dendritic spine|AMPA glutamate receptor complex|ion channel activity|dendritic shaft|extracellularly glutamate-gated ion channel activity|protein binding|plasma membrane|ion transp…	path:mmu04024,path:mmu04080,path:mmu04724,path:mmu04728,path:mmu04730,path:mmu04723,path:mmu04713,path:mmu05202,path:mmu05031,path:mmu05033	cAMP signaling pathway|Neuroactive ligand-receptor interaction|Glutamatergic synapse|Dopaminergic synapse|Long-term depression|Retrograde endocannabinoid signaling|Circadian entrainment|Transcriptional misregulation in cancers|Amphetamine addiction|Nicotine addiction	Not Detected	Not Detected	Not Detected	Detected	Detected	Detected	4.28985	2.87177	3.11199	6.72484	5.04287	4.9371
A_51_P314107	0.00472197	-2.06744	-1.04785	down	3.48789	4.53573	Gsdma	Mus musculus gasdermin A (Gsdma), mRNA [NM_021347]	57911	gasdermin A	NM_021347	NM_021347	Mm.458085	chr11:98537914-98537973	CTAAGCCCATCTCCTGATGCTTAAATCCTGAAGATACAGAATCATTCAAACCCTTACTAC	FALSE	GO:0005737,GO:0005886,GO:0006915,GO:0012501,GO:0016020,GO:0042742,GO:0048471,GO:0070269,GO:0070273,GO:0001786,GO:0003674,GO:0005546	cytoplasm|plasma membrane|apoptotic process|programmed cell death|membrane|defense response to bacterium|perinuclear region of cytoplasm|pyroptosis|phosphatidylinositol-4-phosphate binding|phosphatidylserine binding|molecular_function|phosphatidylinositol-4,5-bisphosphate binding			Not Detected	Not Detected	Not Detected	Detected	Detected	Detected	3.31187	3.52677	3.62503	4.42784	4.32991	4.84945
A_55_P2170454	0.0424451	2.26741	1.18105	up	5.34668	4.16563	Gsta2	Mus musculus glutathione S-transferase, alpha 2 (Yc2) (Gsta2), mRNA [NM_008182]	14858	glutathione S-transferase, alpha 2 (Yc2)	NM_008182	NM_008182	Mm.422778	chr9:78178915-78178856	GCCACAGATACTGGCCTCTAATTGTTTGCAATTATAAAATACAATTGTTGATTCTGGCTA	FALSE	GO:0016740,GO:0035634,GO:0043295,GO:0004364,GO:0005829,GO:0008152	transferase activity|response to stilbenoid|glutathione binding|glutathione transferase activity|cytosol|metabolic process	path:mmu00480,path:mmu00980,path:mmu00982,path:mmu00983,path:mmu05200,path:mmu05204,path:mmu05225,path:mmu05418,path:mmu01524	Glutathione metabolism|Metabolism of xenobiotics by cytochrome P450|Drug metabolism - cytochrome P450|Drug metabolism - other enzymes|Pathways in cancer|Chemical carcinogenesis|Hepatocellular carcinoma|Fluid shear stress and atherosclerosis|Platinum drug resistance	Detected	Detected	Detected	Detected	Detected	Not Detected	4.62037	5.89628	5.52338	4.33896	4.25682	3.90112
A_55_P2031692	0.0274741	2.02963	1.02122	up	6.68933	5.66811	Gstm6	Mus musculus glutathione S-transferase, mu 6 (Gstm6), mRNA [NM_008184]	14867	glutathione S-transferase, mu 6	NM_008184	NM_008184	Mm.458154	chr3:107741825-107741766	CCATCTCCAGAGTGGGAAGGCCCAGTCTTGTGTGAGCTCTAGTAAAGTGTTATCCATACT	FALSE	GO:0016740,GO:0004364,GO:0005737,GO:0008152	transferase activity|glutathione transferase activity|cytoplasm|metabolic process	path:mmu00480,path:mmu00980,path:mmu00982,path:mmu00983,path:mmu05200,path:mmu05204,path:mmu05225,path:mmu05418,path:mmu01524	Glutathione metabolism|Metabolism of xenobiotics by cytochrome P450|Drug metabolism - cytochrome P450|Drug metabolism - other enzymes|Pathways in cancer|Chemical carcinogenesis|Hepatocellular carcinoma|Fluid shear stress and atherosclerosis|Platinum drug resistance	Detected	Detected	Detected	Detected	Detected	Detected	6.92972	6.59447	6.5438	5.57726	5.24267	6.18441
A_52_P93393	0.0145101	-5.48278	-2.45491	down	6.34239	8.7973	Gxylt2	Mus musculus glucoside xylosyltransferase 2 (Gxylt2), mRNA [NM_198612]	232313	glucoside xylosyltransferase 2	NM_198612	NM_198612	Mm.272037	chr6:100754978-100755037	ATATGCAGCTATCGTGATAATCTGGATTTCTTGAGAATCTTCCTATGCAACTTGCTCTCT	FALSE	GO:0016266,GO:0016740,GO:0016757,GO:0035252,GO:0005575,GO:0016020,GO:0016021	O-glycan processing|transferase activity|transferase activity, transferring glycosyl groups|UDP-xylosyltransferase activity|cellular_component|membrane|integral component of membrane	path:mmu00514	Other types of O-glycan biosynthesis	Detected	Detected	Detected	Detected	Detected	Detected	6.38485	6.49283	6.1495	9.96775	8.26089	8.16326
A_55_P2094060	0.0361892	-2.98496	-1.57771	down	6.19201	7.76972	Gzma	Mus musculus granzyme A (Gzma), mRNA [NM_010370]	14938	granzyme A	NM_010370	NM_010370	Mm.15510	chr13:113884094-113884035	TGTCTTTCACTCCATCCCTGTCACTTCTGTGTCTGATCACAAATAAAATCAACTTGAATG	FALSE	GO:0051354,GO:0006508,GO:0051603,GO:0006915,GO:0008233,GO:0008236,GO:0016787,GO:0019835,GO:0030141,GO:0032078,GO:0042803,GO:0043065,GO:0004252,GO:0043392,GO:0005576,GO:0005634	negative regulation of oxidoreductase activity|proteolysis|proteolysis involved in cellular protein catabolic process|apoptotic process|peptidase activity|serine-type peptidase activity|hydrolase activity|cytolysis|secretory granule|negative regulation of endodeoxyribonuclease activity|protein homodimerization activity|positive regulation of apoptotic process|serine-type endopeptidase activity|ne…	path:mmu04080	Neuroactive ligand-receptor interaction	Detected	Detected	Detected	Detected	Detected	Detected	6.17426	6.09893	6.30285	6.95479	7.65962	8.69476
A_55_P2042331	0.00947205	-17.2325	-4.10706	down	2.08538	6.19244	Gzmk	granzyme K [Source:MGI Symbol;Acc:MGI:1298232] [ENSMUST00000122399]	14945	granzyme K	AB032200		Mm.56993	chr13:113961875-113961816	CGTTCATCCTAAATAAAATGTGGACGTCTGTGTTTGTCTGCATGGATGTCAAGAAACATC	FALSE	GO:0008236,GO:0016787,GO:0030141,GO:0043065,GO:0051354,GO:0004252,GO:0006508,GO:0008233	serine-type peptidase activity|hydrolase activity|secretory granule|positive regulation of apoptotic process|negative regulation of oxidoreductase activity|serine-type endopeptidase activity|proteolysis|peptidase activity			Not Detected	Not Detected	Not Detected	Detected	Detected	Detected	1.56463	2.04906	2.64247	4.57983	6.73036	7.26713
A_51_P337925	0.0146725	2.38503	1.254	up	8.18672	6.93271	Gzmm	Mus musculus granzyme M (lymphocyte met-ase 1) (Gzmm), transcript variant 1, mRNA [NM_008504]	16904	granzyme M (lymphocyte met-ase 1)	NM_008504	NM_008504	Mm.378960	chr10:79157233-79157292	GGCCCTGCAGGAGTTGGATCTGCGTGTGCTGGATACCCAAATGTGTAACAACAGCCGCTT	FALSE	GO:0008219,GO:0008236,GO:0019835,GO:0004175,GO:0004252,GO:0005515	cell death|serine-type peptidase activity|cytolysis|endopeptidase activity|serine-type endopeptidase activity|protein binding			Detected	Detected	Detected	Detected	Detected	Detected	8.15982	8.18717	8.21315	6.34938	7.375	7.07374
A_55_P2150757	0.0258617	2.12535	1.0877	up	9.7314	8.6437	Gzmm	Mus musculus granzyme M (lymphocyte met-ase 1) (Gzmm), transcript variant 1, mRNA [NM_008504]	16904	granzyme M (lymphocyte met-ase 1)	NM_008504	NM_008504	Mm.378960	chr10:79157946-79158005	CTGGGAAGGGACTAGGTGTGCCTCTGAGGACCAATAAATCCTGATATATCTGTTGAGTCC	FALSE	GO:0008219,GO:0008236,GO:0019835,GO:0004175,GO:0004252,GO:0005515	cell death|serine-type peptidase activity|cytolysis|endopeptidase activity|serine-type endopeptidase activity|protein binding			Detected	Detected	Detected	Detected	Detected	Detected	9.69003	9.76157	9.7426	8.01772	8.99584	8.91755
A_66_P116120	0.0172576	-2.21743	-1.14889	down	5.61783	6.76671	Hcst	Mus musculus hematopoietic cell signal transducer (Hcst), mRNA [NM_011827]	23900	hematopoietic cell signal transducer	NM_011827	NM_011827	Mm.379050	chr7:31202788-31202729	TGGGTTTGGGGTGCGTGGGAACGCACTTCTTCAGGACAGGAATAAAGCGATTCAAATAAA	FALSE	GO:0006468,GO:0009986,GO:0014068,GO:0016020,GO:0016021,GO:0043548,GO:0050776,GO:0005102,GO:0005515	protein phosphorylation|cell surface|positive regulation of phosphatidylinositol 3-kinase signaling|membrane|integral component of membrane|phosphatidylinositol 3-kinase binding|regulation of immune response|signaling receptor binding|protein binding	path:mmu04650	Natural killer cell mediated cytotoxicity	Detected	Detected	Detected	Detected	Detected	Detected	6.15991	5.52532	5.16825	6.77184	6.69	6.83831
A_55_P1984886	0.00480774	-2.00612	-1.00441	down	6.14544	7.14985	Hcst	Mus musculus hematopoietic cell signal transducer (Hcst), mRNA [NM_011827]	23900	hematopoietic cell signal transducer	NM_011827	NM_011827	Mm.379050	chr7:31202795-31202736	GATCCTGTGGGTTTGGGGTGCGTGGGAACGCACTTCTTCAGGACAGGAATAAAGCGATTC	FALSE	GO:0006468,GO:0009986,GO:0014068,GO:0016020,GO:0016021,GO:0043548,GO:0050776,GO:0005102,GO:0005515	protein phosphorylation|cell surface|positive regulation of phosphatidylinositol 3-kinase signaling|membrane|integral component of membrane|phosphatidylinositol 3-kinase binding|regulation of immune response|signaling receptor binding|protein binding	path:mmu04650	Natural killer cell mediated cytotoxicity	Detected	Detected	Detected	Detected	Detected	Detected	6.47229	6.01367	5.95036	7.24715	7.02183	7.18056
A_52_P170188	0.0103761	-2.04627	-1.03299	down	5.25146	6.28446	Hcst	Mus musculus hematopoietic cell signal transducer (Hcst), mRNA [NM_011827]	23900	hematopoietic cell signal transducer	NM_011827	NM_011827	Mm.379050	chr7:31203140-31202840	GTATGTATGCGCCCACACGGCAGGCCTGCCCAAGAAGATGGTAGAGTCTACATCAACATG	FALSE	GO:0006468,GO:0009986,GO:0014068,GO:0016020,GO:0016021,GO:0043548,GO:0050776,GO:0005102,GO:0005515	protein phosphorylation|cell surface|positive regulation of phosphatidylinositol 3-kinase signaling|membrane|integral component of membrane|phosphatidylinositol 3-kinase binding|regulation of immune response|signaling receptor binding|protein binding	path:mmu04650	Natural killer cell mediated cytotoxicity	Detected	Detected	Detected	Detected	Detected	Detected	5.6201	4.96489	5.1694	6.06178	6.32718	6.46441
A_55_P2809361	0.00474976	-2.38608	-1.25464	down	5.14732	6.40196	Hebp2	Mus musculus heme binding protein 2 (Hebp2), mRNA [NM_019487]	56016	heme binding protein 2	NM_019487	NM_019487	Mm.35551	chr10:18260639-18260580	CTCCCTTCCTTAATAACACTGAAAATGGTAATGATGGATTCTGCACAGAAGTAAATTATG	FALSE	GO:0005739,GO:0010917,GO:0010940,GO:0035794,GO:0003674,GO:0005737	mitochondrion|negative regulation of mitochondrial membrane potential|positive regulation of necrotic cell death|positive regulation of mitochondrial membrane permeability|molecular_function|cytoplasm			Detected	Detected	Detected	Detected	Detected	Detected	5.20231	5.09625	5.1434	6.83957	6.17538	6.19093
A_55_P2811682	0.0242237	-2.38659	-1.25495	down	5.06428	6.31923	Hoxd8	Mus musculus homeobox D8 (Hoxd8), transcript variant 1, mRNA [NM_008276]	15437	homeobox D8	NM_008276	NM_008276	Mm.280673	chr2:74545922-74545981	AAATGAGCCCTGAGTGTAAACAGCCGCTCCAGAGCATAGCTCCTTAATAAAGAGATGTAC	FALSE	GO:0003677,GO:0003700,GO:0005575,GO:0005634,GO:0006351,GO:0006355,GO:0007275,GO:0009952,GO:0043565,GO:0045944,GO:0000122,GO:0048705,GO:0000977,GO:0001228	DNA binding|DNA binding transcription factor activity|cellular_component|nucleus|transcription, DNA-templated|regulation of transcription, DNA-templated|multicellular organism development|anterior/posterior pattern specification|sequence-specific DNA binding|positive regulation of transcription by RNA polymerase II|negative regulation of transcription by RNA polymerase II|skeletal system morphoge…			Detected	Detected	Detected	Detected	Detected	Detected	5.01818	5.0633	5.11137	6.98799	6.18855	5.78116
A_51_P127297	0.042883	2.52815	1.33808	up	10.8606	9.52252	Hsd11b1	Mus musculus hydroxysteroid 11-beta dehydrogenase 1 (Hsd11b1), transcript variant 1, mRNA [NM_008288]	15483	hydroxysteroid 11-beta dehydrogenase 1	NM_008288	NM_008288	Mm.28328	chr1:195048228-195048169	AAGGACATGTTTGTAAGTAACTAGGAACTCCTGAGCCCTGGTGAGTGGTCTTAGAACAGT	FALSE	GO:0016491,GO:0003845,GO:0030324,GO:0005496,GO:0031965,GO:0005737,GO:0005783,GO:0005791,GO:0006629,GO:0043231,GO:0006704,GO:0043456,GO:0006706,GO:0045177,GO:0006713,GO:0050661,GO:0008202,GO:0055114,GO:0016020,GO:0070524,GO:0016021	oxidoreductase activity|11-beta-hydroxysteroid dehydrogenase [NAD(P)] activity|lung development|steroid binding|nuclear membrane|cytoplasm|endoplasmic reticulum|rough endoplasmic reticulum|lipid metabolic process|intracellular membrane-bounded organelle|glucocorticoid biosynthetic process|regulation of pentose-phosphate shunt|steroid catabolic process|apical part of cell|glucocorticoid catabolic …	path:mmu00140,path:mmu00980,path:mmu05204	Steroid hormone biosynthesis|Metabolism of xenobiotics by cytochrome P450|Chemical carcinogenesis	Detected	Detected	Detected	Detected	Detected	Detected	10.9023	10.7084	10.9711	8.68157	9.66477	10.2212
A_51_P106538	0.0104349	-2.12263	-1.08585	down	13.3244	14.4103	Htra3	Mus musculus HtrA serine peptidase 3 (Htra3), transcript variant 1, mRNA [NM_030127]	78558	HtrA serine peptidase 3	NM_030127	NM_030127	Mm.274255	chr5:35994822-35994763	GCTCCCAAGGGCATCTTTGTTCTCCCTAGTGTTTCAAGTGTATTTGTGAGCATTGCTGTA	FALSE	GO:0005515,GO:0005520,GO:0005576,GO:0006508,GO:0008233,GO:0008236,GO:0016787,GO:0030512,GO:0030514,GO:0001558,GO:0004175,GO:0004252	protein binding|insulin-like growth factor binding|extracellular region|proteolysis|peptidase activity|serine-type peptidase activity|hydrolase activity|negative regulation of transforming growth factor beta receptor signaling pathway|negative regulation of BMP signaling pathway|regulation of cell growth|endopeptidase activity|serine-type endopeptidase activity			Detected	Detected	Detected	Detected	Detected	Detected	13.5249	13.176	13.2724	14.8207	14.3157	14.0945
A_52_P207314	0.0431463	-2.75618	-1.46267	down	4.50155	5.96421	Htra4	Mus musculus HtrA serine peptidase 4 (Htra4), mRNA [NM_001081187]	330723	HtrA serine peptidase 4	NM_001081187	NM_001081187	Mm.334452	chr8:26136074-26136015	GTTTCTGACAGTCACACCTGAAATAATCAATTAAGTATCTTACTTTGAGAAACTGCCTAG	FALSE	GO:0005520,GO:0005575,GO:0005576,GO:0006508,GO:0008233,GO:0008236,GO:0016787,GO:0001558,GO:0004175,GO:0004252	insulin-like growth factor binding|cellular_component|extracellular region|proteolysis|peptidase activity|serine-type peptidase activity|hydrolase activity|regulation of cell growth|endopeptidase activity|serine-type endopeptidase activity			Not Detected	Detected	Detected	Detected	Detected	Detected	4.18601	4.82511	4.49353	6.87082	5.32932	5.69251
A_52_P94071	0.00464625	-2.04497	-1.03208	down	5.12361	6.1557	Id2	Mus musculus 10, 11 days embryo whole body cDNA, RIKEN full-length enriched library, clone:2810434H03 product:unclassifiable, full insert sequence. [AK013239]	15902	inhibitor of DNA binding 2	AK013239		Mm.451612	chr12:25780139-25780080	GTAATGTGCTTGTGTGTCTGTTAAATGTTTGGTTTGGTAAATGCATGCTTACTTCACTGT	FALSE	GO:0001966,GO:0002521,GO:0003149,GO:0003166,GO:0003700,GO:0005515,GO:0005634,GO:0008134,GO:0008284,GO:0008344,GO:0005737,GO:0009649,GO:0010628,GO:0010629,GO:0044325,GO:0014003,GO:0045475,GO:0019216,GO:0045578,GO:0021772,GO:0045600,GO:0045648,GO:0045651,GO:0045665,GO:0000122,GO:0048541,GO:0048557,GO:0045668,GO:0048661,GO:0045777,GO:0000785,GO:0048663,GO:0001085,GO:0048667,GO:0001191,GO:0048711,GO:…	thigmotaxis|leukocyte differentiation|membranous septum morphogenesis|bundle of His development|DNA binding transcription factor activity|protein binding|nucleus|transcription factor binding|positive regulation of cell proliferation|adult locomotory behavior|cytoplasm|entrainment of circadian clock|positive regulation of gene expression|negative regulation of gene expression|ion channel binding|o…	path:mmu04350,path:mmu04390,path:mmu04550,path:mmu05202	TGF-beta signaling pathway|Hippo signaling pathway|Signaling pathways regulating pluripotency of stem cells|Transcriptional misregulation in cancers	Detected	Detected	Detected	Detected	Detected	Detected	5.17806	5.36215	4.83063	6.25818	6.23567	5.97325
A_52_P240542	0.0150875	-2.10378	-1.07298	down	8.45499	9.52797	Id2	Mus musculus inhibitor of DNA binding 2 (Id2), mRNA [NM_010496]	15902	inhibitor of DNA binding 2	NM_010496	NM_010496	Mm.34871	chr12:25778963-25778904	TGAGTGAACCTTGTGGACTCTTTAATTAGAGTTTTCTTGTATAGTGGCAGAAATAACCTA	FALSE	GO:0001966,GO:0002521,GO:0003149,GO:0003166,GO:0003700,GO:0005515,GO:0005634,GO:0008134,GO:0008284,GO:0008344,GO:0005737,GO:0009649,GO:0010628,GO:0010629,GO:0044325,GO:0014003,GO:0045475,GO:0019216,GO:0045578,GO:0021772,GO:0045600,GO:0045648,GO:0045651,GO:0045665,GO:0000122,GO:0048541,GO:0048557,GO:0045668,GO:0048661,GO:0045777,GO:0000785,GO:0048663,GO:0001085,GO:0048667,GO:0001191,GO:0048711,GO:…	thigmotaxis|leukocyte differentiation|membranous septum morphogenesis|bundle of His development|DNA binding transcription factor activity|protein binding|nucleus|transcription factor binding|positive regulation of cell proliferation|adult locomotory behavior|cytoplasm|entrainment of circadian clock|positive regulation of gene expression|negative regulation of gene expression|ion channel binding|o…	path:mmu04350,path:mmu04390,path:mmu04550,path:mmu05202	TGF-beta signaling pathway|Hippo signaling pathway|Signaling pathways regulating pluripotency of stem cells|Transcriptional misregulation in cancers	Detected	Detected	Detected	Detected	Detected	Detected	8.27667	8.44889	8.6394	10.0099	9.30409	9.26994
A_66_P139546	0.000728845	-2.75011	-1.45949	down	11.8199	13.2794	Igfbp6	Mus musculus insulin-like growth factor binding protein 6 (Igfbp6), mRNA [NM_008344]	16012	insulin-like growth factor binding protein 6	NM_008344	NM_008344	Mm.358609	chr15:101979852-101979911	CTGTCACCCTTGGGCCTTTACACAGCTAGTTAGAAAGATTGCTGTTGGCTTGTGTACTAA	FALSE	GO:0005615,GO:0005737,GO:0005794,GO:0019838,GO:0031994,GO:0031995,GO:0042568,GO:0001558,GO:0043567,GO:0005520,GO:0005576	extracellular space|cytoplasm|Golgi apparatus|growth factor binding|insulin-like growth factor I binding|insulin-like growth factor II binding|insulin-like growth factor binary complex|regulation of cell growth|regulation of insulin-like growth factor receptor signaling pathway|insulin-like growth factor binding|extracellular region			Detected	Detected	Detected	Detected	Detected	Detected	12.0637	11.6568	11.7393	13.4659	13.2137	13.1586
A_55_P2044582	0.0108388	2.48446	1.31293	up	5.50824	4.19531	Iglon5	Mus musculus IgLON family member 5 (Iglon5), mRNA [NM_001164518]	210094	IgLON family member 5	NM_001164518	NM_001164518	Mm.228087	chr7:50728336-50728277	GCCGTGTGTTCCAATTCATGGGGAGTGTTGAGACCACCACACCAATAAACGCCTTTTTCC	FALSE	GO:0003674,GO:0005576	molecular_function|extracellular region			Detected	Detected	Detected	Detected	Detected	Detected	5.84887	5.20027	5.47559	3.91	4.04035	4.63558
A_55_P2157902	0.0330336	-2.8939	-1.53302	down	4.35194	5.88496	Igsf10	Mus musculus immunoglobulin superfamily, member 10 (Igsf10), mRNA [NM_001162884]	242050	immunoglobulin superfamily, member 10	NM_001162884	NM_001162884	Mm.228086	chr3:59133262-59133203	TTTCTGCTCCAACATCCATATCCCTGGGAAAAACTCCTATAGACACTAGTGGTCACCTGA	FALSE	GO:0042246,GO:2001222,GO:0001503,GO:0003674,GO:0005576	tissue regeneration|regulation of neuron migration|ossification|molecular_function|extracellular region			Detected	Detected	Not Detected	Detected	Detected	Detected	4.98251	4.27541	3.79791	6.55341	5.54874	5.55273
A_55_P2504196	0.0267325	-4.18252	-2.06437	down	2.32069	4.38506	Ikzf3	Mus musculus IKAROS family zinc finger 3 (Ikzf3), mRNA [NM_011771]	22780	IKAROS family zinc finger 3	NM_011771	NM_011771	Mm.133367	chr11:98326335-98326276	AGAGCCAGGAATCCCAAATTCCCGGTATGTTAGCATTTTCCTTCTAAGGGGCTTATGGAT	FALSE	GO:0045944,GO:0030888,GO:0003677,GO:0042113,GO:0003700,GO:0046872,GO:0042802,GO:0005515,GO:0046982,GO:0005634,GO:0005654,GO:0042803,GO:0005737,GO:0042981,GO:0043565,GO:0005829,GO:0044212,GO:0005886,GO:0000977,GO:0045577,GO:0006351,GO:0001228,GO:0045619,GO:0006355,GO:0003676	positive regulation of transcription by RNA polymerase II|regulation of B cell proliferation|DNA binding|B cell activation|DNA binding transcription factor activity|metal ion binding|identical protein binding|protein binding|protein heterodimerization activity|nucleus|nucleoplasm|protein homodimerization activity|cytoplasm|regulation of apoptotic process|sequence-specific DNA binding|cytosol|tran…			Not Detected	Not Detected	Not Detected	Detected	Detected	Detected	3.33683	2.01033	1.61492	3.77588	4.69216	4.68715
A_51_P267783	0.016812	-2.59669	-1.37668	down	3.32935	4.70603	Il11	Mus musculus interleukin 11 (Il11), transcript variant 1, mRNA [NM_008350]	16156	interleukin 11	NM_008350	NM_008350	Mm.35814	chr7:4724906-4724847	CTGGGGTCTCTATGAAATCTGTTCACAGTGTCTTCCTCACTTCCTACATTATTTATTAAA	FALSE	GO:0045944,GO:0005576,GO:0046888,GO:0005615,GO:0050731,GO:0005737,GO:0008083,GO:0008284,GO:0033138,GO:0005125,GO:0043410,GO:0005142	positive regulation of transcription by RNA polymerase II|extracellular region|negative regulation of hormone secretion|extracellular space|positive regulation of peptidyl-tyrosine phosphorylation|cytoplasm|growth factor activity|positive regulation of cell proliferation|positive regulation of peptidyl-serine phosphorylation|cytokine activity|positive regulation of MAPK cascade|interleukin-11 rec…	path:mmu04630,path:mmu04060,path:mmu04640,path:mmu05323	Jak-STAT signaling pathway|Cytokine-cytokine receptor interaction|Hematopoietic cell lineage|Rheumatoid arthritis	Not Detected	Not Detected	Not Detected	Detected	Detected	Detected	3.5933	2.80848	3.58628	5.14358	4.35592	4.61859
A_51_P286496	0.00183947	-4.05725	-2.0205	down	3.07731	5.09781	Il2rb	Mus musculus interleukin 2 receptor, beta chain (Il2rb), mRNA [NM_008368]	16185	interleukin 2 receptor, beta chain	NM_008368	NM_008368	Mm.35287	chr15:78311168-78311109	GTCTATTCTGGGGTGGGTTTTTCTGTGAAGCAGCTTCTTTGGGGTAACCTAGCCCCCTTG	FALSE	GO:0009986,GO:0016020,GO:0016021,GO:0019221,GO:0019976,GO:0030101,GO:0043066,GO:0004896,GO:0004911,GO:0009897	cell surface|membrane|integral component of membrane|cytokine-mediated signaling pathway|interleukin-2 binding|natural killer cell activation|negative regulation of apoptotic process|cytokine receptor activity|interleukin-2 receptor activity|external side of plasma membrane	path:mmu04630,path:mmu04151,path:mmu04060,path:mmu04144,path:mmu04658,path:mmu04659,path:mmu05200,path:mmu05202,path:mmu05166,path:mmu05162	Jak-STAT signaling pathway|PI3K-Akt signaling pathway|Cytokine-cytokine receptor interaction|Endocytosis|Th1 and Th2 cell differentiation|Th17 cell differentiation|Pathways in cancer|Transcriptional misregulation in cancers|HTLV-I infection|Measles	Not Detected	Not Detected	Not Detected	Detected	Detected	Detected	2.62574	3.04241	3.56378	5.01818	5.09268	5.18258
A_51_P162162	0.00213509	-2.68423	-1.42451	down	10.0521	11.4766	Inmt	Mus musculus indolethylamine N-methyltransferase (Inmt), mRNA [NM_009349]	21743	indolethylamine N-methyltransferase	NM_009349	NM_009349	Mm.299	chr6:55120829-55120770	CGAATCGCCTTCCCTGGGAAAGTTATAGCAATCATTTGTAAAGCCTTGCTCCACAGCTTT	FALSE	GO:0005829,GO:0008168,GO:0009308,GO:0009636,GO:0016740,GO:0030748,GO:0032259,GO:0004790,GO:0005737	cytosol|methyltransferase activity|amine metabolic process|response to toxic substance|transferase activity|amine N-methyltransferase activity|methylation|thioether S-methyltransferase activity|cytoplasm	path:mmu00380,path:mmu00450	Tryptophan metabolism|Selenocompound metabolism	Detected	Detected	Detected	Detected	Detected	Detected	9.99242	9.91377	10.2501	11.1415	11.7297	11.5586
A_51_P140742	0.0298572	-2.30189	-1.20282	down	10.9876	12.1904	Islr	Mus musculus immunoglobulin superfamily containing leucine-rich repeat (Islr), transcript variant 1, mRNA [NM_012043]	26968	immunoglobulin superfamily containing leucine-rich repeat	NM_012043	NM_012043	Mm.367887	chr9:58004278-58004219	GCAGGCTAAAAGCTTTCCTGTTTTTAGATGCTCTCTGATGAGATATGGAAATCATCCCTC	FALSE	GO:0005576,GO:0005615,GO:0007155	extracellular region|extracellular space|cell adhesion			Detected	Detected	Detected	Detected	Detected	Detected	11.0313	10.8382	11.0934	12.8976	11.9085	11.7652
A_51_P359603	0.00331315	-2.90952	-1.54078	down	4.66544	6.20621	Itgb7	Mus musculus integrin beta 7 (Itgb7), mRNA [NM_013566]	16421	integrin beta 7	NM_013566	NM_013566	Mm.58	chr15:102046509-102046450	ATTTTTCAGAGTGACCTTCAGAGGGCAGCAGCCATTCCCACCACACGAAGGGCTGGTCCT	FALSE	GO:0050901,GO:0007229,GO:0072678,GO:0008305,GO:0009986,GO:0016020,GO:0016021,GO:0034113,GO:0034446,GO:0034669,GO:0038023,GO:0043113,GO:0043235,GO:0003366,GO:0050839,GO:0007155,GO:0050900,GO:0007160	leukocyte tethering or rolling|integrin-mediated signaling pathway|T cell migration|integrin complex|cell surface|membrane|integral component of membrane|heterotypic cell-cell adhesion|substrate adhesion-dependent cell spreading|integrin alpha4-beta7 complex|signaling receptor activity|receptor clustering|receptor complex|cell-matrix adhesion involved in ameboidal cell migration|cell adhesion mol…	path:mmu04151,path:mmu04512,path:mmu04514,path:mmu04510,path:mmu04810,path:mmu04672,path:mmu05202,path:mmu05410,path:mmu05412,path:mmu05414,path:mmu05165	PI3K-Akt signaling pathway|ECM-receptor interaction|Cell adhesion molecules (CAMs)|Focal adhesion|Regulation of actin cytoskeleton|Intestinal immune network for IgA production|Transcriptional misregulation in cancers|Hypertrophic cardiomyopathy (HCM)|Arrhythmogenic right ventricular cardiomyopathy (ARVC)|Dilated cardiomyopathy (DCM)|Human papillomavirus infection	Detected	Detected	Detected	Detected	Detected	Detected	4.90173	4.7509	4.34367	6.56752	6.04126	6.00987
A_51_P150710	0.000151778	-16.6038	-4.05344	down	2.07094	6.12439	Jchain	Mus musculus immunoglobulin joining chain (Jchain), mRNA [NM_152839]	16069	immunoglobulin joining chain	NM_152839	NM_152839	Mm.1192	chr5:88949978-88949919	CTGTACTAGTCTTTCTCTTAACCTCTCACTGTGTAGAGAAAACAGCCAATGAACACAGGA	FALSE	GO:0071756,GO:0042803,GO:0003823,GO:0042834,GO:0005576,GO:0045087,GO:0005615,GO:0006959,GO:0019731,GO:0019862,GO:0060267,GO:0030674,GO:0071748,GO:0031210,GO:0071750,GO:0032461,GO:0034987,GO:0002250,GO:0071751,GO:0003094,GO:0071752,GO:0003697	pentameric IgM immunoglobulin complex|protein homodimerization activity|antigen binding|peptidoglycan binding|extracellular region|innate immune response|extracellular space|humoral immune response|antibacterial humoral response|IgA binding|positive regulation of respiratory burst|protein binding, bridging|monomeric IgA immunoglobulin complex|phosphatidylcholine binding|dimeric IgA immunoglobulin…			Not Detected	Not Detected	Not Detected	Detected	Detected	Detected	2.36618	2.28578	1.56087	6.38645	6.05567	5.93104
A_66_P128742	0.0178521	-5.96766	-2.57717	down	2.15409	4.73126	Kcnj15	Mus musculus potassium inwardly-rectifying channel, subfamily J, member 15 (Kcnj15), transcript variant 2, mRNA [NM_019664]	16516	potassium inwardly-rectifying channel, subfamily J, member 15	NM_019664	NM_019664	Mm.491313	chr16:95518430-95518489	ACAGACGTTCGTGGCCATCTTCCCCTTTGTTCTGATGGCTGAACAAGCATTTCTGAATAT	FALSE	GO:0005267,GO:0005515,GO:0005886,GO:0005887,GO:0006811,GO:0006813,GO:0010107,GO:0016020,GO:0016021,GO:0034765,GO:0005242,GO:0005244	potassium channel activity|protein binding|plasma membrane|integral component of plasma membrane|ion transport|potassium ion transport|potassium ion import|membrane|integral component of membrane|regulation of ion transmembrane transport|inward rectifier potassium channel activity|voltage-gated ion channel activity	path:mmu04971	Gastric acid secretion	Not Detected	Not Detected	Not Detected	Detected	Detected	Detected	1.58213	3.26305	1.6171	5.4296	4.57089	4.19329
A_51_P280947	0.0266056	-5.65376	-2.49921	down	2.53584	5.03505	Klrd1	Mus musculus killer cell lectin-like receptor, subfamily D, member 1 (Klrd1), mRNA [NM_010654]	16643	killer cell lectin-like receptor, subfamily D, member 1	NM_010654	NM_010654	Mm.391515	chr6:129548391-129548450	GCCAGAGCACTGCATTGTTTACAGTCCAAGCAAAAGCGTTTCTGCTGAATCCTGTGAAAA	FALSE	GO:0016021,GO:0023024,GO:0023030,GO:0030246,GO:0043235,GO:1990405,GO:0002228,GO:0009897,GO:0016020	integral component of membrane|MHC class I protein complex binding|MHC class Ib protein binding, via antigen binding groove|carbohydrate binding|receptor complex|protein antigen binding|natural killer cell mediated immunity|external side of plasma membrane|membrane	path:mmu04650,path:mmu04612,path:mmu05332	Natural killer cell mediated cytotoxicity|Antigen processing and presentation|Graft-versus-host disease	Not Detected	Not Detected	Not Detected	Detected	Detected	Detected	3.76751	2.17582	1.66419	4.73974	4.61106	5.75435
A_66_P120419	0.0120766	-3.09563	-1.63023	down	3.36308	4.99331	Klrk1	Mus musculus killer cell lectin-like receptor subfamily K, member 1 (Klrk1), transcript variant 1, mRNA [NM_033078]	27007	killer cell lectin-like receptor subfamily K, member 1	NM_033078	NM_033078	Mm.8217	chr6:129562501-129562442	CCTTGATTTCCTCCCAGATATCCCCTACTCACTCTCTAAAGGTTTAAATTAAATATGATA	FALSE	GO:0045954,GO:0030887,GO:0002860,GO:0050830,GO:0032394,GO:0005515,GO:0071222,GO:0032729,GO:0005886,GO:0009897,GO:0009986,GO:0016020,GO:0042288,GO:0016021,GO:0042803,GO:0019900,GO:0043065,GO:0030101,GO:0045087,GO:0002223,GO:0045429,GO:0030154,GO:0002250,GO:0030246,GO:0002376	positive regulation of natural killer cell mediated cytotoxicity|positive regulation of myeloid dendritic cell activation|positive regulation of natural killer cell mediated cytotoxicity directed against tumor cell target|defense response to Gram-positive bacterium|MHC class Ib receptor activity|protein binding|cellular response to lipopolysaccharide|positive regulation of interferon-gamma produc…	path:mmu04650,path:mmu05144	Natural killer cell mediated cytotoxicity|Malaria	Not Detected	Not Detected	Not Detected	Detected	Detected	Detected	3.45551	3.04408	3.58963	4.82149	4.51641	5.64203
A_55_P2155504	0.00134811	-4.26	-2.09085	down	4.49838	6.58923	Lck	Mus musculus lymphocyte protein tyrosine kinase (Lck), transcript variant 2, mRNA [NM_010693]	16818	lymphocyte protein tyrosine kinase	NM_010693	NM_010693	Mm.293753	chr4:129225673-129225614	AATCTTATGTCTCTGTGTGTTCTGTCCTGGTGCCTAGCACACACCAGGAGCTCAATAAAA	FALSE	GO:0004713,GO:0004715,GO:0004722,GO:0005102,GO:0005515,GO:0005524,GO:0005737,GO:0016301,GO:0005886,GO:0016310,GO:0016477,GO:0005911,GO:0016740,GO:0018108,GO:0019901,GO:0042609,GO:0019903,GO:0030139,GO:0042610,GO:0030154,GO:0042802,GO:0042981,GO:0043548,GO:0044877,GO:0000166,GO:1990405,GO:0045087,GO:0000242,GO:2001244,GO:0045121,GO:0001772,GO:0045588,GO:0001784,GO:0003823,GO:0004672,GO:0006468,GO:…	protein tyrosine kinase activity|non-membrane spanning protein tyrosine kinase activity|protein serine/threonine phosphatase activity|signaling receptor binding|protein binding|ATP binding|cytoplasm|kinase activity|plasma membrane|phosphorylation|cell migration|cell-cell junction|transferase activity|peptidyl-tyrosine phosphorylation|protein kinase binding|CD4 receptor binding|protein phosphatase…	path:mmu04064,path:mmu04650,path:mmu04660,path:mmu04658,path:mmu04659,path:mmu04380,path:mmu05340,path:mmu05166	NF-kappa B signaling pathway|Natural killer cell mediated cytotoxicity|T cell receptor signaling pathway|Th1 and Th2 cell differentiation|Th17 cell differentiation|Osteoclast differentiation|Primary immunodeficiency|HTLV-I infection	Detected	Detected	Detected	Detected	Detected	Detected	4.45629	4.45602	4.58284	6.07454	6.89999	6.79317
A_66_P107425	0.000875909	4.88807	2.28927	up	4.60162	2.31236	Lect1	Mus musculus leukocyte cell derived chemotaxin 1 (Lect1), mRNA [NM_010701]	16840	leukocyte cell derived chemotaxin 1	NM_010701	NM_010701	Mm.46561	chr14:80041792-80041733	GGTAACGCAGGCCCTGGAAGACTGAGTAACGGAACCAGACCCAATGTTCAGGACGACGCA	FALSE	GO:0005578,GO:0007275,GO:0016020,GO:0016021,GO:0016525,GO:0030154,GO:0030948,GO:0045778,GO:0051216,GO:0001886,GO:0001937,GO:0005576	proteinaceous extracellular matrix|multicellular organism development|membrane|integral component of membrane|negative regulation of angiogenesis|cell differentiation|negative regulation of vascular endothelial growth factor receptor signaling pathway|positive regulation of ossification|cartilage development|endothelial cell morphogenesis|negative regulation of endothelial cell proliferation|extr…			Detected	Detected	Detected	Not Detected	Not Detected	Not Detected	4.58157	4.5952	4.6281	2.31762	1.86552	2.75393
A_55_P2506350	0.0338918	2.33995	1.22648	up	6.62807	5.40159	Lepr	Mus musculus leptin receptor (Lepr), transcript variant 3, mRNA [NM_001122899]	16847	leptin receptor	NM_001122899	NM_001122899	Mm.259282	chr4:101486122-101486181	GTTTTCGTTTTGCATTTTGATGTGTTTACATTGTTTGTACTGAGCTTTTTGCACGTGGAT	FALSE	GO:0098868,GO:0042802,GO:0019222,GO:0005515,GO:1903999,GO:0043235,GO:0019953,GO:0005576,GO:1904060,GO:0043410,GO:0030217,GO:0005615,GO:0044321,GO:0005886,GO:0005887,GO:0006909,GO:0007165,GO:0033210,GO:0008203,GO:0045721,GO:0010507,GO:0046850,GO:0035774,GO:0016020,GO:0051346,GO:0038021,GO:0016021,GO:0001525,GO:0060259,GO:0042593,GO:0016500,GO:0004888,GO:0097009,GO:0042755,GO:0017046,GO:0004896	bone growth|identical protein binding|regulation of metabolic process|protein binding|negative regulation of eating behavior|receptor complex|sexual reproduction|extracellular region|negative regulation of locomotor rhythm|positive regulation of MAPK cascade|T cell differentiation|extracellular space|response to leptin|plasma membrane|integral component of plasma membrane|phagocytosis|signal tran…	path:mmu04630,path:mmu04152,path:mmu04080,path:mmu04060,path:mmu04920,path:mmu04932	Jak-STAT signaling pathway|AMPK signaling pathway|Neuroactive ligand-receptor interaction|Cytokine-cytokine receptor interaction|Adipocytokine signaling pathway|Non-alcoholic fatty liver disease (NAFLD)	Detected	Detected	Detected	Detected	Detected	Detected	7.09862	6.23843	6.54717	4.89211	5.40177	5.9109
A_55_P2177911	0.0121938	3.44052	1.78263	up	4.26558	2.48295	Lepr	Mus musculus leptin receptor (Lepr), transcript variant 2, mRNA [NM_010704]	16847	leptin receptor	NM_010704	NM_010704	Mm.259282	chr4:101464615-101464674	TTGGGACGATGTTCCAAACCCCAAGAATTGTTCCTGGGCACAAGGACTGAATTTCCAAAA	FALSE	GO:0098868,GO:0042802,GO:0019222,GO:0005515,GO:1903999,GO:0043235,GO:0019953,GO:0005576,GO:1904060,GO:0043410,GO:0030217,GO:0005615,GO:0044321,GO:0005886,GO:0005887,GO:0006909,GO:0007165,GO:0033210,GO:0008203,GO:0045721,GO:0010507,GO:0046850,GO:0035774,GO:0016020,GO:0051346,GO:0038021,GO:0016021,GO:0001525,GO:0060259,GO:0042593,GO:0016500,GO:0004888,GO:0097009,GO:0042755,GO:0017046,GO:0004896	bone growth|identical protein binding|regulation of metabolic process|protein binding|negative regulation of eating behavior|receptor complex|sexual reproduction|extracellular region|negative regulation of locomotor rhythm|positive regulation of MAPK cascade|T cell differentiation|extracellular space|response to leptin|plasma membrane|integral component of plasma membrane|phagocytosis|signal tran…	path:mmu04630,path:mmu04152,path:mmu04080,path:mmu04060,path:mmu04920,path:mmu04932	Jak-STAT signaling pathway|AMPK signaling pathway|Neuroactive ligand-receptor interaction|Cytokine-cytokine receptor interaction|Adipocytokine signaling pathway|Non-alcoholic fatty liver disease (NAFLD)	Detected	Detected	Detected	Not Detected	Not Detected	Not Detected	4.5021	3.95712	4.33751	3.21206	1.95147	2.28533
A_55_P2063256	0.0297365	2.40701	1.26724	up	8.18973	6.92248	Lgals4	Mus musculus lectin, galactose binding, soluble 4 (Lgals4), mRNA [NM_010706]	16855	lectin, galactose binding, soluble 4	NM_010706	NM_010706	Mm.210336	chr7:29626661-29626720	TGGGGAAGGAAGCAGAAAGATCCCCGAGTTCCATCTAAGCTCCTAATAAAATGTTGAAGG	FALSE	GO:0030246,GO:0005515,GO:0005615,GO:0016936	carbohydrate binding|protein binding|extracellular space|galactoside binding			Detected	Detected	Detected	Detected	Detected	Detected	8.08383	8.2758	8.20955	6.46791	7.67516	6.62438
A_52_P634250	0.028149	2.09537	1.0672	up	6.52989	5.46269	Lgals4	Mus musculus lectin, galactose binding, soluble 4 (Lgals4), mRNA [NM_010706]	16855	lectin, galactose binding, soluble 4	NM_010706	NM_010706	Mm.210336	chr7:29625966-29626217	CAGGAACTTTGTCATCAACTTCAAGGTGGGATCGTCCGGAGACATAGCTTTACACCTAAA	FALSE	GO:0030246,GO:0005515,GO:0005615,GO:0016936	carbohydrate binding|protein binding|extracellular space|galactoside binding			Detected	Detected	Detected	Detected	Detected	Detected	6.65185	6.60462	6.3332	5.00927	6.03264	5.34615
A_55_P2723654	0.0317762	2.18878	1.13013	up	7.08767	5.95755	Lgals6	Mus musculus lectin, galactose binding, soluble 6 (Lgals6), mRNA [NM_010707]	16857	lectin, galactose binding, soluble 6	NM_010707	NM_010707	Mm.210336		TTTACGAAAGATAAACACGCTGGAGATCAATGGTGACCTCACCTTGTCCTACGTCCACAT	FALSE					Detected	Detected	Detected	Detected	Detected	Detected	7.30338	6.91305	7.04659	5.64156	6.61706	5.61402
A_55_P2152771	0.0224246	-2.63036	-1.39526	down	6.18582	7.58108	Lhfpl2	Mus musculus lipoma HMGIC fusion partner-like 2 (Lhfpl2), mRNA [NM_172589]	218454	lipoma HMGIC fusion partner-like 2	NM_172589	NM_172589	Mm.316553	chr13:94964413-94964472	TTACATTATAACTGTGGAAGGGTCTTTGAAGTATCTGTGGTGTAATGAATGGCCTTTGTC	FALSE	GO:0016020,GO:0016021,GO:0046545,GO:0046546,GO:1905516,GO:0003674,GO:0005575,GO:0007338	membrane|integral component of membrane|development of primary female sexual characteristics|development of primary male sexual characteristics|positive regulation of fertilization|molecular_function|cellular_component|single fertilization			Detected	Detected	Detected	Detected	Detected	Detected	6.57875	5.69408	6.28463	8.15072	7.30859	7.28393
A_51_P367263	0.0069727	-2.53533	-1.34217	down	6.3719	7.71407	Lman1l	Mus musculus lectin, mannose-binding 1 like (Lman1l), mRNA [NM_199222]	235416	lectin, mannose-binding 1 like	NM_199222	NM_199222	Mm.295630	chr9:57454901-57454842	AGCCAGTGCCCACATCTCAGTTTTTGGCAAGTCCATCATATTAAAGGTGATTTTCCTCTT	FALSE	GO:0005793,GO:0006888,GO:0007029,GO:0007030,GO:0016020,GO:0016021,GO:0030134,GO:0030246,GO:0000139,GO:0005537,GO:0005789	endoplasmic reticulum-Golgi intermediate compartment|ER to Golgi vesicle-mediated transport|endoplasmic reticulum organization|Golgi organization|membrane|integral component of membrane|COPII-coated ER to Golgi transport vesicle|carbohydrate binding|Golgi membrane|mannose binding|endoplasmic reticulum membrane	path:mmu04141	Protein processing in endoplasmic reticulum	Detected	Detected	Detected	Detected	Detected	Detected	6.3128	6.51403	6.28887	8.16968	7.29486	7.67768
A_55_P2911063	0.0467013	-6.80061	-2.76566	down	6.5601	9.32577	Lox	Mus musculus lysyl oxidase (Lox), transcript variant 1, mRNA [NM_010728]	16948	lysyl oxidase	NM_010728	NM_010728	Mm.172	chr18:52675807-52675748	CACACATTTAATATATGACTGCTTCCTGTGTAGTAGGGGACATTTCATTTGGTGTTAAAT	FALSE	GO:0048251,GO:0016491,GO:0004720,GO:0016641,GO:0030199,GO:0005507,GO:0048514,GO:0005515,GO:0005576,GO:0005578,GO:0048545,GO:0005581,GO:0055114,GO:0030324,GO:0005615,GO:0035904,GO:0005634,GO:0001568,GO:0042060,GO:0007507,GO:0046872,GO:0009725	elastic fiber assembly|oxidoreductase activity|protein-lysine 6-oxidase activity|oxidoreductase activity, acting on the CH-NH2 group of donors, oxygen as acceptor|collagen fibril organization|copper ion binding|blood vessel morphogenesis|protein binding|extracellular region|proteinaceous extracellular matrix|response to steroid hormone|collagen trimer|oxidation-reduction process|lung development|…			Detected	Detected	Detected	Detected	Detected	Detected	6.63573	6.41478	6.62979	11.231	8.68877	8.0575
A_51_P304239	0.0327498	-2.63804	-1.39947	down	10.6884	12.0879	Loxl1	Mus musculus lysyl oxidase-like 1 (Loxl1), mRNA [NM_010729]	16949	lysyl oxidase-like 1	NM_010729	NM_010729	Mm.250492	chr9:58138629-58138570	AACGTGGTGAGATGCAACATCCACTACACAGGTCGCTACGTTTCTACAACAAACTGCAAA	FALSE	GO:0031012,GO:0005507,GO:0046872,GO:0005515,GO:0048251,GO:0005576,GO:0005578,GO:0005604,GO:0055114,GO:0005615,GO:0005737,GO:0016491,GO:0016641,GO:0001568,GO:0030199,GO:0001669,GO:0004720	extracellular matrix|copper ion binding|metal ion binding|protein binding|elastic fiber assembly|extracellular region|proteinaceous extracellular matrix|basement membrane|oxidation-reduction process|extracellular space|cytoplasm|oxidoreductase activity|oxidoreductase activity, acting on the CH-NH2 group of donors, oxygen as acceptor|blood vessel development|collagen fibril organization|acrosomal …			Detected	Detected	Detected	Detected	Detected	Detected	10.7186	10.6879	10.6587	12.9574	11.7172	11.589
A_51_P111315	0.0370459	-6.49849	-2.7001	down	3.43128	6.13139	Loxl3	Mus musculus lysyl oxidase-like 3 (Loxl3), mRNA [NM_013586]	16950	lysyl oxidase-like 3	NM_013586	NM_013586	Mm.380433	chr6:83000426-83000598	CTACATTCTTCAGGTCGTTATCAACCCAAATTTTGAGGTAGCAGAAAGTGACTTCACCAA	FALSE	GO:0060021,GO:0016641,GO:0004720,GO:0061053,GO:0018057,GO:1905590,GO:0005044,GO:2000329,GO:0005507,GO:0005576,GO:0005615,GO:0005634,GO:2001046,GO:0021510,GO:0005737,GO:0030324,GO:0006954,GO:0045892,GO:0001837,GO:0046872,GO:0016020,GO:0001968,GO:0055114,GO:0016491	roof of mouth development|oxidoreductase activity, acting on the CH-NH2 group of donors, oxygen as acceptor|protein-lysine 6-oxidase activity|somite development|peptidyl-lysine oxidation|fibronectin fibril organization|scavenger receptor activity|negative regulation of T-helper 17 cell lineage commitment|copper ion binding|extracellular region|extracellular space|nucleus|positive regulation of in…			Not Detected	Detected	Not Detected	Detected	Detected	Detected	2.37446	4.28941	3.62998	7.46528	5.63628	5.2926
A_55_P2738847	0.0250381	2.19466	1.134	up	7.60947	6.47548	Lpl	Mus musculus NOD-derived CD11c +ve dendritic cells cDNA, RIKEN full-length enriched library, clone:F630017G06 product:lipoprotein lipase, full insert sequence. [AK170106]	16956	lipoprotein lipase	AK170106		Mm.1514	chr8:71408343-71408402	AGGTGACCACACAAGAGAGTGACATTTCTGGAGTTGTTGAAGGTAATCTTATGACGCAGC	FALSE	GO:0090197,GO:0031225,GO:0010890,GO:0004806,GO:0034185,GO:0016020,GO:0005102,GO:0034361,GO:0016042,GO:0005515,GO:0034372,GO:0005576,GO:0005615,GO:0005886,GO:0016787,GO:0006629,GO:0042627,GO:0017129,GO:0006633,GO:0042632,GO:0019432,GO:0008201,GO:0052689,GO:0019433,GO:0009986,GO:0004465,GO:0055096,GO:0010744,GO:0070328,GO:0031012,GO:0010886	positive regulation of chemokine secretion|anchored component of membrane|positive regulation of sequestering of triglyceride|triglyceride lipase activity|apolipoprotein binding|membrane|signaling receptor binding|very-low-density lipoprotein particle|lipid catabolic process|protein binding|very-low-density lipoprotein particle remodeling|extracellular region|extracellular space|plasma membrane|h…	path:mmu00561,path:mmu03320,path:mmu04979,path:mmu05010	Glycerolipid metabolism|PPAR signaling pathway|Cholesterol metabolism|Alzheimer's disease	Detected	Detected	Detected	Detected	Detected	Detected	7.59915	7.68207	7.5472	6.26414	7.10834	6.05395
A_51_P428134	0.0293658	-2.01391	-1.01	down	6.80274	7.81273	Lrig3	Mus musculus leucine-rich repeats and immunoglobulin-like domains 3 (Lrig3), mRNA [NM_177152]	320398	leucine-rich repeats and immunoglobulin-like domains 3	NM_177152	NM_177152	Mm.275586	chr10:125452006-125452065	ACGCTACCTCAGCTGGGCTTCTATTTAAAGGAGACAGAATCCTAGGTTTTTAAACAGACT	FALSE	GO:0016021,GO:0031410,GO:0032474,GO:0005886,GO:0007275,GO:0016020	integral component of membrane|cytoplasmic vesicle|otolith morphogenesis|plasma membrane|multicellular organism development|membrane			Detected	Detected	Detected	Detected	Detected	Detected	6.81105	6.65228	6.94488	8.38225	7.64133	7.41463
A_52_P474719	0.0144581	-2.16199	-1.11236	down	5.12186	6.23422	Lrrc16a	Mus musculus leucine rich repeat containing 16A (Lrrc16a), mRNA [NM_026825]	68732	leucine rich repeat containing 16A	NM_026825	NM_026825	Mm.211047	chr13:24104622-24104563	AAGCACAGCTAAAAACAGTGTGAGAAGCTCAGATTCATGTATATACTTGATTGGAATGAG	FALSE	GO:0051638,GO:0031941,GO:0005856,GO:0051639,GO:0042995,GO:0005886,GO:1900026,GO:0044351,GO:0016020,GO:0016477,GO:0016607,GO:0030027,GO:0044354,GO:0030032,GO:1902745,GO:0044877,GO:0030335,GO:2000813,GO:0046415,GO:0030838,GO:0005634,GO:0051496,GO:0031252,GO:0005737,GO:0031529,GO:0005829	barbed-end actin filament uncapping|filamentous actin|cytoskeleton|actin filament network formation|cell projection|plasma membrane|positive regulation of substrate adhesion-dependent cell spreading|macropinocytosis|membrane|cell migration|nuclear speck|lamellipodium|macropinosome|lamellipodium assembly|positive regulation of lamellipodium organization|protein-containing complex binding|positive …			Detected	Detected	Detected	Detected	Detected	Detected	5.32281	5.01783	5.02494	6.71732	6.10207	5.88327
A_51_P302358	0.000572134	-4.90006	-2.2928	down	5.21286	7.50566	Ltb	Mus musculus lymphotoxin B (Ltb), mRNA [NM_008518]	16994	lymphotoxin B	NM_008518	NM_008518	Mm.1715	chr17:35333097-35333156	ATCTGTATTCATTCCTGGAGGATCGACTGACGGTGCGAATGTGTGAATCGTGATGTCCGG	FALSE	GO:0005886,GO:0006955,GO:0010467,GO:0016020,GO:0016021,GO:0043588,GO:0045084,GO:0048535,GO:0005125,GO:0005164,GO:0005615	plasma membrane|immune response|gene expression|membrane|integral component of membrane|skin development|positive regulation of interleukin-12 biosynthetic process|lymph node development|cytokine activity|tumor necrosis factor receptor binding|extracellular space	path:mmu04064,path:mmu04060,path:mmu05323	NF-kappa B signaling pathway|Cytokine-cytokine receptor interaction|Rheumatoid arthritis	Detected	Detected	Detected	Detected	Detected	Detected	5.5179	4.8125	5.30819	7.5079	7.67173	7.33735
A_55_P1970105	0.0147421	-15.157	-3.92191	down	8.12031	12.0422	Ltbp2	Mus musculus latent transforming growth factor beta binding protein 2 (Ltbp2), mRNA [NM_013589]	16997	latent transforming growth factor beta binding protein 2	NM_013589	NM_013589	Mm.3900	chr12:86124226-86124167	AAATGCACTTCCATACAAGCTAGCTGGGGGTTCAGGAGCATGGGGGAATAAAATGTTCAT	FALSE	GO:0005615,GO:0008201,GO:0019838,GO:0031012,GO:0097435,GO:0005509,GO:0005576,GO:0005578	extracellular space|heparin binding|growth factor binding|extracellular matrix|supramolecular fiber organization|calcium ion binding|extracellular region|proteinaceous extracellular matrix			Detected	Detected	Detected	Detected	Detected	Detected	8.27179	8.00205	8.08708	13.8937	11.4944	10.7386
A_51_P233101	0.0425806	-2.21752	-1.14895	down	10.3554	11.5044	Ltbp3	Mus musculus latent transforming growth factor beta binding protein 3 (Ltbp3), mRNA [NM_008520]	16998	latent transforming growth factor beta binding protein 3	NM_008520	NM_008520	Mm.182396	chr19:5758289-5758346	CTCCCAAGGGTGATTCCTAGAAACTTCGACATCAGATCTGCCCCTTTAATTTACTCTTGG	FALSE	GO:0060430,GO:0005576,GO:1902462,GO:0005578,GO:2000741,GO:0007179,GO:0019838,GO:0030502,GO:0031012,GO:0032331,GO:0036363,GO:0045780,GO:0046849,GO:0001501,GO:0050431,GO:0005509,GO:0060349	lung saccule development|extracellular region|positive regulation of mesenchymal stem cell proliferation|proteinaceous extracellular matrix|positive regulation of mesenchymal stem cell differentiation|transforming growth factor beta receptor signaling pathway|growth factor binding|negative regulation of bone mineralization|extracellular matrix|negative regulation of chondrocyte differentiation|tr…			Detected	Detected	Detected	Detected	Detected	Detected	10.5556	10.2201	10.2905	12.2533	11.2167	11.043
A_51_P136521	0.0392758	3.06177	1.61437	up	7.55111	5.93675	Lypd2	Mus musculus Ly6/Plaur domain containing 2 (Lypd2), mRNA [NM_026671]	68311	Ly6/Plaur domain containing 2	NM_026671	NM_026671	Mm.306880	chr15:74562743-74562684	ACTCCCTTGTCCCTGACATCCCAGTTCCCTAATGCCTAGAAGAAATACAATGGCCATCTG	FALSE	GO:0005886,GO:0016020,GO:0031225,GO:0001775,GO:0003674,GO:0005576	plasma membrane|membrane|anchored component of membrane|cell activation|molecular_function|extracellular region			Detected	Detected	Detected	Detected	Detected	Detected	7.51651	7.67361	7.46321	5.33048	5.48404	6.99571
A_51_P503352	0.00867808	-7.13319	-2.83455	down	2.13407	4.96862	M1ap	Mus musculus meiosis 1 associated protein (M1ap), mRNA [NM_033079]	110958	meiosis 1 associated protein	NM_033079	NM_033079	Mm.100652	chr6:82980023-82980082	CGGCTAAGAAACAGCTCTTCCTCTTCTGACGCTGCCCAATGGGGAAGGGAGACCCTGAAA	FALSE	GO:0007283,GO:0007292,GO:0016021,GO:0030154,GO:0031497,GO:0042802,GO:0051308,GO:0005737,GO:0006396,GO:0007127	spermatogenesis|female gamete generation|integral component of membrane|cell differentiation|chromatin assembly|identical protein binding|male meiosis chromosome separation|cytoplasm|RNA processing|meiosis I			Not Detected	Not Detected	Not Detected	Detected	Detected	Detected	2.06436	2.25433	2.08351	6.14452	4.36489	4.39645
A_51_P225665	0.0391602	-3.59211	-1.84483	down	7.33772	9.18255	Mdk	Mus musculus midkine (Mdk), transcript variant 1, mRNA [NM_010784]	17242	midkine	NM_010784	NM_010784	Mm.906	chr2:91770082-91770023	AAGAGATTCTGGAAAGTGAGCCTCCCCATACCCTCTTTTGTTCTCCCCACCCTGATACTT	FALSE	GO:0030325,GO:0007275,GO:0030421,GO:0007614,GO:0042995,GO:0008083,GO:0008201,GO:0009611,GO:0043524,GO:0016477,GO:0045893,GO:0021542,GO:0050795,GO:0021681,GO:0051781,GO:0021766,GO:0001662,GO:1901215,GO:0021987,GO:0005576,GO:0030154,GO:0005737	adrenal gland development|multicellular organism development|defecation|short-term memory|cell projection|growth factor activity|heparin binding|response to wounding|negative regulation of neuron apoptotic process|cell migration|positive regulation of transcription, DNA-templated|dentate gyrus development|regulation of behavior|cerebellar granular layer development|positive regulation of cell div…			Detected	Detected	Detected	Detected	Detected	Detected	7.53525	7.13012	7.3478	10.3812	8.61083	8.55563
A_55_P2503910	0.0268763	-4.32647	-2.11319	down	6.05127	8.16446	Mdk	Mus musculus midkine (Mdk), transcript variant 1, mRNA [NM_010784]	17242	midkine	NM_010784	NM_010784	Mm.906	chr2:91770052-91769993	CCCTCTTTTGTTCTCCCCACCCTGATACTTGTTATTAAGAAATGAATAAAATAAACTCAC	FALSE	GO:0030325,GO:0007275,GO:0030421,GO:0007614,GO:0042995,GO:0008083,GO:0008201,GO:0009611,GO:0043524,GO:0016477,GO:0045893,GO:0021542,GO:0050795,GO:0021681,GO:0051781,GO:0021766,GO:0001662,GO:1901215,GO:0021987,GO:0005576,GO:0030154,GO:0005737	adrenal gland development|multicellular organism development|defecation|short-term memory|cell projection|growth factor activity|heparin binding|response to wounding|negative regulation of neuron apoptotic process|cell migration|positive regulation of transcription, DNA-templated|dentate gyrus development|regulation of behavior|cerebellar granular layer development|positive regulation of cell div…			Detected	Detected	Detected	Detected	Detected	Detected	6.08274	5.89013	6.18095	9.37525	7.72214	7.39599
A_55_P2093705	0.00473067	3.34846	1.7435	up	9.22293	7.47943	Meig1	Mus musculus meiosis expressed gene 1 (Meig1), mRNA [NM_008579]	104362	meiosis expressed gene 1	NM_008579	NM_008579	Mm.2688	chr2:3326446-3326387	GGCAATGCTCCTTTAAGAATTGGTTGTTTACATTCTTCCATCGTGTAAATGTCATTTTAC	FALSE	GO:0007283,GO:0030154,GO:0051321,GO:0005515,GO:0005634	spermatogenesis|cell differentiation|meiotic cell cycle|protein binding|nucleus			Detected	Detected	Detected	Detected	Detected	Detected	9.0126	9.22769	9.4285	7.09473	7.31396	8.0296
A_55_P2034245	0.0466445	-3.03653	-1.60242	down	9.01033	10.6127	Meox1	Mus musculus mesenchyme homeobox 1 (Meox1), mRNA [NM_010791]	17285	mesenchyme homeobox 1	NM_010791	NM_010791	Mm.3404	chr11:101738906-101738847	CTAAGATTACATCAAGCTAATTGTGCAAGGTCAATTCACTTTGTAAGAAAACTCTCAGAG	FALSE	GO:0045944,GO:0001077,GO:0001757,GO:0061053,GO:0003677,GO:0003682,GO:0003700,GO:0005634,GO:0005737,GO:0061056,GO:0006351,GO:0071837,GO:0006355,GO:0007275,GO:0000978,GO:0043565,GO:0001046	positive regulation of transcription by RNA polymerase II|transcriptional activator activity, RNA polymerase II proximal promoter sequence-specific DNA binding|somite specification|somite development|DNA binding|chromatin binding|DNA binding transcription factor activity|nucleus|cytoplasm|sclerotome development|transcription, DNA-templated|HMG box domain binding|regulation of transcription, DNA-t…			Detected	Detected	Detected	Detected	Detected	Detected	8.9243	8.91662	9.19006	11.708	10.2322	9.89799
A_55_P2151868	0.0186325	-2.41511	-1.27209	down	3.01014	4.28223	Mest	Mus musculus mesoderm specific transcript (Mest), transcript variant 1, mRNA [NM_001252292]	17294	mesoderm specific transcript	NM_001252292	NM_001252292	Mm.335639	chr6:30692160-30692219	AAGCCCTGAGATAGTTGTGCTTTTACATGGCTTTCCAACATCCAGCTATGACTGGTACAA	FALSE	GO:0010883,GO:0016020,GO:0016021,GO:0016787,GO:0032526,GO:0003824,GO:0005783	regulation of lipid storage|membrane|integral component of membrane|hydrolase activity|response to retinoic acid|catalytic activity|endoplasmic reticulum			Not Detected	Not Detected	Not Detected	Detected	Detected	Detected	3.61483	2.68381	2.73178	4.55474	4.12161	4.17034
A_55_P2062793	0.0414137	-2.76627	-1.46794	down	7.2665	8.73444	Mfap2	Mus musculus microfibrillar-associated protein 2 (Mfap2), transcript variant 1, mRNA [NM_008546]	17150	microfibrillar-associated protein 2	NM_008546	NM_008546	Mm.7386	chr4:140571828-140571887	CCTACGCCCCCAGGCATGGACCACCTCTGTTTTATACAAAATAATAAAAGTTTTTACAAA	FALSE	GO:0005515,GO:0005576,GO:0005578,GO:0030220,GO:0070051,GO:0001527,GO:0001968	protein binding|extracellular region|proteinaceous extracellular matrix|platelet formation|fibrinogen binding|microfibril|fibronectin binding			Detected	Detected	Detected	Detected	Detected	Detected	7.39489	7.1606	7.24401	9.70286	8.38679	8.11368
A_52_P28379	0.0382792	-4.23771	-2.08329	down	2.55496	4.63824	Mfap2	Mus musculus microfibrillar-associated protein 2 (Mfap2), transcript variant 1, mRNA [NM_008546]	17150	microfibrillar-associated protein 2	NM_008546	NM_008546	Mm.7386	chr4:140570105-140570164	AGTGAGTCCTCGGACCCCTGAAGAGCAGTTCCAGTCCCAGCAGCAAGTTCAACAGGAAGT	FALSE	GO:0005515,GO:0005576,GO:0005578,GO:0030220,GO:0070051,GO:0001527,GO:0001968	protein binding|extracellular region|proteinaceous extracellular matrix|platelet formation|fibrinogen binding|microfibril|fibronectin binding			Not Detected	Not Detected	Not Detected	Detected	Detected	Detected	2.2842	3.72764	1.65304	5.19919	4.16062	4.55492
A_66_P131467	0.0163015	-3.18364	-1.67068	down	7.70371	9.37439	Mfap4	Mus musculus microfibrillar-associated protein 4 (Mfap4), mRNA [NM_029568]	76293	microfibrillar-associated protein 4	NM_029568	NM_029568	Mm.272278	chr11:61301517-61301576	GCAGGCCCCATCTTTCCCCTGAAGTCCCAAGGGTCCATGTTCTCCCTCCACGCTTTACCC	FALSE	GO:0005615,GO:0007155,GO:0009650,GO:0010712,GO:0031012,GO:0048251,GO:0071493,GO:0071953,GO:0097435,GO:0001527,GO:0005576,GO:0005578	extracellular space|cell adhesion|UV protection|regulation of collagen metabolic process|extracellular matrix|elastic fiber assembly|cellular response to UV-B|elastic fiber|supramolecular fiber organization|microfibril|extracellular region|proteinaceous extracellular matrix			Detected	Detected	Detected	Detected	Detected	Detected	7.6704	7.79637	7.64435	10.1816	8.79367	9.14788
A_55_P2062777	0.0331246	-3.1215	-1.64224	down	12.6997	14.3419	Mfap5	Mus musculus microfibrillar associated protein 5 (Mfap5), mRNA [NM_015776]	50530	microfibrillar associated protein 5	NM_015776	NM_015776	Mm.41931	chr6:122478591-122478650	ACTGGTGCTGGTAACGTTTGTCTCATTTTGCGGTACTGACAATACATTGTCTATATTGTG	FALSE	GO:0005578,GO:0005615,GO:0030023,GO:0031012,GO:0060216,GO:0097435,GO:0001527,GO:0005515,GO:0005576	proteinaceous extracellular matrix|extracellular space|extracellular matrix constituent conferring elasticity|extracellular matrix|definitive hemopoiesis|supramolecular fiber organization|microfibril|protein binding|extracellular region			Detected	Detected	Detected	Detected	Detected	Detected	12.6461	12.738	12.715	15.3677	13.782	13.8761
A_51_P386899	0.046504	2.19775	1.13602	up	7.13096	5.99494	Mfsd7c	Mus musculus major facilitator superfamily domain containing 7C (Mfsd7c), mRNA [NM_145447]	217721	major facilitator superfamily domain containing 7C	NM_145447	NM_145447	Mm.301076	chr12:87154338-87154397	TGGAGGGAGTGTTAGGGATGGAAGAGATGCCTTACTTTCTGTCAAGAGAAAGGTGTTTTT	FALSE	GO:0016020,GO:0016021,GO:0020037,GO:0055085,GO:0005575,GO:0005886,GO:0015232	membrane|integral component of membrane|heme binding|transmembrane transport|cellular_component|plasma membrane|heme transporter activity			Detected	Detected	Detected	Detected	Detected	Detected	7.07754	7.36691	6.94844	5.24676	6.26095	6.4771
A_66_P138645	0.0340186	-2.98049	-1.57555	down	3.65603	5.23158	Mir142hg	Mus musculus 0 day neonate thymus cDNA, RIKEN full-length enriched library, clone:A430104N18 product:unclassifiable, full insert sequence. [AK020764]	78591	Mir142 host gene (non-protein coding)	AK020764		Mm.486483	chr11:87570708-87570767	AAGGGAGCCGGATGGATGGGTAAGGGTCACGGGGCCCTCAACACTAATAAAGAATGGACT	FALSE					Not Detected	Not Detected	Not Detected	Detected	Detected	Detected	4.35893	3.06036	3.54881	5.84887	4.75735	5.08853
A_52_P304128	0.0200283	-3.58407	-1.8416	down	3.41401	5.25561	Mmp14	Mus musculus matrix metallopeptidase 14 (membrane-inserted) (Mmp14), mRNA [NM_008608]	17387	matrix metallopeptidase 14 (membrane-inserted)	NM_008608	NM_008608	Mm.280175	chr14:55058775-55058834	GGACAGCGAGTACCCTAAAAACATCAAAGTCTGGGAAGGAATCCCTGAATCTCCCAGGGG	FALSE	GO:0005829,GO:0005886,GO:0006508,GO:0008233,GO:0008237,GO:0008270,GO:0009725,GO:0035988,GO:0010831,GO:0044354,GO:0016020,GO:0045111,GO:0016021,GO:0045579,GO:0045746,GO:0046872,GO:0048701,GO:0048754,GO:0048771,GO:0051895,GO:0001503,GO:0001958,GO:0004222,GO:0005178,GO:0005615,GO:0005634,GO:0005737,GO:0016477,GO:0016504,GO:0016787,GO:0030307,GO:0030324,GO:0030335,GO:0030574,GO:0060322,GO:0031012,GO:…	cytosol|plasma membrane|proteolysis|peptidase activity|metallopeptidase activity|zinc ion binding|response to hormone|chondrocyte proliferation|positive regulation of myotube differentiation|macropinosome|membrane|intermediate filament cytoskeleton|integral component of membrane|positive regulation of B cell differentiation|negative regulation of Notch signaling pathway|metal ion binding|embryoni…	path:mmu04668,path:mmu04912	TNF signaling pathway|GnRH signaling pathway	Not Detected	Not Detected	Not Detected	Detected	Detected	Detected	2.6155	3.71906	3.90747	5.81912	4.98251	4.96519
A_51_P341736	0.0392998	-3.72211	-1.89612	down	9.85331	11.7494	Mmp2	Mus musculus matrix metallopeptidase 2 (Mmp2), mRNA [NM_008610]	17390	matrix metallopeptidase 2	NM_008610	NM_008610	Mm.29564	chr8:95376840-95376899	GTTCTTCAACATCTATGACCTTTTTATGGCTTTCAGCACTCTCAGAGTTAATAGAGACTG	FALSE	GO:0005576,GO:0005578,GO:0005615,GO:0005634,GO:0005737,GO:0016020,GO:0005739,GO:0016477,GO:0005886,GO:0016787,GO:0006508,GO:0030017,GO:0030335,GO:0030574,GO:0071230,GO:0031012,GO:0071392,GO:0042493,GO:1904707,GO:0042542,GO:0001525,GO:0001541,GO:0001666,GO:0001955,GO:0001957,GO:0001968,GO:0004222,GO:0004252,GO:0006979,GO:0007162,GO:0007507,GO:0007566,GO:0007568,GO:0008233,GO:0008237,GO:0043065,GO:…	extracellular region|proteinaceous extracellular matrix|extracellular space|nucleus|cytoplasm|membrane|mitochondrion|cell migration|plasma membrane|hydrolase activity|proteolysis|sarcomere|positive regulation of cell migration|collagen catabolic process|cellular response to amino acid stimulus|extracellular matrix|cellular response to estradiol stimulus|response to drug|positive regulation of vas…	path:mmu04670,path:mmu04912,path:mmu04915,path:mmu04926,path:mmu05200,path:mmu05205,path:mmu05219,path:mmu05418,path:mmu04933,path:mmu01522	Leukocyte transendothelial migration|GnRH signaling pathway|Estrogen signaling pathway|Relaxin signaling pathway|Pathways in cancer|Proteoglycans in cancer|Bladder cancer|Fluid shear stress and atherosclerosis|AGE-RAGE signaling pathway in diabetic complications|Endocrine resistance	Detected	Detected	Detected	Detected	Detected	Detected	10.0623	9.7395	9.75807	12.9887	11.1033	11.1563
A_51_P502132	0.027218	-2.05321	-1.03788	down	7.83817	8.87605	Mmp23	Mus musculus matrix metallopeptidase 23 (Mmp23), mRNA [NM_011985]	26561	matrix metallopeptidase 23	NM_011985	NM_011985	Mm.29373	chr4:155025436-155025377	GTGTGCATCCTGGGCACGAAAGGGATTTTGTGATGTCCGCCAGAGGCTCATGAAGAGGCT	FALSE	GO:0008233,GO:0008237,GO:0008270,GO:0016020,GO:0016021,GO:0016787,GO:0031012,GO:0046872,GO:0004222,GO:0005783,GO:0006508	peptidase activity|metallopeptidase activity|zinc ion binding|membrane|integral component of membrane|hydrolase activity|extracellular matrix|metal ion binding|metalloendopeptidase activity|endoplasmic reticulum|proteolysis			Detected	Detected	Detected	Detected	Detected	Detected	7.99024	7.74991	7.77435	9.46508	8.54339	8.61969
A_55_P1988975	0.0412213	-2.68874	-1.42693	down	3.91229	5.33922	Ms4a4b	membrane-spanning 4-domains, subfamily A, member 4B [Source:MGI Symbol;Acc:MGI:1913083] [ENSMUST00000142135]	60361	membrane-spanning 4-domains, subfamily A, member 4B	AK080934		Mm.33957	chr19:11532299-11532358	GATCCCTGTCCATTGCAGCAGGAGTGACACCTACAAAATGCCTGGTATGTAATTTGGTAT	FALSE	GO:0005887	integral component of plasma membrane			Not Detected	Detected	Not Detected	Detected	Detected	Detected	3.33235	4.51672	3.8878	4.68656	5.51464	5.81645
A_51_P136294	0.00146918	-6.16322	-2.62369	down	4.33898	6.96267	Ms4a4b	Mus musculus membrane-spanning 4-domains, subfamily A, member 4B (Ms4a4b), mRNA [NM_021718]	60361	membrane-spanning 4-domains, subfamily A, member 4B	NM_021718	NM_021718	Mm.33957	chr19:11537629-11537688	CACTTCATTGCACTGGCTTTTGAGGTGAATATTAGATTTACTGTAAGTATGTAAGTCAAG	FALSE	GO:0005887	integral component of plasma membrane			Not Detected	Detected	Detected	Detected	Detected	Detected	4.15975	4.65869	4.1985	6.4337	6.99484	7.45947
A_52_P184149	0.00986302	-5.66698	-2.50258	down	3.351	5.85358	Mthfd2	Mus musculus methylenetetrahydrofolate dehydrogenase (NAD+ dependent), methenyltetrahydrofolate cyclohydrolase (Mthfd2), mRNA [NM_008638]	17768	methylenetetrahydrofolate dehydrogenase (NAD+ dependent), methenyltetrahydrofolate cyclohydrolase	NM_008638	NM_008638	Mm.443	chr6:83256577-83256518	TTCTGTCGAAATGGTTTAAAATGTTTGTATTTATTGAAAGCTTAAACGGGTGGCTGTGTG	FALSE	GO:0055114,GO:0004487,GO:0004488,GO:0005739,GO:0005829,GO:0006730,GO:0008152,GO:0016491,GO:0016787,GO:0000287,GO:0042301,GO:0003824,GO:0046653,GO:0004477	oxidation-reduction process|methylenetetrahydrofolate dehydrogenase (NAD+) activity|methylenetetrahydrofolate dehydrogenase (NADP+) activity|mitochondrion|cytosol|one-carbon metabolic process|metabolic process|oxidoreductase activity|hydrolase activity|magnesium ion binding|phosphate ion binding|catalytic activity|tetrahydrofolate metabolic process|methenyltetrahydrofolate cyclohydrolase activity	path:mmu00670	One carbon pool by folate	Detected	Not Detected	Not Detected	Detected	Detected	Detected	4.32349	3.07644	2.65308	5.87416	6.19672	5.48987
A_55_P2745905	0.00104943	-3.79432	-1.92384	down	3.87956	5.8034	Mthfd2	Mus musculus methylenetetrahydrofolate dehydrogenase (NAD+ dependent), methenyltetrahydrofolate cyclohydrolase (Mthfd2), mRNA [NM_008638]	17768	methylenetetrahydrofolate dehydrogenase (NAD+ dependent), methenyltetrahydrofolate cyclohydrolase	NM_008638	NM_008638	Mm.443	chr6:83255920-83255861	AAACAAAACAAAACTTGTGCGTGATAATCACGAGGGCAGCTCGTGCCACCAAAGAACTGT	FALSE	GO:0055114,GO:0004487,GO:0004488,GO:0005739,GO:0005829,GO:0006730,GO:0008152,GO:0016491,GO:0016787,GO:0000287,GO:0042301,GO:0003824,GO:0046653,GO:0004477	oxidation-reduction process|methylenetetrahydrofolate dehydrogenase (NAD+) activity|methylenetetrahydrofolate dehydrogenase (NADP+) activity|mitochondrion|cytosol|one-carbon metabolic process|metabolic process|oxidoreductase activity|hydrolase activity|magnesium ion binding|phosphate ion binding|catalytic activity|tetrahydrofolate metabolic process|methenyltetrahydrofolate cyclohydrolase activity	path:mmu00670	One carbon pool by folate	Not Detected	Not Detected	Not Detected	Detected	Detected	Detected	3.96851	3.62662	4.04357	6.00853	5.97036	5.43132
A_55_P2093232	0.0135368	-5.9952	-2.58381	down	11.8456	14.4294	Myh7	Mus musculus myosin, heavy polypeptide 7, cardiac muscle, beta (Myh7), mRNA [NM_080728]	140781	myosin, heavy polypeptide 7, cardiac muscle, beta	NM_080728	NM_080728	Mm.457983	chr14:55589640-55589581	ATGAGGAGTAGCTCTTGTGCTACCCAGCTCCAAGGGTGCCCGTGAAGCCCTCAGACCTGG	FALSE	GO:0030898,GO:0014883,GO:0002026,GO:0031449,GO:0014898,GO:0002027,GO:0032982,GO:0016459,GO:0003009,GO:0042803,GO:0003774,GO:0003779,GO:0005516,GO:0005524,GO:0016887,GO:0005737,GO:0046034,GO:0030016,GO:0005859,GO:0046982,GO:0006936,GO:0051015,GO:0030017,GO:0006941,GO:0000146,GO:0055010,GO:0030018,GO:0007512,GO:0000166,GO:0060048,GO:0030049,GO:0014728,GO:0001725	actin-dependent ATPase activity|transition between fast and slow fiber|regulation of the force of heart contraction|regulation of slow-twitch skeletal muscle fiber contraction|cardiac muscle hypertrophy in response to stress|regulation of heart rate|myosin filament|myosin complex|skeletal muscle contraction|protein homodimerization activity|motor activity|actin binding|calmodulin binding|ATP bind…	path:mmu04022,path:mmu04260,path:mmu04261,path:mmu05410,path:mmu05414,path:mmu05416	cGMP - PKG signaling pathway|Cardiac muscle contraction|Adrenergic signaling in cardiomyocytes|Hypertrophic cardiomyopathy (HCM)|Dilated cardiomyopathy (DCM)|Viral myocarditis	Detected	Detected	Detected	Detected	Detected	Detected	12.0205	11.4839	12.0323	15.5282	13.528	14.2319
A_51_P416858	0.0212815	-2.0221	-1.01585	down	11.5558	12.5717	Myl1	Mus musculus myosin, light polypeptide 1 (Myl1), transcript variant 1f, mRNA [NM_021285]	17901	myosin, light polypeptide 1	NM_021285	NM_021285	Mm.1000	chr1:66971007-66970948	TTATAAGCCTTGAGTTTTCATGACAAACATGCCTACAGTTGATAATCTCAAGTCCACACA	FALSE	GO:0030016,GO:0043292,GO:0060048,GO:0005509,GO:0006936,GO:0016459	myofibril|contractile fiber|cardiac muscle contraction|calcium ion binding|muscle contraction|myosin complex			Detected	Detected	Detected	Detected	Detected	Detected	11.8465	11.514	11.307	12.8082	12.7896	12.1171
A_55_P2499158	0.00514767	-2.60078	-1.37894	down	11.1278	12.5068	Myl1	Mus musculus myosin, light polypeptide 1 (Myl1), transcript variant 1f, mRNA [NM_021285]	17901	myosin, light polypeptide 1	NM_021285	NM_021285	Mm.1000	chr1:66972798-66971597	CTGCATCAACTATGAAGCTTTTGTCAAACACATCATGTCTGTCTAAACGGAGTTTTCAAG	FALSE	GO:0030016,GO:0043292,GO:0060048,GO:0005509,GO:0006936,GO:0016459	myofibril|contractile fiber|cardiac muscle contraction|calcium ion binding|muscle contraction|myosin complex			Detected	Detected	Detected	Detected	Detected	Detected	10.8967	11.3326	11.1541	12.721	12.7199	12.0794
A_52_P273120	0.0128727	-2.15025	-1.10451	down	6.55347	7.65797	Myl1	Mus musculus myosin, light polypeptide 1 (Myl1), transcript variant 3f, mRNA [NM_001113387]	17901	myosin, light polypeptide 1	NM_001113387	NM_001113387	Mm.1000	chr1:66981100-66976853	AGATTGCCGACTTCAAGGAGGCATTTCTCCTGTTTGACAGAACAGGTGAATGCAAGATCA	FALSE	GO:0030016,GO:0043292,GO:0060048,GO:0005509,GO:0006936,GO:0016459	myofibril|contractile fiber|cardiac muscle contraction|calcium ion binding|muscle contraction|myosin complex			Detected	Detected	Detected	Detected	Detected	Detected	6.75946	6.67905	6.22189	7.64028	8.00697	7.32666
A_52_P1011632	0.0355568	2.86341	1.51773	up	11.2203	9.70253	Mylk4	Mus musculus myosin light chain kinase family, member 4 (Mylk4), mRNA [NM_001166030]	238564	myosin light chain kinase family, member 4	NM_001166030	NM_001166030	Mm.60041	chr13:32792896-32792837	GTGGATTGTGTAGTGACTGTCATGTATATTTTTATTTCTGAACGTAGTAGGAACATTTGG	FALSE	GO:0018107,GO:0035556,GO:0004687,GO:0005622,GO:0018105	peptidyl-threonine phosphorylation|intracellular signal transduction|myosin light chain kinase activity|intracellular|peptidyl-serine phosphorylation	path:mmu04371,path:mmu04020,path:mmu04022,path:mmu04510,path:mmu04810,path:mmu04611,path:mmu04921,path:mmu04270,path:mmu04971	Apelin signaling pathway|Calcium signaling pathway|cGMP - PKG signaling pathway|Focal adhesion|Regulation of actin cytoskeleton|Platelet activation|Oxytocin signaling pathway|Vascular smooth muscle contraction|Gastric acid secretion	Detected	Detected	Detected	Detected	Detected	Detected	11.197	11.2306	11.2332	8.74366	10.0394	10.3246
A_55_P2026728	0.0104345	4.80927	2.26582	up	6.11143	3.84561	Mylk4	Mus musculus myosin light chain kinase family, member 4 (Mylk4), mRNA [NM_001166030]	238564	myosin light chain kinase family, member 4	NM_001166030	NM_001166030	Mm.60041	chr13:32800807-32797084	CAACTCTGGTGTTCTGAACCTCACGACCAAATAATCCATGAAAGGAGCCTATTCAAAAGG	FALSE	GO:0018107,GO:0035556,GO:0004687,GO:0005622,GO:0018105	peptidyl-threonine phosphorylation|intracellular signal transduction|myosin light chain kinase activity|intracellular|peptidyl-serine phosphorylation	path:mmu04371,path:mmu04020,path:mmu04022,path:mmu04510,path:mmu04810,path:mmu04611,path:mmu04921,path:mmu04270,path:mmu04971	Apelin signaling pathway|Calcium signaling pathway|cGMP - PKG signaling pathway|Focal adhesion|Regulation of actin cytoskeleton|Platelet activation|Oxytocin signaling pathway|Vascular smooth muscle contraction|Gastric acid secretion	Detected	Detected	Detected	Not Detected	Detected	Not Detected	6.02992	5.92615	6.37821	2.89673	4.43538	4.20472
A_51_P146149	0.0250039	-3.34079	-1.74019	down	2.51706	4.25725	Napsa	Mus musculus napsin A aspartic peptidase (Napsa), mRNA [NM_008437]	16541	napsin A aspartic peptidase	NM_008437	NM_008437	Mm.383181	chr7:51840710-51841119	GGATATCCCTTCCTGAATGGGCAGTACTTCATTCAGTGTTCCAAGACGCCAACGCTTCCC	FALSE	GO:0043129,GO:0005515,GO:0097208,GO:0005576,GO:0005615,GO:0005764,GO:0006508,GO:0006914,GO:0008233,GO:0016787,GO:0030163,GO:0004175,GO:0033619,GO:0004190	surfactant homeostasis|protein binding|alveolar lamellar body|extracellular region|extracellular space|lysosome|proteolysis|autophagy|peptidase activity|hydrolase activity|protein catabolic process|endopeptidase activity|membrane protein proteolysis|aspartic-type endopeptidase activity	path:mmu04142	Lysosome	Not Detected	Not Detected	Not Detected	Detected	Detected	Detected	2.98062	3.01894	1.55162	4.47288	4.24609	4.05277
A_51_P244492	0.00567345	-2.25499	-1.17312	down	11.1504	12.3236	Nbl1	Mus musculus neuroblastoma, suppression of tumorigenicity 1 (Nbl1), mRNA [NM_008675]	17965	neuroblastoma, suppression of tumorigenicity 1	NM_008675	NM_008675	Mm.9404	chr4:138638282-138638223	AGCCTTAGAGCTTGTAACTAGTAGCCATCTCCCCTGGACCCGAGTGTTTTCATGAATAAA	FALSE	GO:0007399,GO:0016015,GO:0030514,GO:0035582,GO:0036122,GO:0042803,GO:0045666,GO:0048263,GO:0048812,GO:0090027,GO:0005515,GO:0005576,GO:0005615	nervous system development|morphogen activity|negative regulation of BMP signaling pathway|sequestering of BMP in extracellular matrix|BMP binding|protein homodimerization activity|positive regulation of neuron differentiation|determination of dorsal identity|neuron projection morphogenesis|negative regulation of monocyte chemotaxis|protein binding|extracellular region|extracellular space	path:mmu04350	TGF-beta signaling pathway	Detected	Detected	Detected	Detected	Detected	Detected	11.2429	11.0756	11.1328	12.7236	12.2423	12.0048
A_51_P380309	0.0359575	-2.67747	-1.42087	down	6.30388	7.72475	Ncam1	Mus musculus neural cell adhesion molecule 1 (Ncam1), transcript variant 3, mRNA [NM_001113204]	17967	neural cell adhesion molecule 1	NM_001113204	NM_001113204	Mm.4974	chr9:49310379-49310320	ACTTTTTACTGAGTGAAACATCAACACCACCTTTGTTTCCATTCTCACTGCTGTAAATAC	FALSE	GO:0050850,GO:0033555,GO:0016021,GO:0005886,GO:0051930,GO:0034109,GO:0019902,GO:0005911,GO:0060045,GO:0042220,GO:0021794,GO:0007155,GO:0060548,GO:0042493,GO:0007166,GO:0007413,GO:0007568,GO:0007611,GO:0030275,GO:0008201,GO:0042802,GO:0030424,GO:0009897,GO:0043025,GO:0030426,GO:0031012,GO:0009986,GO:0001928,GO:0043209,GO:0031175,GO:0010288,GO:0005515,GO:0048666,GO:0031225,GO:0016020,GO:0005829	positive regulation of calcium-mediated signaling|multicellular organismal response to stress|integral component of membrane|plasma membrane|regulation of sensory perception of pain|homotypic cell-cell adhesion|phosphatase binding|cell-cell junction|positive regulation of cardiac muscle cell proliferation|response to cocaine|thalamus development|cell adhesion|negative regulation of cell death|res…	path:mmu04514,path:mmu05020	Cell adhesion molecules (CAMs)|Prion diseases	Detected	Detected	Detected	Detected	Detected	Detected	6.5723	6.12002	6.21933	8.58844	7.3988	7.18701
A_55_P2132512	0.00790349	-6.20747	-2.63401	down	5.16051	7.79451	Ngef	Mus musculus neuronal guanine nucleotide exchange factor (Ngef), transcript variant 1, mRNA [NM_001111314]	53972	neuronal guanine nucleotide exchange factor	NM_001111314	NM_001111314	Mm.435439	chr1:89373488-89373429	CACTGCATCCTTTATGGTCATGGTTTTGAGAAAAGCAAATATCATTTTTGGCTGCATTAA	FALSE	GO:0005737,GO:0007275,GO:0007399,GO:0009987,GO:0016020,GO:0030154,GO:0035023,GO:0042995,GO:0043087,GO:0046875,GO:0048013,GO:0005085,GO:0061002,GO:0005089,GO:0005515	cytoplasm|multicellular organism development|nervous system development|cellular process|membrane|cell differentiation|regulation of Rho protein signal transduction|cell projection|regulation of GTPase activity|ephrin receptor binding|ephrin receptor signaling pathway|guanyl-nucleotide exchange factor activity|negative regulation of dendritic spine morphogenesis|Rho guanyl-nucleotide exchange fac…	path:mmu04360	Axon guidance	Detected	Detected	Detected	Detected	Detected	Detected	5.28006	5.30819	4.89327	8.81521	7.43625	7.13207
A_66_P115793	0.0116892	-2.09471	-1.06675	down	5.94216	7.00891	Nhlh1	Mus musculus nescient helix loop helix 1 (Nhlh1), mRNA [NM_010916]	18071	nescient helix loop helix 1	NM_010916	NM_010916	Mm.2474	chr1:173982518-173982459	TGGGATCTGTGTCTGGTGTCCTGTGTGTCTTTGTCTGGTTGCATTCCTAATTTCCTACAA	FALSE	GO:0001228,GO:0003677,GO:0005634,GO:0006351,GO:0006355,GO:0006357,GO:0007275,GO:0030154,GO:0045944,GO:0046983,GO:0000977,GO:0000981	transcriptional activator activity, RNA polymerase II transcription regulatory region sequence-specific DNA binding|DNA binding|nucleus|transcription, DNA-templated|regulation of transcription, DNA-templated|regulation of transcription by RNA polymerase II|multicellular organism development|cell differentiation|positive regulation of transcription by RNA polymerase II|protein dimerization activit…			Detected	Detected	Detected	Detected	Detected	Detected	5.98019	5.99482	5.85146	7.48329	6.80799	6.73544
A_52_P24447	0.00524834	-6.99996	-2.80735	down	4.52163	7.32897	Nkg7	Mus musculus natural killer cell group 7 sequence (Nkg7), mRNA [NM_024253]	72310	natural killer cell group 7 sequence	NM_024253	NM_024253	Mm.34613	chr7:50693482-50693541	CAGCAGGGTCATCAGGATGTTTGGAGCCTGTCCTCTCAGGAGCTACAAAAGGAATGCAGA	FALSE	GO:0003674,GO:0005575,GO:0008150	molecular_function|cellular_component|biological_process			Detected	Detected	Detected	Detected	Detected	Detected	4.68036	4.50063	4.38389	6.32718	7.8403	7.81944
A_51_P193743	0.0425663	-4.36045	-2.12448	down	2.77714	4.90162	Nlrc3	NLR family, CARD domain containing 3 [Source:MGI Symbol;Acc:MGI:2444070] [ENSMUST00000177551]	268857	NLR family, CARD domain containing 3	XM_011245902	XM_011245902	Mm.215994	chr16:3946093-3946034	CCCTGATTTTAAGCTTTCAAAACCTCTCCAGTGGCTGTAGCTTTCCCCATGGAGGAAATA	FALSE	GO:0007249,GO:0014067,GO:0023052,GO:0031396,GO:0032088,GO:0043124,GO:0032496,GO:0032687,GO:0045824,GO:0048147,GO:0048471,GO:0050680,GO:0050728,GO:0000166,GO:0005515,GO:0005524,GO:0005737,GO:0005815,GO:0005829,GO:0032688,GO:0032691,GO:0032695,GO:0032715,GO:0032720,GO:1900016,GO:0035556,GO:1900226,GO:0036312,GO:1901223,GO:0042110	I-kappaB kinase/NF-kappaB signaling|negative regulation of phosphatidylinositol 3-kinase signaling|signaling|regulation of protein ubiquitination|negative regulation of NF-kappaB transcription factor activity|negative regulation of I-kappaB kinase/NF-kappaB signaling|response to lipopolysaccharide|negative regulation of interferon-alpha production|negative regulation of innate immune response|neg…			Not Detected	Not Detected	Not Detected	Detected	Detected	Detected	2.11776	4.17078	2.04288	5.09121	5.09998	4.51367
A_51_P369311	0.0279294	-3.67366	-1.87722	down	3.34019	5.21741	Nox4	Mus musculus NADPH oxidase 4 (Nox4), transcript variant 1, mRNA [NM_015760]	50490	NADPH oxidase 4	NM_015760	NM_015760	Mm.31748	chr7:94472458-94487478	TGCCCCAGTGTATCAGCATTAGAAAACCACCCATTTACTCTCACAATGTGTCCTACTGAA	FALSE	GO:0006801,GO:0007569,GO:0008285,GO:0010467,GO:0014911,GO:0016020,GO:0016021,GO:0051496,GO:0016174,GO:0051897,GO:0016175,GO:0055007,GO:0016324,GO:0055114,GO:0070374,GO:0071333,GO:0071944,GO:0072341,GO:0072593,GO:0000902,GO:0001725,GO:0005623,GO:0005634,GO:0005739,GO:0005783,GO:0005886,GO:0005925,GO:0016491,GO:0030054,GO:0042554,GO:0043020,GO:0043065,GO:0043406,GO:0045453,GO:2000379,GO:0048471,GO:…	superoxide metabolic process|cell aging|negative regulation of cell proliferation|gene expression|positive regulation of smooth muscle cell migration|membrane|integral component of membrane|positive regulation of stress fiber assembly|NAD(P)H oxidase activity|positive regulation of protein kinase B signaling|superoxide-generating NADPH oxidase activity|cardiac muscle cell differentiation|apical p…	path:mmu04933	AGE-RAGE signaling pathway in diabetic complications	Not Detected	Not Detected	Not Detected	Detected	Detected	Detected	2.93562	3.00154	4.08341	6.00933	5.02814	4.61476
A_52_P580582	0.00198481	-3.3862	-1.75967	down	14.5054	16.2651	Nppa	Mus musculus natriuretic peptide type A (Nppa), mRNA [NM_008725]	230899	natriuretic peptide type A	NM_008725	NM_008725	Mm.482123	chr4:147376024-147376083	CTTCCTGCCTTCATCTATCACGATCGATGTTAAATGTAGATGAGTGGTCTAGTGGGGTCT	FALSE	GO:1903766,GO:0051427,GO:0010460,GO:0005184,GO:1903815,GO:0051428,GO:0014898,GO:0005576,GO:0060372,GO:0005615,GO:0060452,GO:0005634,GO:0005737,GO:0006182,GO:0030308,GO:0006457,GO:0071855,GO:0031012,GO:0007168,GO:1901841,GO:0032991,GO:0007218,GO:1902261,GO:0042629,GO:0007565,GO:0003085,GO:1902514,GO:0048471,GO:0008217,GO:0005102,GO:1903595,GO:0050880,GO:0005179	positive regulation of potassium ion export across plasma membrane|hormone receptor binding|positive regulation of heart rate|neuropeptide hormone activity|negative regulation of collecting lymphatic vessel constriction|peptide hormone receptor binding|cardiac muscle hypertrophy in response to stress|extracellular region|regulation of atrial cardiac muscle cell membrane repolarization|extracellul…	path:mmu04066,path:mmu04270	HIF-1 signaling pathway|Vascular smooth muscle contraction	Detected	Detected	Detected	Detected	Detected	Detected	14.7229	14.294	14.4993	16.6819	15.9976	16.1158
A_55_P2745418	0.00441709	-4.97296	-2.3141	down	11.9304	14.2445	Nppa	Mus musculus natriuretic peptide type A (Nppa), mRNA [NM_008725]	230899	natriuretic peptide type A	NM_008725	NM_008725	Mm.482123	chr4:147375892-147375951	ATAACAGCCAAGGAGGAAAAGGCAGTCGATTCTGCTTGAGCAGATCGCAAAAGATCCTAA	FALSE	GO:1903766,GO:0051427,GO:0010460,GO:0005184,GO:1903815,GO:0051428,GO:0014898,GO:0005576,GO:0060372,GO:0005615,GO:0060452,GO:0005634,GO:0005737,GO:0006182,GO:0030308,GO:0006457,GO:0071855,GO:0031012,GO:0007168,GO:1901841,GO:0032991,GO:0007218,GO:1902261,GO:0042629,GO:0007565,GO:0003085,GO:1902514,GO:0048471,GO:0008217,GO:0005102,GO:1903595,GO:0050880,GO:0005179	positive regulation of potassium ion export across plasma membrane|hormone receptor binding|positive regulation of heart rate|neuropeptide hormone activity|negative regulation of collecting lymphatic vessel constriction|peptide hormone receptor binding|cardiac muscle hypertrophy in response to stress|extracellular region|regulation of atrial cardiac muscle cell membrane repolarization|extracellul…	path:mmu04066,path:mmu04270	HIF-1 signaling pathway|Vascular smooth muscle contraction	Detected	Detected	Detected	Detected	Detected	Detected	11.9583	11.8112	12.0217	15.0322	13.8076	13.8937
A_51_P426195	0.00820927	-2.06578	-1.04669	down	13.1976	14.2443	Nppb	Mus musculus natriuretic peptide type B (Nppb), transcript variant 1, mRNA [NM_008726]	18158	natriuretic peptide type B	NM_008726	NM_008726	Mm.2740	chr4:147360489-147360548	CCAAAAAGAGTCCTTCGGTCTCAAGGCAGCACCCTCCGGGTCCAGCAGAGACCTCAAAAT	FALSE	GO:1903816,GO:0005615,GO:0005634,GO:0005737,GO:0006182,GO:0014898,GO:0030308,GO:0032991,GO:0035810,GO:0035815,GO:0048471,GO:0048662,GO:0003085,GO:0050880,GO:0005179,GO:0051428,GO:0005576	positive regulation of collecting lymphatic vessel constriction|extracellular space|nucleus|cytoplasm|cGMP biosynthetic process|cardiac muscle hypertrophy in response to stress|negative regulation of cell growth|protein-containing complex|positive regulation of urine volume|positive regulation of renal sodium excretion|perinuclear region of cytoplasm|negative regulation of smooth muscle cell prol…	path:mmu04022,path:mmu04270	cGMP - PKG signaling pathway|Vascular smooth muscle contraction	Detected	Detected	Detected	Detected	Detected	Detected	12.9541	13.3165	13.3221	14.5136	13.9106	14.3086
A_55_P2094034	0.0306394	2.00019	1.00014	up	4.57524	3.57511	Nrg2	Mus musculus neuregulin 2 (Nrg2), mRNA [NM_001167891]	100042150	neuregulin 2	NM_001167891	NM_001167891	Mm.380390	chr18:36177391-36177332	GGCAAAGACGTTTTTATAGGGAAACTATTTATATGTAACATCCTGATTTACAGCTTCGGA	FALSE	GO:0005615,GO:0007173,GO:0035556,GO:0043125,GO:0048513,GO:0005006,GO:0005102,GO:0005154	extracellular space|epidermal growth factor receptor signaling pathway|intracellular signal transduction|ErbB-3 class receptor binding|animal organ development|epidermal growth factor-activated receptor activity|signaling receptor binding|epidermal growth factor receptor binding	path:mmu04012,path:mmu01521	ErbB signaling pathway|EGFR tyrosine kinase inhibitor resistance	Detected	Detected	Detected	Detected	Not Detected	Not Detected	4.43558	5.0647	4.22545	3.60168	3.26431	3.85932
A_52_P454183	0.00701617	-2.90394	-1.53801	down	6.37205	7.91006	Olfml2b	Mus musculus olfactomedin-like 2B (Olfml2b), mRNA [NM_177068]	320078	olfactomedin-like 2B	NM_177068	NM_177068	Mm.287131	chr1:172612210-172612269	GAGGAATTTCTATGGCAACTGCTTTGTCATCTGTGGGGTACTATATGCTGTGGACAGCTA	FALSE	GO:0030198,GO:0042803,GO:0050840,GO:0005576,GO:0005578,GO:0005615	extracellular matrix organization|protein homodimerization activity|extracellular matrix binding|extracellular region|proteinaceous extracellular matrix|extracellular space			Detected	Detected	Detected	Detected	Detected	Detected	6.68397	6.07454	6.35764	8.39945	7.69607	7.63467
A_55_P2806054	0.0229688	-3.31016	-1.7269	down	7.96757	9.69447	Olfml2b	Mus musculus olfactomedin-like 2B (Olfml2b), mRNA [NM_177068]	320078	olfactomedin-like 2B	NM_177068	NM_177068	Mm.287131	chr1:172612812-172612871	GCTCAGGAAAAAGTGCTAAGTGGCGGCAAAGTTTTTATGTATTAGAGAAGTTTTTAAAAC	FALSE	GO:0030198,GO:0042803,GO:0050840,GO:0005576,GO:0005578,GO:0005615	extracellular matrix organization|protein homodimerization activity|extracellular matrix binding|extracellular region|proteinaceous extracellular matrix|extracellular space			Detected	Detected	Detected	Detected	Detected	Detected	7.80536	7.94121	8.15613	10.5897	9.4958	8.99793
A_52_P109270	0.0183682	-2.70994	-1.43826	down	3.41718	4.85544	P3h2	Mus musculus prolyl 3-hydroxylase 2 (P3h2), mRNA [NM_173379]	210530	prolyl 3-hydroxylase 2	NM_173379	NM_173379	Mm.326869	chr16:25968858-25965935	GAGGGGAATTCATCTTCACAGAAATGGATGCTAAAACCGTGACTGCCTCTATAAAACCAA	FALSE	GO:0032963,GO:0005783,GO:0005794,GO:0046872,GO:0008285,GO:0016491,GO:0016529,GO:0016705,GO:0019511,GO:0051213,GO:0055114,GO:0019797,GO:0005506,GO:0031418,GO:0005604	collagen metabolic process|endoplasmic reticulum|Golgi apparatus|metal ion binding|negative regulation of cell proliferation|oxidoreductase activity|sarcoplasmic reticulum|oxidoreductase activity, acting on paired donors, with incorporation or reduction of molecular oxygen|peptidyl-proline hydroxylation|dioxygenase activity|oxidation-reduction process|procollagen-proline 3-dioxygenase activity|ir…			Not Detected	Detected	Not Detected	Detected	Detected	Detected	2.75282	3.85103	3.6477	5.16291	4.61617	4.78726
A_52_P663600	0.0198012	-2.2564	-1.17402	down	4.07826	5.25229	Pak1	Mus musculus p21 protein (Cdc42/Rac)-activated kinase 1 (Pak1), mRNA [NM_011035]	18479	p21 protein (Cdc42/Rac)-activated kinase 1	NM_011035	NM_011035	Mm.260227	chr7:105060220-105060279	CTGATCCTGACATGGGAGAACGACCATGTTTTTCTTTGTGTGTGCTTCTAGCAGCTGTTT	FALSE	GO:0004674,GO:0005515,GO:0005518,GO:0005524,GO:0005634,GO:0008152,GO:0005737,GO:0008284,GO:0010033,GO:0010468,GO:0010763,GO:0014069,GO:0014704,GO:0030054,GO:0016020,GO:0030335,GO:0016301,GO:0030424,GO:0016310,GO:0030425,GO:0030426,GO:0000166,GO:0042995,GO:0031098,GO:0000910,GO:0043113,GO:0031116,GO:0001666,GO:0043408,GO:0031532,GO:0001726,GO:0001934,GO:0043507,GO:0003824,GO:0045773,GO:0004672,GO:…	protein serine/threonine kinase activity|protein binding|collagen binding|ATP binding|nucleus|metabolic process|cytoplasm|positive regulation of cell proliferation|response to organic substance|regulation of gene expression|positive regulation of fibroblast migration|postsynaptic density|intercalated disc|cell junction|membrane|positive regulation of cell migration|kinase activity|axon|phosphoryl…	path:mmu04014,path:mmu04010,path:mmu04012,path:mmu04392,path:mmu04024,path:mmu04510,path:mmu04810,path:mmu04625,path:mmu04650,path:mmu04660,path:mmu04666,path:mmu04062,path:mmu04360,path:mmu05205,path:mmu05211	Ras signaling pathway|MAPK signaling pathway|ErbB signaling pathway|Hippo signaling pathway - multiple species|cAMP signaling pathway|Focal adhesion|Regulation of actin cytoskeleton|C-type lectin receptor signaling pathway|Natural killer cell mediated cytotoxicity|T cell receptor signaling pathway|Fc gamma R-mediated phagocytosis|Chemokine signaling pathway|Axon guidance|Proteoglycans in cancer|R…	Not Detected	Not Detected	Detected	Detected	Detected	Detected	4.52064	3.48721	4.22694	5.35444	5.16488	5.23754
A_55_P2049752	0.027708	-4.7752	-2.25556	down	8.13524	10.3908	Pamr1	Mus musculus peptidase domain containing associated with muscle regeneration 1 (Pamr1), mRNA [NM_173749]	210622	peptidase domain containing associated with muscle regeneration 1	NM_173749	NM_173749	Mm.28649	chr2:102483126-102483185	TGATCCTTTCCCTTTCCAATCTTCTGTACACATTTCAATAAAACAAGGTCTGCTCCCTGA	FALSE	GO:0005615,GO:0006508,GO:0004252,GO:0005509,GO:0005576	extracellular space|proteolysis|serine-type endopeptidase activity|calcium ion binding|extracellular region			Detected	Detected	Detected	Detected	Detected	Detected	8.1572	8.0996	8.14893	11.7138	9.58835	9.87025
A_51_P135340	0.0215451	-3.37994	-1.757	down	8.12277	9.87976	Panx1	Mus musculus pannexin 1 (Panx1), mRNA [NM_019482]	55991	pannexin 1	NM_019482	NM_019482	Mm.142253	chr9:14810309-14810250	AGGACCTGGGGCTTCTAGAGAGCAAGCACATGGAAGATGCTTTGTTTTGTGAGGTAATAA	FALSE	GO:0005886,GO:0005921,GO:0006811,GO:0006812,GO:0034214,GO:0006816,GO:0044325,GO:0007267,GO:0046982,GO:0050715,GO:0050717,GO:0050718,GO:0051015,GO:0055077,GO:0055085,GO:0002020,GO:0002931,GO:0003779,GO:0005102,GO:0005243,GO:0005262,GO:0005515,GO:0005783,GO:0012505,GO:0015267,GO:0016020,GO:0016021,GO:0022829,GO:0022840,GO:0030054,GO:0070588,GO:0032059,GO:0097110,GO:0032991,GO:0033198	plasma membrane|gap junction|ion transport|cation transport|protein hexamerization|calcium ion transport|ion channel binding|cell-cell signaling|protein heterodimerization activity|positive regulation of cytokine secretion|positive regulation of interleukin-1 alpha secretion|positive regulation of interleukin-1 beta secretion|actin filament binding|gap junction hemi-channel activity|transmembrane…	path:mmu04621	NOD-like receptor signaling pathway	Detected	Detected	Detected	Detected	Detected	Detected	8.1465	8.13878	8.08302	10.8262	9.53923	9.27383
A_51_P340027	0.0491107	-2.56551	-1.35925	down	4.58289	5.94214	Pappa	Mus musculus pregnancy-associated plasma protein A (Pappa), mRNA [NM_021362]	18491	pregnancy-associated plasma protein A	NM_021362	NM_021362	Mm.317854	chr4:65012905-65012964	GACCAACTGTGGGGCAATGAACTGAATCTCACCATGTTGAATGATGGAGTGGAATACTAT	FALSE	GO:0005615,GO:0006508,GO:0008233,GO:0008237,GO:0016787,GO:0046872,GO:0051384,GO:0004175,GO:0004222,GO:0005576	extracellular space|proteolysis|peptidase activity|metallopeptidase activity|hydrolase activity|metal ion binding|response to glucocorticoid|endopeptidase activity|metalloendopeptidase activity|extracellular region			Detected	Detected	Detected	Detected	Detected	Detected	4.84753	4.50076	4.40038	6.61188	6.17167	5.04287
A_55_P2718720	0.0213573	2.18667	1.12873	up	4.17157	3.04284	Pde11a	phosphodiesterase 11A [Source:MGI Symbol;Acc:MGI:3036251] [ENSMUST00000124825]	241489	phosphodiesterase 11A	XM_006499453	XM_006499453	Mm.246613	chr2:75827295-75827236	AAAGAGATCAGTGCACTAAGAAACAATGTTGCTAGGTGCCCTTTACAGCTGTGTCTGCAG	FALSE	GO:0004118,GO:0005737,GO:0006198,GO:0007165,GO:0008081,GO:0008152,GO:0016787,GO:0030552,GO:0030553,GO:0043204,GO:0046069,GO:0003824,GO:0046872,GO:0004112,GO:0047555,GO:0004114	cGMP-stimulated cyclic-nucleotide phosphodiesterase activity|cytoplasm|cAMP catabolic process|signal transduction|phosphoric diester hydrolase activity|metabolic process|hydrolase activity|cAMP binding|cGMP binding|perikaryon|cGMP catabolic process|catalytic activity|metal ion binding|cyclic-nucleotide phosphodiesterase activity|3',5'-cyclic-GMP phosphodiesterase activity|3',5'-cyclic-nucleotide …	path:mmu00230,path:mmu05032,path:mmu04934	Purine metabolism|Morphine addiction|Cushing's syndrome	Detected	Detected	Detected	Not Detected	Not Detected	Not Detected	4.34878	4.00869	4.15724	3.47679	3.1623	2.48942
A_51_P466229	0.0233773	-4.56921	-2.19194	down	7.63731	9.82925	Pdgfrl	Mus musculus platelet-derived growth factor receptor-like (Pdgfrl), mRNA [NM_026840]	68797	platelet-derived growth factor receptor-like	NM_026840	NM_026840	Mm.284246	chr8:42075859-42075918	TTGGAAAGTGAAGAGTAGTGGACCAATGGGATGCCCATCTGCACACACAGCTTCCAGGTG	FALSE	GO:0008150,GO:0003674,GO:0005575,GO:0005576	biological_process|molecular_function|cellular_component|extracellular region			Detected	Detected	Detected	Detected	Detected	Detected	7.7184	7.50544	7.68808	11.05	9.21008	9.22769
A_52_P579531	0.0176882	-2.36162	-1.23978	down	9.21944	10.4592	Pdlim3	Mus musculus PDZ and LIM domain 3 (Pdlim3), mRNA [NM_016798]	53318	PDZ and LIM domain 3	NM_016798	NM_016798	Mm.282900	chr8:47004658-47004717	CCCAGCCATCTGATATGTAAATACCTGGATATTTGGGGGAGTCTACTTGTTTTTCCTTCC	FALSE	GO:0007507,GO:0007519,GO:0008092,GO:0008307,GO:0015629,GO:0030018,GO:0046872,GO:0005515,GO:0005737,GO:0007015	heart development|skeletal muscle tissue development|cytoskeletal protein binding|structural constituent of muscle|actin cytoskeleton|Z disc|metal ion binding|protein binding|cytoplasm|actin filament organization			Detected	Detected	Detected	Detected	Detected	Detected	9.47146	9.07064	9.11621	11.022	10.3159	10.0398
A_65_P05169	0.0291493	-2.62048	-1.38983	down	5.02946	6.41929	Peg3	paternally expressed 3 [Source:MGI Symbol;Acc:MGI:104748] [ENSMUST00000051209]	18616	paternally expressed 3	BE951149		Mm.473952	chr7:6657137-6657078	TAATCTTCAGTGTTTGGGTAACAAACTTTACGTATGTACTCTGCATCACAAATATAAGGC	FALSE	GO:0003700,GO:0005634,GO:0005737,GO:0005776,GO:0006915,GO:0010468,GO:0043565,GO:0045944,GO:0046872,GO:0000122,GO:0003676	DNA binding transcription factor activity|nucleus|cytoplasm|autophagosome|apoptotic process|regulation of gene expression|sequence-specific DNA binding|positive regulation of transcription by RNA polymerase II|metal ion binding|negative regulation of transcription by RNA polymerase II|nucleic acid binding			Detected	Detected	Detected	Detected	Detected	Detected	5.20746	5.03424	4.84667	7.202	6.20415	5.85171
A_52_P235861	0.0447645	-2.43539	-1.28415	down	4.01235	5.2965	Peg3	Mus musculus paternally expressed 3 (Peg3), mRNA [NM_008817]	18616	paternally expressed 3	NM_008817	NM_008817	Mm.389800	chr7:6658833-6658774	TTGTTACCATCGTTCTTTCTCATGGAGTCTCCTTAGTATTTCTGAGCTTTCCATTTAGTG	FALSE	GO:0003700,GO:0005634,GO:0005737,GO:0005776,GO:0006915,GO:0010468,GO:0043565,GO:0045944,GO:0046872,GO:0000122,GO:0003676	DNA binding transcription factor activity|nucleus|cytoplasm|autophagosome|apoptotic process|regulation of gene expression|sequence-specific DNA binding|positive regulation of transcription by RNA polymerase II|metal ion binding|negative regulation of transcription by RNA polymerase II|nucleic acid binding			Not Detected	Not Detected	Detected	Detected	Detected	Detected	3.69449	3.95934	4.38321	6.08625	4.97714	4.82611
A_51_P102987	0.0404185	3.16659	1.66293	up	9.80377	8.14084	Penk	Mus musculus preproenkephalin (Penk), mRNA [NM_001002927]	18619	preproenkephalin	NM_001002927	NM_001002927	Mm.475097	chr4:4060794-4060735	GGTCTCTTATGGCTATGTTGTTATCAATAGTTTGTTACCTCATCTCTCCTGACGAAACAT	FALSE	GO:0032280,GO:0002118,GO:0035641,GO:0005184,GO:0043025,GO:0005576,GO:0005886,GO:0007218,GO:0007268,GO:0007600,GO:0007626,GO:0043204,GO:0019233,GO:0043679,GO:0030424,GO:0030425,GO:0001515,GO:0070852,GO:0001662,GO:2000987,GO:0031628,GO:0001964	symmetric synapse|aggressive behavior|locomotory exploration behavior|neuropeptide hormone activity|neuronal cell body|extracellular region|plasma membrane|neuropeptide signaling pathway|chemical synaptic transmission|sensory perception|locomotory behavior|perikaryon|sensory perception of pain|axon terminus|axon|dendrite|opioid peptide activity|cell body fiber|behavioral fear response|positive re…			Detected	Detected	Detected	Detected	Detected	Detected	9.86305	9.68587	9.86238	7.03409	8.7048	8.68363
A_55_P2002893	0.00634498	4.32536	2.11282	up	8.33117	6.21835	Pfkfb1	Mus musculus 6-phosphofructo-2-kinase/fructose-2,6-biphosphatase 1 (Pfkfb1), mRNA [NM_008824]	18639	6-phosphofructo-2-kinase/fructose-2,6-biphosphatase 1	NM_008824	NM_008824	Mm.249131	chrX:147078320-147078379	CCTAGCCATAACTAAGCCTACCTAGTTGTGGATAAAGTTCTTTTTAAATATTCTCTGATG	FALSE	GO:0046835,GO:0004331,GO:0070095,GO:0005524,GO:0006000,GO:0006003,GO:0008152,GO:0016301,GO:0016310,GO:0016740,GO:0016787,GO:0019900,GO:0033133,GO:0000166,GO:0042802,GO:0003824,GO:0043540,GO:0003873	carbohydrate phosphorylation|fructose-2,6-bisphosphate 2-phosphatase activity|fructose-6-phosphate binding|ATP binding|fructose metabolic process|fructose 2,6-bisphosphate metabolic process|metabolic process|kinase activity|phosphorylation|transferase activity|hydrolase activity|kinase binding|positive regulation of glucokinase activity|nucleotide binding|identical protein binding|catalytic activ…	path:mmu00051,path:mmu04152,path:mmu04922	Fructose and mannose metabolism|AMPK signaling pathway|Glucagon signaling pathway	Detected	Detected	Detected	Detected	Detected	Detected	8.34501	8.75667	7.89182	5.63127	6.71757	6.3062
A_51_P451292	0.00182705	2.23079	1.15756	up	4.99294	3.83538	Phactr3	Mus musculus phosphatase and actin regulator 3 (Phactr3), transcript variant 1, mRNA [NM_028806]	74189	phosphatase and actin regulator 3	NM_028806	NM_028806	Mm.44413	chr2:178070557-178070616	CACGCCACGAGGGACCTGTGACCCAGTGTCATTCAGTATTTTGTTGAGAAGACATTTTTA	FALSE	GO:0005654,GO:0008150,GO:0008157,GO:0019888,GO:0003779,GO:0004864,GO:0005634	nucleoplasm|biological_process|protein phosphatase 1 binding|protein phosphatase regulator activity|actin binding|protein phosphatase inhibitor activity|nucleus			Detected	Detected	Detected	Detected	Not Detected	Detected	5.12439	5.12976	4.72466	3.75467	3.75089	4.00059
A_55_P2056483	0.0412941	2.05843	1.04154	up	6.23968	5.19814	Phkg1	Mus musculus phosphorylase kinase gamma 1 (Phkg1), mRNA [NM_011079]	18682	phosphorylase kinase gamma 1	NM_011079	NM_011079	Mm.3159	chr5:130340099-130340040	TAGCCCAGCCCGGGAAGTCTAGTGATGCTTATTTCAAAATAAAAATGAGGCTGGGAATGT	FALSE	GO:0016740,GO:0004689,GO:0018105,GO:0018107,GO:0005516,GO:0005524,GO:0005964,GO:0005975,GO:0019899,GO:0005977,GO:0035556,GO:0050321,GO:0005978,GO:0006468,GO:0000166,GO:0016301,GO:0004672,GO:0016310,GO:0004674	transferase activity|phosphorylase kinase activity|peptidyl-serine phosphorylation|peptidyl-threonine phosphorylation|calmodulin binding|ATP binding|phosphorylase kinase complex|carbohydrate metabolic process|enzyme binding|glycogen metabolic process|intracellular signal transduction|tau-protein kinase activity|glycogen biosynthetic process|protein phosphorylation|nucleotide binding|kinase activi…	path:mmu04020,path:mmu04910,path:mmu04922	Calcium signaling pathway|Insulin signaling pathway|Glucagon signaling pathway	Detected	Detected	Detected	Detected	Detected	Detected	6.20158	6.50066	6.0168	4.57743	5.36259	5.65438
A_55_P1999102	0.0117628	-2.58398	-1.36959	down	12.848	14.2176	Pi16	Mus musculus peptidase inhibitor 16 (Pi16), mRNA [NM_023734]	74116	peptidase inhibitor 16	NM_023734	NM_023734	Mm.30950	chr17:29465784-29465843	TGTGGGTGGGGAGACAGGGAATGGAGGCAGCCTTGACTCCTGAATAAAGCCTGTCTGAGA	FALSE	GO:0010466,GO:0030414,GO:0061052,GO:0005576,GO:0005615	negative regulation of peptidase activity|peptidase inhibitor activity|negative regulation of cell growth involved in cardiac muscle cell development|extracellular region|extracellular space			Detected	Detected	Detected	Detected	Detected	Detected	12.6028	12.9526	12.9887	14.7799	14.0322	13.8408
A_51_P230987	0.0498499	-2.2166	-1.14835	down	4.56578	5.71413	Pi4k2b	Mus musculus phosphatidylinositol 4-kinase type 2 beta (Pi4k2b), transcript variant 1, mRNA [NM_025951]	67073	phosphatidylinositol 4-kinase type 2 beta	NM_025951	NM_025951	Mm.248647	chr5:53159457-53159516	GAGCGGACAGTGATAGTAAAGCAACTATACCTTCAGTTTAAAAGCTGCTGTTTTAAAACT	FALSE	GO:0005737,GO:0005765,GO:0005768,GO:0005802,GO:0005886,GO:0007030,GO:0007032,GO:0016020,GO:0016301,GO:0016310,GO:0016740,GO:0000166,GO:0046854,GO:0004430,GO:0005524	cytoplasm|lysosomal membrane|endosome|trans-Golgi network|plasma membrane|Golgi organization|endosome organization|membrane|kinase activity|phosphorylation|transferase activity|nucleotide binding|phosphatidylinositol phosphorylation|1-phosphatidylinositol 4-kinase activity|ATP binding	path:mmu00562,path:mmu04070	Inositol phosphate metabolism|Phosphatidylinositol signaling system	Not Detected	Detected	Detected	Detected	Detected	Detected	4.20787	4.86286	4.62662	6.33574	5.73842	5.06823
A_55_P2040245	0.0185253	-7.78401	-2.96051	down	2.65454	5.61505	Piezo2	Mus musculus piezo-type mechanosensitive ion channel component 2 (Piezo2), mRNA [NM_001039485]	667742	piezo-type mechanosensitive ion channel component 2	NM_001039485	NM_001039485	Mm.158720	chr18:63171000-63170941	GTCTCTGAAATCAGGGCTCATTGCTTTTAGAGTTTTGGTTTTTTGTTTTTTGGGTTTTTG	FALSE	GO:0050974,GO:0005886,GO:0050982,GO:0071260,GO:0006811,GO:0006812,GO:0008381,GO:0009612,GO:0016020,GO:0016021,GO:0042391,GO:0005261,GO:0050896,GO:0005515	detection of mechanical stimulus involved in sensory perception|plasma membrane|detection of mechanical stimulus|cellular response to mechanical stimulus|ion transport|cation transport|mechanosensitive ion channel activity|response to mechanical stimulus|membrane|integral component of membrane|regulation of membrane potential|cation channel activity|response to stimulus|protein binding			Not Detected	Not Detected	Not Detected	Detected	Detected	Detected	2.88742	1.66366	3.41254	6.68905	5.41954	4.73656
A_55_P2482633	0.0106849	-9.32228	-3.22068	down	2.10446	5.32514	Piezo2	Mus musculus piezo-type mechanosensitive ion channel component 2 (Piezo2), mRNA [NM_001039485]	667742	piezo-type mechanosensitive ion channel component 2	NM_001039485	NM_001039485	Mm.158720	chr18:63169929-63169870	AAACCACTCCTGTGTACTCTGGGTTCAGGACTGACTTAAAATAAAGCACATCTTGCAAAG	FALSE	GO:0050974,GO:0005886,GO:0050982,GO:0071260,GO:0006811,GO:0006812,GO:0008381,GO:0009612,GO:0016020,GO:0016021,GO:0042391,GO:0005261,GO:0050896,GO:0005515	detection of mechanical stimulus involved in sensory perception|plasma membrane|detection of mechanical stimulus|cellular response to mechanical stimulus|ion transport|cation transport|mechanosensitive ion channel activity|response to mechanical stimulus|membrane|integral component of membrane|regulation of membrane potential|cation channel activity|response to stimulus|protein binding			Not Detected	Not Detected	Not Detected	Detected	Detected	Detected	1.6785	2.56709	2.06779	6.6482	4.78228	4.54495
A_51_P207892	0.0477138	2.33281	1.22207	up	6.11618	4.89411	Pla2g5	Mus musculus phospholipase A2, group V (Pla2g5), transcript variant 2, mRNA [NM_011110]	18784	phospholipase A2, group V	NM_011110	NM_011110	Mm.486532	chr4:138357294-138356545	AGATACACAAATGGCCTAGTCATCTGCGAACACGACTCCTTCTGTCCAATGAGGCTCTGT	FALSE	GO:0034374,GO:0005576,GO:0043030,GO:0005794,GO:0046872,GO:0005886,GO:0006629,GO:0006644,GO:0006663,GO:0008201,GO:0047498,GO:0009986,GO:0048471,GO:0010518,GO:0050482,GO:0016020,GO:0016042,GO:0004623,GO:0050728,GO:0016787,GO:0005102,GO:0070374,GO:0019370,GO:0005509	low-density lipoprotein particle remodeling|extracellular region|regulation of macrophage activation|Golgi apparatus|metal ion binding|plasma membrane|lipid metabolic process|phospholipid metabolic process|platelet activating factor biosynthetic process|heparin binding|calcium-dependent phospholipase A2 activity|cell surface|perinuclear region of cytoplasm|positive regulation of phospholipase act…	path:mmu00564,path:mmu00565,path:mmu00590,path:mmu00591,path:mmu00592,path:mmu04014,path:mmu04270,path:mmu04972,path:mmu04975	Glycerophospholipid metabolism|Ether lipid metabolism|Arachidonic acid metabolism|Linoleic acid metabolism|alpha-Linolenic acid metabolism|Ras signaling pathway|Vascular smooth muscle contraction|Pancreatic secretion|Fat digestion and absorption	Detected	Detected	Detected	Detected	Detected	Detected	6.43882	5.91559	5.99413	4.12523	5.07992	5.47718
A_55_P1962305	0.00121702	-3.41	-1.76977	down	6.42663	8.1964	Plac8	Mus musculus placenta-specific 8 (Plac8), mRNA [NM_139198]	231507	placenta-specific 8	NM_139198	NM_139198	Mm.34609	chr5:100982856-100982797	ATTGCTCTTTGACTTGGTTTCTTCTTGCTCCCATATCATCAAATATTGGAGCCTATAATT	FALSE	GO:0008284,GO:0009409,GO:0040015,GO:0042742,GO:0043066,GO:0045944,GO:0050873,GO:0003682,GO:0005515,GO:0005634	positive regulation of cell proliferation|response to cold|negative regulation of multicellular organism growth|defense response to bacterium|negative regulation of apoptotic process|positive regulation of transcription by RNA polymerase II|brown fat cell differentiation|chromatin binding|protein binding|nucleus			Detected	Detected	Detected	Detected	Detected	Detected	6.45732	6.39174	6.43083	8.62694	8.0001	7.96217
A_55_P2080531	0.0121002	4.13629	2.04834	up	7.69695	5.64861	Poln	Mus musculus DNA polymerase N (Poln), transcript variant 1, mRNA [NM_181857]	272158	DNA polymerase N	NM_181857	NM_181857	Mm.319286	chr5:34349906-34349847	GCTAAACTGATACAGACCACACAAAACCTTTGTGGGACAACTGGGACACCTGAAGTAAAA	FALSE	GO:0005634,GO:0005737,GO:0006260,GO:0006261,GO:0006281,GO:0006974,GO:0008409,GO:0016740,GO:0016779,GO:0003677,GO:0003887	nucleus|cytoplasm|DNA replication|DNA-dependent DNA replication|DNA repair|cellular response to DNA damage stimulus|5'-3' exonuclease activity|transferase activity|nucleotidyltransferase activity|DNA binding|DNA-directed DNA polymerase activity	path:mmu03460	Fanconi anemia pathway	Detected	Detected	Detected	Detected	Detected	Detected	7.48678	7.69139	7.91269	4.74145	6.07422	6.13017
A_55_P2619020	0.0371218	-8.25594	-3.04543	down	6.75481	9.80024	Postn	Mus musculus periostin, osteoblast specific factor (Postn), transcript variant 3, mRNA [NM_001198766]	50706	periostin, osteoblast specific factor	NM_001198766	NM_001198766	Mm.236067	chr3:54194196-54194255	GATCAAGAGAAGGCCGTTCTCAGTGAAAACCCAGAGGCCAGACCACAGAGTTTATATAAT	FALSE	GO:0050839,GO:0009888,GO:0005578,GO:0071307,GO:0014911,GO:0030198,GO:0005615,GO:1900025,GO:0005737,GO:0005794,GO:0005802,GO:1904209,GO:0031012,GO:0007155,GO:1990138,GO:0001953,GO:0031594,GO:0008201,GO:0003073,GO:0046872,GO:0008593,GO:0005576	cell adhesion molecule binding|tissue development|proteinaceous extracellular matrix|cellular response to vitamin K|positive regulation of smooth muscle cell migration|extracellular matrix organization|extracellular space|negative regulation of substrate adhesion-dependent cell spreading|cytoplasm|Golgi apparatus|trans-Golgi network|positive regulation of chemokine (C-C motif) ligand 2 secretion|…			Detected	Detected	Detected	Detected	Detected	Detected	6.80305	6.63815	6.82324	11.7777	8.8202	8.80284
A_51_P489192	0.0305769	-8.59198	-3.10299	down	8.82747	11.9305	Postn	Mus musculus periostin, osteoblast specific factor (Postn), transcript variant 1, mRNA [NM_015784]	50706	periostin, osteoblast specific factor	NM_015784	NM_015784	Mm.236067	chr3:54194483-54194542	GATTAAAGTAGAATCCACCAAAGAACATCATTGTGACTGGGTCCATACAGCTAAGTCTTT	FALSE	GO:0050839,GO:0009888,GO:0005578,GO:0071307,GO:0014911,GO:0030198,GO:0005615,GO:1900025,GO:0005737,GO:0005794,GO:0005802,GO:1904209,GO:0031012,GO:0007155,GO:1990138,GO:0001953,GO:0031594,GO:0008201,GO:0003073,GO:0046872,GO:0008593,GO:0005576	cell adhesion molecule binding|tissue development|proteinaceous extracellular matrix|cellular response to vitamin K|positive regulation of smooth muscle cell migration|extracellular matrix organization|extracellular space|negative regulation of substrate adhesion-dependent cell spreading|cytoplasm|Golgi apparatus|trans-Golgi network|positive regulation of chemokine (C-C motif) ligand 2 secretion|…			Detected	Detected	Detected	Detected	Detected	Detected	8.80615	8.7197	8.95655	13.8167	10.9064	11.0683
A_55_P2503766	0.0298294	-9.10601	-3.18682	down	8.3082	11.495	Postn	Mus musculus periostin, osteoblast specific factor (Postn), transcript variant 3, mRNA [NM_001198766]	50706	periostin, osteoblast specific factor	NM_001198766	NM_001198766	Mm.236067	chr3:54194385-54194444	CATGAGAAATATAAGAAAATGATAGCTAGTCTCCTGTGGGGTAGGAACTGAGGAAATATA	FALSE	GO:0050839,GO:0009888,GO:0005578,GO:0071307,GO:0014911,GO:0030198,GO:0005615,GO:1900025,GO:0005737,GO:0005794,GO:0005802,GO:1904209,GO:0031012,GO:0007155,GO:1990138,GO:0001953,GO:0031594,GO:0008201,GO:0003073,GO:0046872,GO:0008593,GO:0005576	cell adhesion molecule binding|tissue development|proteinaceous extracellular matrix|cellular response to vitamin K|positive regulation of smooth muscle cell migration|extracellular matrix organization|extracellular space|negative regulation of substrate adhesion-dependent cell spreading|cytoplasm|Golgi apparatus|trans-Golgi network|positive regulation of chemokine (C-C motif) ligand 2 secretion|…			Detected	Detected	Detected	Detected	Detected	Detected	8.27918	8.26594	8.37948	13.4212	10.4604	10.6035
A_52_P486260	0.0455928	-2.07317	-1.05184	down	11.9302	12.982	Prelp	Mus musculus proline arginine-rich end leucine-rich repeat (Prelp), mRNA [NM_054077]	116847	proline arginine-rich end leucine-rich repeat	NM_054077	NM_054077	Mm.214514	chr1:135806993-135806934	CTGTACATCTTATCTATTCTCCAAAAGACCATGTTAACTCTGATACAGCGTCCGCATTCC	FALSE	GO:0005615,GO:0007409,GO:0007569,GO:0008201,GO:0031012,GO:0070062,GO:0005201,GO:0005576,GO:0005578	extracellular space|axonogenesis|cell aging|heparin binding|extracellular matrix|extracellular exosome|extracellular matrix structural constituent|extracellular region|proteinaceous extracellular matrix			Detected	Detected	Detected	Detected	Detected	Detected	12.1125	11.7559	11.9221	13.6822	12.6965	12.5673
A_51_P183746	0.0132714	-9.40542	-3.23349	down	3.32781	6.5613	Prrx2	Mus musculus paired related homeobox 2, mRNA (cDNA clone MGC:169496 IMAGE:8860891), complete cds. [BC137872]	20204	paired related homeobox 2	BC137872		Mm.1802	chr2:30736593-30736653	TGTTGGGTGCTGGAAGCAGTTGAACAAGTCACTGCTATGGTGGCTGAGATTGTGCCTAAG	FALSE	GO:0051216,GO:0003677,GO:0071837,GO:0005634,GO:0006355,GO:0007275,GO:0030326,GO:0042472,GO:0042474,GO:0043565,GO:0045880,GO:0045944,GO:0048701,GO:0000977,GO:0048704,GO:0001228,GO:0048844,GO:0002053	cartilage development|DNA binding|HMG box domain binding|nucleus|regulation of transcription, DNA-templated|multicellular organism development|embryonic limb morphogenesis|inner ear morphogenesis|middle ear morphogenesis|sequence-specific DNA binding|positive regulation of smoothened signaling pathway|positive regulation of transcription by RNA polymerase II|embryonic cranial skeleton morphogenes…			Not Detected	Not Detected	Not Detected	Detected	Detected	Detected	2.22561	3.86047	3.89735	7.60342	6.17947	5.90102
A_55_P2119613	0.0180706	3.58371	1.84146	up	5.90446	4.063	Prss55	Mus musculus protease, serine 55 (Prss55), mRNA [NM_001081063]	71037	protease, serine 55	NM_001081063	NM_001081063	Mm.19977	chr14:64694339-64694280	TTGCACTGCTTAGAGCCTTGTCCAACTGGAAATAAAACAATGCAGTCTCTGATCCACCCT	FALSE	GO:0008236,GO:0016020,GO:0016021,GO:0016787,GO:0004252,GO:0006508,GO:0008233	serine-type peptidase activity|membrane|integral component of membrane|hydrolase activity|serine-type endopeptidase activity|proteolysis|peptidase activity			Detected	Detected	Detected	Not Detected	Detected	Detected	5.76762	6.00622	5.93953	3.24942	4.0582	4.88139
A_51_P511315	0.0123368	-2.17326	-1.11986	down	4.3349	5.45477	Pstpip1	Mus musculus proline-serine-threonine phosphatase-interacting protein 1 (Pstpip1), mRNA [NM_011193]	19200	proline-serine-threonine phosphatase-interacting protein 1	NM_011193	NM_011193	Mm.2534	chr9:55975648-55976435	TCTACGACTACACTGCACAGAATTCTGATGAGCTGGACATTTCCGCGGGAGACATCCTGG	FALSE	GO:0042995,GO:0003779,GO:0045087,GO:0005515,GO:0005737,GO:0005826,GO:0005856,GO:0005886,GO:0006897,GO:0006954,GO:0007155,GO:0016020,GO:0019903,GO:0000910,GO:0032154,GO:0001725,GO:0042802,GO:0002376	cell projection|actin binding|innate immune response|protein binding|cytoplasm|actomyosin contractile ring|cytoskeleton|plasma membrane|endocytosis|inflammatory response|cell adhesion|membrane|protein phosphatase binding|cytokinesis|cleavage furrow|stress fiber|identical protein binding|immune system process	path:mmu04621	NOD-like receptor signaling pathway	Detected	Detected	Detected	Detected	Detected	Detected	4.60193	4.16293	4.23984	5.73768	5.02081	5.60581
A_55_P2164629	0.0136042	-6.9846	-2.80418	down	5.4834	8.28757	Ptn	Mus musculus pleiotrophin (Ptn), mRNA [NM_008973]	19242	pleiotrophin	NM_008973	NM_008973	Mm.279690	chr6:36691435-36691376	GTGCAAGTACCAGTTCCAGGCTTGGGGAGAATGTGACCTCAATACCGCCTTGAAGACCAG	FALSE	GO:0007612,GO:0008083,GO:0008201,GO:0008284,GO:0008360,GO:0009986,GO:0043394,GO:0010811,GO:0045837,GO:0010976,GO:0048471,GO:0016020,GO:0050680,GO:0051781,GO:0060221,GO:0060253,GO:0072201,GO:1904395,GO:1904397,GO:0001503,GO:0005539,GO:0005576,GO:0005578,GO:0005604,GO:0005615,GO:0005737,GO:0005783,GO:0016525,GO:0019901,GO:0030282,GO:0030336,GO:0031594,GO:0032991,GO:0035373,GO:1904399,GO:0035374,GO:…	learning|growth factor activity|heparin binding|positive regulation of cell proliferation|regulation of cell shape|cell surface|proteoglycan binding|positive regulation of cell-substrate adhesion|negative regulation of membrane potential|positive regulation of neuron projection development|perinuclear region of cytoplasm|membrane|negative regulation of epithelial cell proliferation|positive regul…			Detected	Detected	Detected	Detected	Detected	Detected	5.93054	5.11679	5.40285	9.52718	7.76339	7.57216
A_66_P110662	0.0190531	-7.71318	-2.94733	down	5.36251	8.30984	Ptn	PREDICTED: Mus musculus pleiotrophin (Ptn), transcript variant X1, mRNA [XM_006505757]	19242	pleiotrophin	XM_006505757	XM_006505757	Mm.279690	chr6:36665127-36665068	GAAAGTTTGCAGACTGAGAGGAGAGAGGCAGAGCAACGATGTAGTGAAATGTTGATCTTT	FALSE	GO:0007612,GO:0008083,GO:0008201,GO:0008284,GO:0008360,GO:0009986,GO:0043394,GO:0010811,GO:0045837,GO:0010976,GO:0048471,GO:0016020,GO:0050680,GO:0051781,GO:0060221,GO:0060253,GO:0072201,GO:1904395,GO:1904397,GO:0001503,GO:0005539,GO:0005576,GO:0005578,GO:0005604,GO:0005615,GO:0005737,GO:0005783,GO:0016525,GO:0019901,GO:0030282,GO:0030336,GO:0031594,GO:0032991,GO:0035373,GO:1904399,GO:0035374,GO:…	learning|growth factor activity|heparin binding|positive regulation of cell proliferation|regulation of cell shape|cell surface|proteoglycan binding|positive regulation of cell-substrate adhesion|negative regulation of membrane potential|positive regulation of neuron projection development|perinuclear region of cytoplasm|membrane|negative regulation of epithelial cell proliferation|positive regul…			Detected	Detected	Detected	Detected	Detected	Detected	5.38382	5.19852	5.50518	9.80652	7.2486	7.87439
A_51_P247359	0.0335925	-2.02143	-1.01538	down	5.97357	6.98894	Ptprcap	Mus musculus protein tyrosine phosphatase, receptor type, C polypeptide-associated protein (Ptprcap), mRNA [NM_016933]	19265	protein tyrosine phosphatase, receptor type, C polypeptide-associated protein	NM_016933	NM_016933	Mm.329686	chr19:4156556-4156615	CATGCATGTTATGGTGAAACACAAGCTGCCCTGGACCTTCGTCACCCCACCCTTACATCA	FALSE	GO:0016020,GO:0016021,GO:0005886,GO:0006952	membrane|integral component of membrane|plasma membrane|defense response			Detected	Detected	Detected	Detected	Detected	Detected	6.1903	5.82121	5.90919	6.39101	7.25807	7.31775
A_55_P1983135	0.0403196	2.06831	1.04845	up	7.11838	6.06993	Pxmp4	Mus musculus 6 days neonate spleen cDNA, RIKEN full-length enriched library, clone:F430108A16 product:peroxisomal membrane protein 4, full insert sequence. [AK143785]	59038	peroxisomal membrane protein 4	AK143785		Mm.24673	chr2:154421263-154421204	ATCTCATTACGGATGGTTGTGAGCCCTCAGGACCTTCAGAAGAGCAGTCAGTGCTCTTAA	FALSE	GO:0008150,GO:0016020,GO:0016021,GO:0003674,GO:0005777,GO:0005778	biological_process|membrane|integral component of membrane|molecular_function|peroxisome|peroxisomal membrane	path:mmu04146	Peroxisome	Detected	Detected	Detected	Detected	Detected	Detected	7.26123	7.14703	6.94686	5.58118	5.90899	6.71961
A_51_P503896	0.0443293	-2.11682	-1.0819	down	3.57953	4.66143	Pycr1	pyrroline-5-carboxylate reductase 1 [Source:MGI Symbol;Acc:MGI:2384795] [ENSMUST00000026133]	209027	pyrroline-5-carboxylate reductase 1	XM_006532735	XM_006532735	Mm.127731	chr11:120501238-120501179	CTCTGATTTCAATTCCCGTTAGGTACACAACACCTGAGAGACTCAGTTCTTCTCTTTCTT	FALSE	GO:0006561,GO:0008652,GO:0016491,GO:0034599,GO:0042802,GO:0051881,GO:0055114,GO:1903206,GO:0004735,GO:0005739	proline biosynthetic process|cellular amino acid biosynthetic process|oxidoreductase activity|cellular response to oxidative stress|identical protein binding|regulation of mitochondrial membrane potential|oxidation-reduction process|negative regulation of hydrogen peroxide-induced cell death|pyrroline-5-carboxylate reductase activity|mitochondrion	path:mmu00330	Arginine and proline metabolism	Not Detected	Detected	Not Detected	Detected	Detected	Detected	3.2073	4.12594	3.40536	5.00652	4.17926	4.79852
A_55_P2905383	0.0419089	-3.68928	-1.88334	down	2.4319	4.31524	Rab33a	Mus musculus RAB33A, member RAS oncogene family (Rab33a), mRNA [NM_011228]	19337	RAB33A, member RAS oncogene family	NM_011228	NM_011228	Mm.2015	chrX:45883332-45883391	CTTTTTTCTGTCCCTGCATAATACCTACACCTGCTTGTTTCCATACAAACTAATATCAAA	FALSE	GO:0005525,GO:0005886,GO:0006886,GO:0012505,GO:0016020,GO:0019882,GO:0032482,GO:2000785,GO:0000166,GO:0003924	GTP binding|plasma membrane|intracellular protein transport|endomembrane system|membrane|antigen processing and presentation|Rab protein signal transduction|regulation of autophagosome assembly|nucleotide binding|GTPase activity			Not Detected	Not Detected	Not Detected	Detected	Detected	Detected	2.62561	3.09111	1.57898	5.22051	3.77824	3.94696
A_55_P2059010	0.0337804	-2.56511	-1.35902	down	11.6194	12.9785	Rbp1	Mus musculus retinol binding protein 1, cellular (Rbp1), mRNA [NM_011254]	19659	retinol binding protein 1, cellular	NM_011254	NM_011254	Mm.279741	chr9:98346908-98346967	TGCCTGGTCTCTTTTCCTTTTCTTAAAATGAAGCGACCCCAATAAAAGTGATCTCTGTTT	FALSE	GO:0042573,GO:0005737,GO:0005811,GO:0044297,GO:0005829,GO:0006776,GO:0008289,GO:0016918,GO:0055088,GO:0019841,GO:1904768,GO:0030852,GO:0033189,GO:0042572,GO:0002138,GO:0005501,GO:0005654	retinoic acid metabolic process|cytoplasm|lipid droplet|cell body|cytosol|vitamin A metabolic process|lipid binding|retinal binding|lipid homeostasis|retinol binding|all-trans-retinol binding|regulation of granulocyte differentiation|response to vitamin A|retinol metabolic process|retinoic acid biosynthetic process|retinoid binding|nucleoplasm			Detected	Detected	Detected	Detected	Detected	Detected	11.8833	11.4565	11.5186	13.7864	12.4859	12.6631
A_55_P2848603	0.0193273	-2.02711	-1.01942	down	5.07969	6.09911	Rcn3	Mus musculus reticulocalbin 3, EF-hand calcium binding domain (Rcn3), mRNA [NM_026555]	52377	reticulocalbin 3, EF-hand calcium binding domain	NM_026555	NM_026555	Mm.29997	chr7:52338306-52338284	ATGAGGCGTTCCTGGGACGAGACGTGGCCAAGGAATTGACAAACTCAGCCCAGAGGAAAG	FALSE	GO:0046872,GO:0005509,GO:0005783,GO:0008150	metal ion binding|calcium ion binding|endoplasmic reticulum|biological_process			Detected	Detected	Detected	Detected	Detected	Detected	5.39787	4.89941	4.94179	6.38534	5.67382	6.23817
A_55_P2160676	0.0200579	2.2838	1.19144	up	6.93943	5.748	Ret	Mus musculus ret proto-oncogene (Ret), transcript variant 4, mRNA [NM_001080780]	19713	ret proto-oncogene	NM_001080780	NM_001080780	Mm.57199	chr6:118101850-118101791	CCATACCGTGTTGACTTGTTTTTGTAATCAAGGTGACTAAGGAAATAATTTCAGTTGTGT	FALSE	GO:0004713,GO:0004714,GO:0004871,GO:0004888,GO:0005509,GO:0005515,GO:0007158,GO:0005524,GO:0007169,GO:0005737,GO:0007275,GO:0005768,GO:0007399,GO:0009653,GO:0009968,GO:0010008,GO:0030424,GO:0010628,GO:0030425,GO:0010976,GO:0031434,GO:0014042,GO:0033139,GO:0033141,GO:0033619,GO:0000165,GO:0048265,GO:0033630,GO:0000166,GO:0048484,GO:0033674,GO:0001657,GO:0050770,GO:0035799,GO:0001755,GO:0060384,GO:…	protein tyrosine kinase activity|transmembrane receptor protein tyrosine kinase activity|signal transducer activity|transmembrane signaling receptor activity|calcium ion binding|protein binding|neuron cell-cell adhesion|ATP binding|transmembrane receptor protein tyrosine kinase signaling pathway|cytoplasm|multicellular organism development|endosome|nervous system development|anatomical structure …	path:mmu05200,path:mmu05230,path:mmu05216	Pathways in cancer|Central carbon metabolism in cancer|Thyroid cancer	Detected	Detected	Detected	Detected	Detected	Detected	6.67597	7.06682	7.0755	5.16864	6.03105	6.0443
A_51_P257951	0.025504	6.71186	2.74671	up	10.9453	8.19862	Retnla	Mus musculus resistin like alpha (Retnla), mRNA [NM_020509]	57262	resistin like alpha	NM_020509	NM_020509	Mm.441868	chr16:48844447-48844506	GATGAATCTAACAAAAACTGCAGTCTCAATTTGGAAATCTGACTCATGTGCCTTTAAATG	FALSE	GO:0005179,GO:0005576,GO:0005615	hormone activity|extracellular region|extracellular space			Detected	Detected	Detected	Detected	Detected	Detected	11.1534	10.9274	10.7552	7.04319	7.86266	9.69003
A_51_P157462	0.0265029	2.46055	1.29898	up	4.31194	3.01296	Rgn	Mus musculus regucalcin (Rgn), mRNA [NM_009060]	19733	regucalcin	NM_009060	NM_009060	Mm.2118	chrX:20138932-20138991	AGTTCAACTATCAATCAGCCTGATGATGGCAAATTGCTCTGGGGGTTGAAATGGGACTGT	FALSE	GO:0005737,GO:0005829,GO:0006469,GO:0006874,GO:0007283,GO:0008270,GO:0010867,GO:0046872,GO:0010907,GO:0050680,GO:0010922,GO:0050848,GO:0016787,GO:0051344,GO:1901318,GO:1901671,GO:1901896,GO:1902679,GO:1903011,GO:1903052,GO:0001933,GO:0004341,GO:0005509,GO:0005576,GO:0005634,GO:0019853,GO:0030234,GO:0032515,GO:0032781,GO:0034260,GO:0043066,GO:1903611,GO:0043547,GO:1903625,GO:0045019,GO:1903629,GO:…	cytoplasm|cytosol|negative regulation of protein kinase activity|cellular calcium ion homeostasis|spermatogenesis|zinc ion binding|positive regulation of triglyceride biosynthetic process|metal ion binding|positive regulation of glucose metabolic process|negative regulation of epithelial cell proliferation|positive regulation of phosphatase activity|regulation of calcium-mediated signaling|hydrol…	path:mmu00030,path:mmu00053	Pentose phosphate pathway|Ascorbate and aldarate metabolism	Detected	Detected	Detected	Not Detected	Not Detected	Not Detected	4.52943	3.9641	4.44229	2.59537	3.67618	2.76733
A_55_P2109857	0.000185992	2.06426	1.04562	up	10.849	9.80341	Rgs2	Mus musculus regulator of G-protein signaling 2 (Rgs2), mRNA [NM_009061]	19735	regulator of G-protein signaling 2	NM_009061	NM_009061	Mm.28262	chr1:145848889-145848830	ATCCTCGGTTCTTGGAGTCCGAATTCTACCAGGACTTATGTAAAAAGCCACAGATCACCA	FALSE	GO:0140194,GO:0043547,GO:0009898,GO:0005515,GO:0043951,GO:0005634,GO:0045744,GO:0009968,GO:0005737,GO:0005829,GO:0005886,GO:0010519,GO:0048487,GO:0010614,GO:0006417,GO:0050873,GO:0016020,GO:0007049,GO:0055119,GO:0031116,GO:0007186,GO:0001965,GO:0060087,GO:0043005,GO:0007283,GO:0005096,GO:0060452,GO:0043407,GO:0008277	negative regulation of adenylate cyclase-inhibiting adrenergic receptor signaling pathway involved in heart process|positive regulation of GTPase activity|cytoplasmic side of plasma membrane|protein binding|negative regulation of cAMP-mediated signaling|nucleus|negative regulation of G-protein coupled receptor protein signaling pathway|negative regulation of signal transduction|cytoplasm|cytosol|…	path:mmu04022,path:mmu04921,path:mmu04740	cGMP - PKG signaling pathway|Oxytocin signaling pathway|Olfactory transduction	Detected	Detected	Detected	Detected	Detected	Detected	10.8592	10.8626	10.8252	9.87994	9.88256	9.64773
A_55_P2746444	0.0288254	-2.95996	-1.56558	down	5.6615	7.22708	Runx1	Mus musculus runt related transcription factor 1 (Runx1), transcript variant 3, mRNA [NM_001111023]	12394	runt related transcription factor 1	NM_001111023	NM_001111023	Mm.4081	chr16:92602635-92602576	TCCCTCTTTCAGCCAGGTCGGTATAGCCAAAGCTGATCATTTGTCTGTTTTTTCTTTTTT	FALSE	GO:0002062,GO:0002318,GO:0002667,GO:0003677,GO:0003700,GO:0008134,GO:0005509,GO:0008285,GO:0005515,GO:0009966,GO:0005524,GO:0030097,GO:0030099,GO:0044212,GO:0030182,GO:0045595,GO:0045766,GO:0030853,GO:0045892,GO:0045893,GO:0045944,GO:0000977,GO:0000981,GO:0046982,GO:0001047,GO:0048266,GO:0001228,GO:0001501,GO:0001503,GO:0001701,GO:0001889,GO:0005604,GO:0005634,GO:0005654,GO:0005829,GO:0006351,GO:…	chondrocyte differentiation|myeloid progenitor cell differentiation|regulation of T cell anergy|DNA binding|DNA binding transcription factor activity|transcription factor binding|calcium ion binding|negative regulation of cell proliferation|protein binding|regulation of signal transduction|ATP binding|hemopoiesis|myeloid cell differentiation|transcription regulatory region DNA binding|neuron diff…	path:mmu04530,path:mmu04659,path:mmu05200,path:mmu05202,path:mmu05221,path:mmu05220	Tight junction|Th17 cell differentiation|Pathways in cancer|Transcriptional misregulation in cancers|Acute myeloid leukemia|Chronic myeloid leukemia	Detected	Detected	Detected	Detected	Detected	Detected	5.71761	5.8373	5.4296	8.12741	6.69252	6.86131
A_66_P106131	0.00189453	8.78964	3.1358	up	5.55702	2.42122	Saa3	Mus musculus serum amyloid A 3 (Saa3), mRNA [NM_011315]	20210	serum amyloid A 3	NM_011315	NM_011315	Mm.14277	chr7:53967618-53967559	GTTCAGAAGTTCACGGGACATGGAGCAGAGGACTCAAGAGCTGACCAGTTTGCCAATGAG	FALSE	GO:0006953,GO:0007252,GO:0034364,GO:0035634,GO:0035662,GO:0042056,GO:0060326,GO:0071347,GO:0005576,GO:0005615	acute-phase response|I-kappaB phosphorylation|high-density lipoprotein particle|response to stilbenoid|Toll-like receptor 4 binding|chemoattractant activity|cell chemotaxis|cellular response to interleukin-1|extracellular region|extracellular space			Detected	Detected	Detected	Not Detected	Not Detected	Not Detected	5.56301	5.24865	5.85941	2.60258	1.6679	2.99318
A_55_P1964282	0.0284183	2.50775	1.32639	up	8.44833	7.12194	Sbk3	Mus musculus SH3 domain binding kinase family, member 3 (Sbk3), mRNA [NM_001200041]	381835	SH3 domain binding kinase family, member 3	NM_001200041	NM_001200041	Mm.297828	chr7:4916952-4916893	CTTGGCAACTGTGTGTCTTTTACAACTGTGTGACCTTTGTGATTGTTTTTGTAAAACTAA	FALSE	GO:0005524,GO:0005575,GO:0006468,GO:0008150,GO:0016301,GO:0016310,GO:0016740,GO:0000166,GO:0004672,GO:0004674	ATP binding|cellular_component|protein phosphorylation|biological_process|kinase activity|phosphorylation|transferase activity|nucleotide binding|protein kinase activity|protein serine/threonine kinase activity			Detected	Detected	Detected	Detected	Detected	Detected	8.27872	8.74059	8.32568	6.39697	7.38486	7.58398
A_55_P2011872	0.0192117	3.5393	1.82346	up	6.44465	4.62118	Scd4	Mus musculus stearoyl-coenzyme A desaturase 4 (Scd4), mRNA [NM_183216]	329065	stearoyl-coenzyme A desaturase 4	NM_183216	NM_183216	Mm.313583	chr19:44420742-44420801	TCTGAGAACACATTGTGCTGTGGGGGCTCCAGAAGTTACTGAGTTACTAAGTATTGAGAG	FALSE	GO:0043231,GO:0005506,GO:0046872,GO:0005783,GO:0055114,GO:0005789,GO:0006629,GO:0006631,GO:0006633,GO:0016020,GO:1903966,GO:0016021,GO:0016491,GO:0016717,GO:0031670,GO:0004768,GO:0032896	intracellular membrane-bounded organelle|iron ion binding|metal ion binding|endoplasmic reticulum|oxidation-reduction process|endoplasmic reticulum membrane|lipid metabolic process|fatty acid metabolic process|fatty acid biosynthetic process|membrane|monounsaturated fatty acid biosynthetic process|integral component of membrane|oxidoreductase activity|oxidoreductase activity, acting on paired don…	path:mmu01040,path:mmu04152,path:mmu03320	Biosynthesis of unsaturated fatty acids|AMPK signaling pathway|PPAR signaling pathway	Detected	Detected	Detected	Detected	Detected	Detected	6.54236	6.44984	6.34174	3.93652	4.38773	5.5393
A_65_P20200	0.0292614	-2.123	-1.08611	down	5.15475	6.24086	Sdc1	Mus musculus syndecan 1 (Sdc1), mRNA [NM_011519]	20969	syndecan 1	NM_011519	NM_011519	Mm.2580	chr12:8799275-8799334	TTGTTTTTGTTTTTAACCTAGAAGAACCAAATCTGGACGCCAAAACGTAGGCTTAGTTTG	FALSE	GO:1903543,GO:0008022,GO:1903553,GO:0009897,GO:0009986,GO:0016020,GO:0016021,GO:0016477,GO:0032991,GO:0042060,GO:0042802,GO:0005515,GO:0048627,GO:0005576,GO:0060070,GO:0006954	positive regulation of exosomal secretion|protein C-terminus binding|positive regulation of extracellular exosome assembly|external side of plasma membrane|cell surface|membrane|integral component of membrane|cell migration|protein-containing complex|wound healing|identical protein binding|protein binding|myoblast development|extracellular region|canonical Wnt signaling pathway|inflammatory respo…	path:mmu04512,path:mmu04514,path:mmu05205,path:mmu05418,path:mmu05144	ECM-receptor interaction|Cell adhesion molecules (CAMs)|Proteoglycans in cancer|Fluid shear stress and atherosclerosis|Malaria	Detected	Detected	Detected	Detected	Detected	Detected	5.05497	5.20697	5.20231	6.87749	6.0163	5.82879
A_51_P464530	0.0143171	-2.14241	-1.09924	down	7.55106	8.65029	Sept5	Mus musculus septin 5 (Sept5), mRNA [NM_213614]	18951	septin 5	NM_213614	NM_213614	Mm.20365	chr16:18622121-18622062	CGGTAGAGACGGGGTGTCCCTATGCCTAGACTACTTTCGTCCACCCATAGGTCAAGGTCT	FALSE	GO:0045202,GO:0032160,GO:0015630,GO:0001725,GO:0045921,GO:0032947,GO:0017157,GO:0003924,GO:0051301,GO:0034613,GO:0005515,GO:0060271,GO:0035091,GO:0005525,GO:0005737,GO:0005856,GO:0005886,GO:0019003,GO:0005938,GO:0042803,GO:0019905,GO:0005940,GO:0043005,GO:0031105,GO:0007049,GO:0043195,GO:0008021,GO:0000166,GO:0032153,GO:0000281,GO:0043679,GO:0032154,GO:0000921	synapse|septin filament array|microtubule cytoskeleton|stress fiber|positive regulation of exocytosis|protein-containing complex scaffold activity|regulation of exocytosis|GTPase activity|cell division|cellular protein localization|protein binding|cilium assembly|phosphatidylinositol binding|GTP binding|cytoplasm|cytoskeleton|plasma membrane|GDP binding|cell cortex|protein homodimerization activi…	path:mmu05012	Parkinson's disease	Detected	Detected	Detected	Detected	Detected	Detected	7.62907	7.6108	7.41329	9.11644	8.60077	8.23367
A_55_P2039881	0.0382615	-3.27406	-1.71108	down	2.84545	4.55653	Sept5	Mus musculus septin 5 (Sept5), mRNA [NM_213614]	18951	septin 5	NM_213614	NM_213614	Mm.20365	chr16:18623070-18623011	ATCCTCCCACTACCCACACCGGATGCGGAGACCGAGAAGCTCATCAGGATGAAGGATGAA	FALSE	GO:0045202,GO:0032160,GO:0015630,GO:0001725,GO:0045921,GO:0032947,GO:0017157,GO:0003924,GO:0051301,GO:0034613,GO:0005515,GO:0060271,GO:0035091,GO:0005525,GO:0005737,GO:0005856,GO:0005886,GO:0019003,GO:0005938,GO:0042803,GO:0019905,GO:0005940,GO:0043005,GO:0031105,GO:0007049,GO:0043195,GO:0008021,GO:0000166,GO:0032153,GO:0000281,GO:0043679,GO:0032154,GO:0000921	synapse|septin filament array|microtubule cytoskeleton|stress fiber|positive regulation of exocytosis|protein-containing complex scaffold activity|regulation of exocytosis|GTPase activity|cell division|cellular protein localization|protein binding|cilium assembly|phosphatidylinositol binding|GTP binding|cytoplasm|cytoskeleton|plasma membrane|GDP binding|cell cortex|protein homodimerization activi…	path:mmu05012	Parkinson's disease	Not Detected	Not Detected	Not Detected	Detected	Detected	Detected	1.94443	3.64484	2.94708	5.09467	4.30428	4.27063
A_66_P130497	0.0259189	-2.86189	-1.51697	down	9.83552	11.3525	Serpinf1	Mus musculus serine (or cysteine) peptidase inhibitor, clade F, member 1 (Serpinf1), mRNA [NM_011340]	20317	serine (or cysteine) peptidase inhibitor, clade F, member 1	NM_011340	NM_011340	Mm.2044	chr11:75224480-75224421	AACTTGACCATGATAGAAGAGAGCCTCACCTCTGAGTTCATTCATGACATCGACCGAGAA	FALSE	GO:0043025,GO:0005604,GO:0043203,GO:0005615,GO:0048471,GO:0007614,GO:0010596,GO:0010629,GO:0050728,GO:0010951,GO:0050769,GO:0010976,GO:0060770,GO:0016525,GO:1901215,GO:0004867,GO:0030424,GO:0005576,GO:0031012	neuronal cell body|basement membrane|axon hillock|extracellular space|perinuclear region of cytoplasm|short-term memory|negative regulation of endothelial cell migration|negative regulation of gene expression|negative regulation of inflammatory response|negative regulation of endopeptidase activity|positive regulation of neurogenesis|positive regulation of neuron projection development|negative r…	path:mmu04310	Wnt signaling pathway	Detected	Detected	Detected	Detected	Detected	Detected	9.95048	9.77332	9.78276	12.2188	10.9922	10.8465
A_51_P517075	0.0457295	-3.20262	-1.67925	down	11.0944	12.7736	Serpinf1	Mus musculus serine (or cysteine) peptidase inhibitor, clade F, member 1 (Serpinf1), mRNA [NM_011340]	20317	serine (or cysteine) peptidase inhibitor, clade F, member 1	NM_011340	NM_011340	Mm.2044	chr11:75223627-75223568	TGCTCTACAGAACCCCCAGAGGGAAGCTGATTATACATTCCAGGAAGGCGGCCGGTAGCT	FALSE	GO:0043025,GO:0005604,GO:0043203,GO:0005615,GO:0048471,GO:0007614,GO:0010596,GO:0010629,GO:0050728,GO:0010951,GO:0050769,GO:0010976,GO:0060770,GO:0016525,GO:1901215,GO:0004867,GO:0030424,GO:0005576,GO:0031012	neuronal cell body|basement membrane|axon hillock|extracellular space|perinuclear region of cytoplasm|short-term memory|negative regulation of endothelial cell migration|negative regulation of gene expression|negative regulation of inflammatory response|negative regulation of endopeptidase activity|positive regulation of neurogenesis|positive regulation of neuron projection development|negative r…	path:mmu04310	Wnt signaling pathway	Detected	Detected	Detected	Detected	Detected	Detected	11.2143	11.0144	11.0545	13.9379	12.2495	12.1335
A_52_P35048	0.00622612	-3.11593	-1.63966	down	7.65662	9.29628	Serpinf1	Mus musculus serine (or cysteine) peptidase inhibitor, clade F, member 1 (Serpinf1), mRNA [NM_011340]	20317	serine (or cysteine) peptidase inhibitor, clade F, member 1	NM_011340	NM_011340	Mm.2044	chr11:75229222-75229163	TCGAACAGAGTCTGTCATTCACCGGGCTCTCTACTACGACCTGATCACCAACCCTGACAT	FALSE	GO:0043025,GO:0005604,GO:0043203,GO:0005615,GO:0048471,GO:0007614,GO:0010596,GO:0010629,GO:0050728,GO:0010951,GO:0050769,GO:0010976,GO:0060770,GO:0016525,GO:1901215,GO:0004867,GO:0030424,GO:0005576,GO:0031012	neuronal cell body|basement membrane|axon hillock|extracellular space|perinuclear region of cytoplasm|short-term memory|negative regulation of endothelial cell migration|negative regulation of gene expression|negative regulation of inflammatory response|negative regulation of endopeptidase activity|positive regulation of neurogenesis|positive regulation of neuron projection development|negative r…	path:mmu04310	Wnt signaling pathway	Detected	Detected	Detected	Detected	Detected	Detected	7.86893	7.47563	7.6253	9.8721	8.95655	9.06019
A_66_P134428	0.0383622	-2.79784	-1.48431	down	6.21364	7.69796	Sfrp1	Mus musculus secreted frizzled-related protein 1 (Sfrp1), mRNA [NM_013834]	20377	secreted frizzled-related protein 1	NM_013834	NM_013834	Mm.281691	chr8:24559438-24559497	TTAAAATAGTCATTCCGGAGAGTCAGGGAAAGCTAAACCCACCAAACTTTTGGGAACTAT	FALSE	GO:1902043,GO:1904956,GO:2000041,GO:2000052,GO:0005576,GO:2000054,GO:0005578,GO:2000080,GO:0005615,GO:2000270,GO:2000271,GO:2001238,GO:0005622,GO:0005829,GO:0010629,GO:0005886,GO:0010719,GO:0007275,GO:0010975,GO:0008144,GO:0014034,GO:0014070,GO:0016021,GO:0016055,GO:0030308,GO:0017147,GO:0030336,GO:0030514,GO:0021915,GO:0031012,GO:0033689,GO:0001657,GO:0045578,GO:0034446,GO:0001756,GO:0045600,GO:…	positive regulation of extrinsic apoptotic signaling pathway via death domain receptors|regulation of midbrain dopaminergic neuron differentiation|negative regulation of planar cell polarity pathway involved in axis elongation|positive regulation of non-canonical Wnt signaling pathway|extracellular region|negative regulation of Wnt signaling pathway involved in dorsal/ventral axis specification|p…	path:mmu04310	Wnt signaling pathway	Detected	Detected	Detected	Detected	Detected	Detected	6.47112	6.26369	5.90612	8.60283	7.38305	7.10799
A_51_P520849	0.0249045	-8.4619	-3.08098	down	8.13466	11.2156	Sfrp2	Mus musculus secreted frizzled-related protein 2 (Sfrp2), mRNA [NM_009144]	20319	secreted frizzled-related protein 2	NM_009144	NM_009144	Mm.19155	chr3:83577864-83577923	TCGGCATCTAAGTCTTCAAACATTTCGTTGCTCGTTTTATGCCCTCATGAGCTCTGACCA	FALSE	GO:0005615,GO:0006915,GO:0007275,GO:0008047,GO:0008284,GO:0021915,GO:0030111,GO:0008285,GO:0030154,GO:0008584,GO:0030178,GO:0030199,GO:0030307,GO:0042981,GO:0030308,GO:0043065,GO:0030336,GO:0043154,GO:0030514,GO:0043508,GO:0045600,GO:0045669,GO:0045766,GO:0001569,GO:0061185,GO:0045892,GO:0001756,GO:0071425,GO:0045944,GO:0001843,GO:0071481,GO:0046546,GO:0002063,GO:0090090,GO:0003151,GO:0003214,GO:…	extracellular space|apoptotic process|multicellular organism development|enzyme activator activity|positive regulation of cell proliferation|neural tube development|regulation of Wnt signaling pathway|negative regulation of cell proliferation|cell differentiation|male gonad development|negative regulation of Wnt signaling pathway|collagen fibril organization|positive regulation of cell growth|reg…	path:mmu04310	Wnt signaling pathway	Detected	Detected	Detected	Detected	Detected	Detected	8.35633	7.80097	8.24667	12.9414	10.4228	10.2827
A_66_P113490	0.0273612	-2.1766	-1.12208	down	4.38926	5.51134	Sh2b2	Mus musculus SH2B adaptor protein 2 (Sh2b2), transcript variant 1, mRNA [NM_018825]	23921	SH2B adaptor protein 2	NM_018825	NM_018825	Mm.425294	chr5:136694173-136694114	AGTGTTGGGTCACATACTCCAATAACCTGACCAGGCTGTGGTCTGCCTAGCCTAGGACAG	FALSE	GO:0035591,GO:0008269,GO:0004871,GO:0042593,GO:0008286,GO:0005068,GO:0042802,GO:0016020,GO:0005070,GO:0046325,GO:0005515,GO:0005737,GO:0019221,GO:0005829,GO:0046578,GO:0019222,GO:0005884,GO:0050776,GO:0030036,GO:0005886,GO:0050851,GO:0001725,GO:0050873,GO:0035556,GO:0007165,GO:0001726,GO:0007399,GO:0001922	signaling adaptor activity|JAK pathway signal transduction adaptor activity|signal transducer activity|glucose homeostasis|insulin receptor signaling pathway|transmembrane receptor protein tyrosine kinase adaptor activity|identical protein binding|membrane|SH3/SH2 adaptor activity|negative regulation of glucose import|protein binding|cytoplasm|cytokine-mediated signaling pathway|cytosol|regulatio…	path:mmu04910,path:mmu04722	Insulin signaling pathway|Neurotrophin signaling pathway	Detected	Detected	Detected	Detected	Detected	Detected	4.45315	3.87874	4.83589	5.84949	5.43986	5.24465
A_66_P106040	0.00441831	-2.66914	-1.41637	down	4.59107	6.00744	Sh3d19	Mus musculus SH3 domain protein D19 (Sh3d19), mRNA [NM_001082414]	27059	SH3 domain protein D19	NM_001082414	NM_001082414	Mm.2454	chr3:85932379-85932438	ACTCAGCTTTTCGATTCCTCATCTCAGACTACACTGCATTGTTCAGAATATATGTAGATG	FALSE	GO:0005829,GO:0005886,GO:0007010,GO:0022604,GO:0051044,GO:0070064,GO:0005515,GO:0005654,GO:0005737	cytosol|plasma membrane|cytoskeleton organization|regulation of cell morphogenesis|positive regulation of membrane protein ectodomain proteolysis|proline-rich region binding|protein binding|nucleoplasm|cytoplasm			Detected	Detected	Detected	Detected	Detected	Detected	4.68656	4.67953	4.40711	6.43635	5.91977	5.66622
A_51_P148037	0.0150162	-2.0314	-1.02247	down	6.10285	7.12532	Sh3pxd2b	Mus musculus SH3 and PX domains 2B (Sh3pxd2b), mRNA [NM_177364]	268396	SH3 and PX domains 2B	NM_177364	NM_177364	Mm.227616	chr11:32327606-32327665	CTTATTACAGCAATAAACAATTCTAATGCAATGGAGGTGTCCGGATTATGCCTGCAATGC	FALSE	GO:0007507,GO:0010314,GO:0010628,GO:0016176,GO:0022617,GO:0060348,GO:0030054,GO:0030154,GO:0060378,GO:0032266,GO:0060612,GO:0070273,GO:0071800,GO:0072657,GO:0080025,GO:0001501,GO:0001654,GO:0002051,GO:0002102,GO:0005737,GO:0006801,GO:0035091,GO:0040018,GO:0042169,GO:0042995,GO:0045600,GO:1904179,GO:0048705,GO:1904888,GO:0051496,GO:0055114	heart development|phosphatidylinositol-5-phosphate binding|positive regulation of gene expression|superoxide-generating NADPH oxidase activator activity|extracellular matrix disassembly|bone development|cell junction|cell differentiation|regulation of brood size|phosphatidylinositol-3-phosphate binding|adipose tissue development|phosphatidylinositol-4-phosphate binding|podosome assembly|protein l…			Detected	Detected	Detected	Detected	Detected	Detected	6.31819	5.9751	6.01527	7.53964	7.07267	6.76366
A_52_P95759	0.0385189	-2.64753	-1.40464	down	4.27467	5.67932	Sh3rf3	Mus musculus SH3 domain containing ring finger 3 (Sh3rf3), mRNA [NM_172788]	237353	SH3 domain containing ring finger 3	NM_172788	NM_172788	Mm.333078	chr10:58601558-58601617	GTTTTTATTATACACCAATGTCAGTGTGTGATTTTAGATGAATTGACAGTAGTGGCCATC	FALSE	GO:0046872,GO:0003674,GO:0005575,GO:0008150	metal ion binding|molecular_function|cellular_component|biological_process			Not Detected	Detected	Detected	Detected	Detected	Detected	4.25557	4.25352	4.31492	6.48093	5.6768	4.88022
A_55_P2729243	0.00636458	-7.09838	-2.82749	down	3.76922	6.59671	Sirpb1b	Mus musculus signal-regulatory protein beta 1B (Sirpb1b), mRNA [NM_001173460]	668101	signal-regulatory protein beta 1B	NM_001173460	NM_001173460	Mm.423523	chr3:15495863-15495805	TTGTACCTCTGCATATGTATTGCTATCCCAGAACTTTAAAGCTGTGCATATTGAATTGTG	FALSE	GO:0003674,GO:0005886,GO:0008150	molecular_function|plasma membrane|biological_process	path:mmu04380	Osteoclast differentiation	Detected	Not Detected	Not Detected	Detected	Detected	Detected	4.44207	3.03971	3.82588	7.12399	5.91739	6.74875
A_55_P2059110	0.0153208	-3.76502	-1.91266	down	3.80529	5.71795	Skap1	Mus musculus src family associated phosphoprotein 1 (Skap1), transcript variant 1, mRNA [NM_001033186]	78473	src family associated phosphoprotein 1	NM_001033186	NM_001033186	Mm.395840	chr11:96620198-96620257	AGGTTACTGATGGGTTGTGGCTTGCAAAGCAGAAATAAAGTCTGGATATGTTTCCTTGCC	FALSE	GO:0019903,GO:0005070,GO:0042101,GO:0005515,GO:0042169,GO:0005634,GO:0005737,GO:0005829,GO:0044877,GO:0005886,GO:0045785,GO:0045893,GO:0045944,GO:0005911,GO:0002250,GO:0050852,GO:0016020,GO:0002376,GO:0072659,GO:0019901,GO:0002757	protein phosphatase binding|SH3/SH2 adaptor activity|T cell receptor complex|protein binding|SH2 domain binding|nucleus|cytoplasm|cytosol|protein-containing complex binding|plasma membrane|positive regulation of cell adhesion|positive regulation of transcription, DNA-templated|positive regulation of transcription by RNA polymerase II|cell-cell junction|adaptive immune response|T cell receptor sig…	path:mmu04015	Rap1 signaling pathway	Detected	Not Detected	Not Detected	Detected	Detected	Detected	4.73382	3.40496	3.27709	5.85596	5.64028	5.65761
A_51_P514319	0.0122041	-9.44828	-3.24005	down	3.85406	7.09411	Slc13a4	Mus musculus solute carrier family 13 (sodium/sulfate symporters), member 4 (Slc13a4), mRNA [NM_172892]	243755	solute carrier family 13 (sodium/sulfate symporters), member 4	NM_172892	NM_172892	Mm.23666	chr6:35218030-35217971	GAGGGGAGAGATGTGCCTTGGGTTCTTTACAATGTATTAAACTCTAACTGCTCAATAAAT	FALSE	GO:0016021,GO:0098656,GO:0005215,GO:0005887,GO:0008272	integral component of membrane|anion transmembrane transport|transporter activity|integral component of plasma membrane|sulfate transport			Not Detected	Not Detected	Not Detected	Detected	Detected	Detected	4.18644	3.61673	3.75902	8.54439	6.4213	6.31665
A_66_P104552	0.0221505	-3.32059	-1.73144	down	5.58746	7.3189	Slc1a3	Mus musculus solute carrier family 1 (glial high affinity glutamate transporter), member 3 (Slc1a3), mRNA [NM_148938]	20512	solute carrier family 1 (glial high affinity glutamate transporter), member 3	NM_148938	NM_148938	Mm.204834	chr15:8584806-8584747	TCTCTTGACAAATCATTCAAAAGTCTCATCTAGAGTGGAGTGTGCTTGTTTATGTCCCTA	FALSE	GO:0005887,GO:0006536,GO:0006537,GO:0006865,GO:0007605,GO:0009416,GO:0009449,GO:0021545,GO:0009611,GO:0031223,GO:0009986,GO:0042493,GO:0010035,GO:0042995,GO:0043005,GO:0043025,GO:0071805,GO:0043197,GO:0071944,GO:0043200,GO:0098712,GO:0043490,GO:0140009,GO:1902476,GO:0005313,GO:0005314,GO:0005515,GO:0005743,GO:0005886,GO:0015172,GO:0015293,GO:0015501,GO:0015813,GO:0016020,GO:0016021,GO:0045202,GO:…	integral component of plasma membrane|glutamate metabolic process|glutamate biosynthetic process|amino acid transport|sensory perception of sound|response to light stimulus|gamma-aminobutyric acid biosynthetic process|cranial nerve development|response to wounding|auditory behavior|cell surface|response to drug|response to inorganic substance|cell projection|neuron projection|neuronal cell body|p…	path:mmu04724	Glutamatergic synapse	Detected	Detected	Detected	Detected	Detected	Detected	5.78673	5.58252	5.39314	8.2292	7.01252	6.71499
A_51_P400269	0.015874	-2.77725	-1.47366	down	3.07464	4.54829	Slc38a5	Mus musculus solute carrier family 38, member 5 (Slc38a5), mRNA [NM_172479]	209837	solute carrier family 38, member 5	NM_172479	NM_172479	Mm.6055	chrX:7857226-7857285	ACATAGTTCTCACTTCCTAGATGAAGCTGTTAGGGTTACCCTGGCGCTAAAAGGGAAGAA	FALSE	GO:0015171,GO:0015175,GO:0015187,GO:0015804,GO:0015816,GO:0016020,GO:0016021,GO:0003333,GO:0005886,GO:0005887	amino acid transmembrane transporter activity|neutral amino acid transmembrane transporter activity|glycine transmembrane transporter activity|neutral amino acid transport|glycine transport|membrane|integral component of membrane|amino acid transmembrane transport|plasma membrane|integral component of plasma membrane	path:mmu04727	GABAergic synapse	Not Detected	Not Detected	Not Detected	Detected	Detected	Detected	3.57504	3.0891	2.55978	4.96291	4.4695	4.21247
A_55_P2019690	0.0122489	-3.21857	-1.68642	down	4.01918	5.7056	Slc43a1	Mus musculus solute carrier family 43, member 1 (Slc43a1), transcript variant 1, mRNA [NM_001081349]	72401	solute carrier family 43, member 1	NM_001081349	NM_001081349	Mm.22716	chr2:84703578-84703637	TGCACACATATATGTTACGCACATGCATATTGCATCCTTTCCTGCAGGAGAAGGACTGAG	FALSE	GO:0015175,GO:0015179,GO:0015804,GO:0015807,GO:0016020,GO:0016021,GO:0055085,GO:0005887,GO:0006865	neutral amino acid transmembrane transporter activity|L-amino acid transmembrane transporter activity|neutral amino acid transport|L-amino acid transport|membrane|integral component of membrane|transmembrane transport|integral component of plasma membrane|amino acid transport			Detected	Not Detected	Not Detected	Detected	Detected	Detected	4.67665	3.3605	4.02038	5.81	5.54544	5.76134
A_51_P301809	0.0196626	-2.09683	-1.06821	down	6.02837	7.09659	Slit3	Mus musculus slit homolog 3 (Drosophila) (Slit3), mRNA [NM_011412]	20564	slit homolog 3 (Drosophila)	NM_011412	NM_011412	Mm.478604	chr11:35521559-35521618	AATATGTCTTCCAGTGCACGGACGGCTCCTCATTCGTGGAAGAGGTGGAGAGACACTTGG	FALSE	GO:0010629,GO:0005578,GO:0016020,GO:0005615,GO:0030154,GO:0005739,GO:0007275,GO:0007399,GO:0030308,GO:0007409,GO:0035385,GO:0007411,GO:0048495,GO:0048846,GO:0008285,GO:0005102,GO:0050919,GO:0009887,GO:0005509,GO:0070100,GO:0005576	negative regulation of gene expression|proteinaceous extracellular matrix|membrane|extracellular space|cell differentiation|mitochondrion|multicellular organism development|nervous system development|negative regulation of cell growth|axonogenesis|Roundabout signaling pathway|axon guidance|Roundabout binding|axon extension involved in axon guidance|negative regulation of cell proliferation|signal…	path:mmu04360	Axon guidance	Detected	Detected	Detected	Detected	Detected	Detected	6.36658	5.61512	6.10342	7.28715	7.26333	6.73928
A_55_P2137121	0.0225839	-2.13128	-1.09172	down	4.08788	5.1796	Sp140	Mus musculus Sp140 nuclear body protein (Sp140), mRNA [NM_001013817]	434484	Sp140 nuclear body protein	NM_001013817	NM_001013817	Mm.445821	chr1:87507329-87507388	TGTAGGAACCTGCTCCCAGTGGATAGAGTCGTGTACGACATCCTCAGCAATGTACAGAAG	FALSE	GO:0001650,GO:0005739	fibrillar center|mitochondrion			Not Detected	Detected	Detected	Detected	Detected	Detected	3.84588	4.13333	4.28444	5.68117	4.73839	5.11924
A_52_P101852	0.0233454	-2.12236	-1.08567	down	13.0617	14.1473	Sparc	Mus musculus secreted acidic cysteine rich glycoprotein (Sparc), transcript variant 1, mRNA [NM_009242]	20692	secreted acidic cysteine rich glycoprotein	NM_009242	NM_009242	Mm.291442	chr11:55212106-55209449	GTACATCTTCCCTGTCCACTGGCAGTTTGGCCAGCTGGATCAGCACCCTATTGATGGGTA	FALSE	GO:0031982,GO:0007165,GO:0005509,GO:0042127,GO:0009986,GO:0005515,GO:0043473,GO:0010595,GO:0005518,GO:0046872,GO:0005576,GO:0005578,GO:0005604,GO:0016363,GO:0005615,GO:0048856,GO:0016525,GO:0050840,GO:0022604,GO:0030324,GO:0005622,GO:0001937,GO:0060348,GO:0031091,GO:0005634,GO:0071363,GO:0031092,GO:0005737	vesicle|signal transduction|calcium ion binding|regulation of cell proliferation|cell surface|protein binding|pigmentation|positive regulation of endothelial cell migration|collagen binding|metal ion binding|extracellular region|proteinaceous extracellular matrix|basement membrane|nuclear matrix|extracellular space|anatomical structure development|negative regulation of angiogenesis|extracellular…			Detected	Detected	Detected	Detected	Detected	Detected	13.0097	13.008	13.1673	14.746	13.8437	13.8522
A_55_P2739232	0.00797162	-2.15409	-1.10708	down	3.57228	4.67935	Specc1l	Mus musculus activated spleen cDNA, RIKEN full-length enriched library, clone:F830211D14 product:hypothetical protein, full insert sequence. [AK172502]	74392	sperm antigen with calponin homology and coiled-coil domains 1-like	AK172502		Mm.27716	chr10:74706590-74706649	GATGTAGCATGAGCATTTTTCTTAATGCTTTAAACCTTTAAAAACAACCGGCACGATCAT	FALSE	GO:0030054,GO:0005815,GO:0030835,GO:0005829,GO:0031941,GO:0005856,GO:0005921,GO:0007026,GO:0007049,GO:0007155,GO:0015629,GO:0051301,GO:0060325,GO:0015630,GO:0016477,GO:0003674,GO:0030036,GO:0005737	cell junction|microtubule organizing center|negative regulation of actin filament depolymerization|cytosol|filamentous actin|cytoskeleton|gap junction|negative regulation of microtubule depolymerization|cell cycle|cell adhesion|actin cytoskeleton|cell division|face morphogenesis|microtubule cytoskeleton|cell migration|molecular_function|actin cytoskeleton organization|cytoplasm			Not Detected	Not Detected	Not Detected	Detected	Detected	Detected	3.38349	3.49684	3.83649	4.71033	4.97381	4.35393
A_52_P238523	0.0453888	-2.07193	-1.05098	down	3.43204	4.48301	Sprn	Mus musculus shadow of prion protein (Sprn), mRNA [NM_183147]	212518	shadow of prion protein	NM_183147	NM_183147	Mm.246858	chr7:147337032-147336973	TGGCTAGACTGTGAGCCCCTTCCAGTGATCCTCTTGGCCTGTACAAAGTTGAGCTACAGC	FALSE	GO:0005634,GO:0005730,GO:0005829,GO:0005886,GO:0006606,GO:0016020,GO:0031225,GO:0031982,GO:0003676	nucleus|nucleolus|cytosol|plasma membrane|protein import into nucleus|membrane|anchored component of membrane|vesicle|nucleic acid binding			Not Detected	Not Detected	Not Detected	Detected	Detected	Detected	3.54553	3.47747	3.27311	4.47276	3.87038	5.1059
A_51_P469951	0.0273176	-3.81709	-1.93247	down	4.59184	6.52432	Srgap3	Mus musculus SLIT-ROBO Rho GTPase activating protein 3 (Srgap3), mRNA [NM_080448]	259302	SLIT-ROBO Rho GTPase activating protein 3	NM_080448	NM_080448	Mm.236401	chr6:112668298-112668239	CTCGTTCCAGGCAGTGTGACTGTTTACATGGTTTGGCAATAGGTTTGCTTCTGATTGCTT	FALSE	GO:0007165,GO:0030336,GO:0048365,GO:0005096,GO:0005515,GO:0005737	signal transduction|negative regulation of cell migration|Rac GTPase binding|GTPase activator activity|protein binding|cytoplasm	path:mmu04360	Axon guidance	Detected	Detected	Detected	Detected	Detected	Detected	4.85051	4.38915	4.53587	7.60866	6.16286	5.80143
A_55_P2174339	0.0194329	-3.92823	-1.97388	down	6.65786	8.63174	Stam2	signal transducing adaptor molecule (SH3 domain and ITAM motif) 2 [Source:MGI Symbol;Acc:MGI:1929100] [ENSMUST00000155516]	56324	signal transducing adaptor molecule (SH3 domain and ITAM motif) 2	DQ141211		Mm.263639	chr2:52595351-52595292	TCTCATGTGTCAGAAAAGCGCTCTCCCACTCTGCTACACCCCTGTTACATCCCTGCTACA	FALSE	GO:0005768,GO:0005829,GO:0006886,GO:0015031,GO:0016020,GO:0043231,GO:0005515,GO:0005654,GO:0005737	endosome|cytosol|intracellular protein transport|protein transport|membrane|intracellular membrane-bounded organelle|protein binding|nucleoplasm|cytoplasm	path:mmu04630,path:mmu04144	Jak-STAT signaling pathway|Endocytosis	Detected	Detected	Detected	Detected	Detected	Detected	7.10799	6.3553	6.51028	9.54203	7.9803	8.37289
A_52_P193925	0.00181165	-2.16822	-1.11651	down	9.44843	10.5649	Sulf2	Mus musculus sulfatase 2 (Sulf2), transcript variant 2, mRNA [NM_028072]	72043	sulfatase 2	NM_028072	NM_028072	Mm.1011	chr2:165899726-165899667	GTAGGGGAATCTCACTAATATGAAATCCCGCTTTTCAAGAGTCGCGGTGTCAATAAACGC	FALSE	GO:0040037,GO:0009986,GO:0003824,GO:0046872,GO:0010575,GO:0004065,GO:0048706,GO:0014846,GO:0005509,GO:0051216,GO:0005615,GO:0005783,GO:0005794,GO:0005886,GO:0016787,GO:0006790,GO:0060348,GO:0030177,GO:0008152,GO:0060384,GO:0030201,GO:0008449,GO:0090263,GO:0001822,GO:0097421,GO:0032836,GO:0008484,GO:0002063,GO:2000345,GO:0035860,GO:0009611,GO:0003094	negative regulation of fibroblast growth factor receptor signaling pathway|cell surface|catalytic activity|metal ion binding|positive regulation of vascular endothelial growth factor production|arylsulfatase activity|embryonic skeletal system development|esophagus smooth muscle contraction|calcium ion binding|cartilage development|extracellular space|endoplasmic reticulum|Golgi apparatus|plasma m…			Detected	Detected	Detected	Detected	Detected	Detected	9.29603	9.52383	9.52543	10.7566	10.624	10.3142
A_52_P499128	0.0307403	2.02933	1.021	up	6.18284	5.16183	Synj2	Mus musculus 0 day neonate skin cDNA, RIKEN full-length enriched library, clone:4632417B14 product:synaptojanin 2, full insert sequence. [AK014584]	20975	synaptojanin 2	AK014584		Mm.483121	chr17:6020431-6020490	CTTCTGTAAAAAGAAAAATTGAGTGAACCTATAGATGAATTCTCTGTGCTAGTTGTGTGG	FALSE	GO:0042578,GO:0004445,GO:0042995,GO:0005737,GO:0043679,GO:0005856,GO:0005881,GO:0005886,GO:0016020,GO:0016311,GO:0046855,GO:0016787,GO:0046856,GO:0017124,GO:0048312,GO:0030165,GO:0048471,GO:0031315,GO:0003676,GO:0052744,GO:0032587,GO:0003723,GO:0034595,GO:0004439	phosphoric ester hydrolase activity|inositol-polyphosphate 5-phosphatase activity|cell projection|cytoplasm|axon terminus|cytoskeleton|cytoplasmic microtubule|plasma membrane|membrane|dephosphorylation|inositol phosphate dephosphorylation|hydrolase activity|phosphatidylinositol dephosphorylation|SH3 domain binding|intracellular distribution of mitochondria|PDZ domain binding|perinuclear region of…	path:mmu00562,path:mmu04070	Inositol phosphate metabolism|Phosphatidylinositol signaling system	Detected	Detected	Detected	Detected	Detected	Detected	5.87506	6.18062	6.49283	4.73839	5.12399	5.62311
A_55_P1954693	0.0372455	2.08339	1.05893	up	7.75501	6.69608	Tac1	Mus musculus tachykinin 1 (Tac1), mRNA [NM_009311]	21333	tachykinin 1	NM_009311	NM_009311	Mm.1440	chr6:7512893-7512952	GTTTCAATGTAATTCTCTGGTCTTCAGTCATTGTATGATGTGTTGTGATAGCTACCATTT	FALSE	GO:2000854,GO:0035815,GO:0008306,GO:0005615,GO:0043025,GO:0009725,GO:0045760,GO:0010459,GO:0005886,GO:0045778,GO:0006954,GO:0007204,GO:0010634,GO:0007217,GO:0046878,GO:0019233,GO:0007218,GO:0048265,GO:0030424,GO:0007267,GO:0050671,GO:0031835,GO:0007268,GO:0002675,GO:0051496,GO:0032224,GO:0007616,GO:0005102,GO:1990090,GO:0032230,GO:0008217,GO:0005576	positive regulation of corticosterone secretion|positive regulation of renal sodium excretion|associative learning|extracellular space|neuronal cell body|response to hormone|positive regulation of action potential|negative regulation of heart rate|plasma membrane|positive regulation of ossification|inflammatory response|positive regulation of cytosolic calcium ion concentration|positive regulatio…	path:mmu04080	Neuroactive ligand-receptor interaction	Detected	Detected	Detected	Detected	Detected	Detected	7.91237	7.82281	7.52985	6.06143	6.89293	7.13387
A_66_P125929	0.000735192	-2.26633	-1.18036	down	5.20211	6.38247	Tap1	Mus musculus transporter 1, ATP-binding cassette, sub-family B (MDR/TAP) (Tap1), transcript variant 1, mRNA [NM_013683]	21354	transporter 1, ATP-binding cassette, sub-family B (MDR/TAP)	NM_013683	NM_013683	Mm.482076	chr17:34334022-34334081	TATGTGGCGTTGTGATAGAATGAGAAGAAACGCCCAAAGTGTACAGAGAGAAAGGACAAG	FALSE	GO:0015433,GO:0015440,GO:0015833,GO:0016020,GO:0016021,GO:0016887,GO:0043531,GO:0019885,GO:0046967,GO:0023029,GO:0046978,GO:0030176,GO:0046979,GO:0046980,GO:0046982,GO:0055085,GO:1904680,GO:0000166,GO:0002250,GO:0002376,GO:0005524,GO:0005739,GO:0005783,GO:0005815,GO:0006952,GO:0015031,GO:0042270,GO:0042287,GO:0042288,GO:0042605,GO:0042626,GO:0042803,GO:0042825,GO:0043231	peptide antigen-transporting ATPase activity|peptide-transporting ATPase activity|peptide transport|membrane|integral component of membrane|ATPase activity|ADP binding|antigen processing and presentation of endogenous peptide antigen via MHC class I|cytosol to ER transport|MHC class Ib protein binding|TAP1 binding|integral component of endoplasmic reticulum membrane|TAP2 binding|tapasin binding|p…	path:mmu02010,path:mmu04145,path:mmu04612,path:mmu05340,path:mmu05168	ABC transporters|Phagosome|Antigen processing and presentation|Primary immunodeficiency|Herpes simplex infection	Detected	Detected	Detected	Detected	Detected	Detected	5.04407	5.37797	5.1843	6.4566	6.47112	6.2197
A_51_P267314	0.0254538	2.09549	1.06729	up	7.86393	6.79664	Tbc1d10c	Mus musculus TBC1 domain family, member 10c (Tbc1d10c), mRNA [NM_178650]	108995	TBC1 domain family, member 10c	NM_178650	NM_178650	Mm.288312	chr19:4184675-4184616	CCAGCCCCAGGCATGTATCCTCTATTGCTGTGCTATGTGACAATGCTGTTTCCAGCAAGG	FALSE	GO:0006886,GO:0012505,GO:0017137,GO:0031338,GO:0031527,GO:0042147,GO:0050869,GO:0070373,GO:0070885,GO:0005096,GO:0090630,GO:0005622,GO:0005886	intracellular protein transport|endomembrane system|Rab GTPase binding|regulation of vesicle fusion|filopodium membrane|retrograde transport, endosome to Golgi|negative regulation of B cell activation|negative regulation of ERK1 and ERK2 cascade|negative regulation of calcineurin-NFAT signaling cascade|GTPase activator activity|activation of GTPase activity|intracellular|plasma membrane			Detected	Detected	Detected	Detected	Detected	Detected	8.20826	7.62774	7.75578	6.3016	7.12211	6.9662
A_51_P501364	0.0486924	-3.79995	-1.92598	down	2.76938	4.69536	Tbx21	Mus musculus T-box 21 (Tbx21), mRNA [NM_019507]	57765	T-box 21	NM_019507	NM_019507	Mm.94519	chr11:96959476-96959417	GAGGGGGGAGGCTATTTATTGTAGAGAGTGGTGTCTGGATGTATTTCTTCTGTTTTGCAT	FALSE	GO:2000552,GO:0045893,GO:0005515,GO:0005634,GO:0048304,GO:0006351,GO:0006355,GO:0030217,GO:0032703,GO:0043025,GO:0050776,GO:0043161,GO:0071310,GO:0043565,GO:0072676,GO:0044212,GO:0045580,GO:0000122,GO:2000320,GO:0045892,GO:0003677,GO:2000329,GO:0003700	negative regulation of T-helper 2 cell cytokine production|positive regulation of transcription, DNA-templated|protein binding|nucleus|positive regulation of isotype switching to IgG isotypes|transcription, DNA-templated|regulation of transcription, DNA-templated|T cell differentiation|negative regulation of interleukin-2 production|neuronal cell body|regulation of immune response|proteasome-medi…	path:mmu04658,path:mmu04659,path:mmu05321	Th1 and Th2 cell differentiation|Th17 cell differentiation|Inflammatiory bowel disease (IBD)	Not Detected	Not Detected	Not Detected	Detected	Detected	Detected	4.0029	1.89125	2.41398	4.18945	4.82372	5.07291
A_52_P234127	0.0361214	-3.73514	-1.90116	down	3.98919	5.89035	Tenm3	Mus musculus teneurin transmembrane protein 3 (Tenm3), transcript variant 1, mRNA [NM_011857]	23965	teneurin transmembrane protein 3	NM_011857	NM_011857	Mm.42191	chr8:49311107-49311048	CTTTATATGTGACCTGAATTTTCCATAACTTGATGACTATAGATTGCATCTAGGCATTCC	FALSE	GO:0046982,GO:0007155,GO:0007156,GO:0048593,GO:0007157,GO:0007165,GO:0010976,GO:0016020,GO:0048666,GO:0016021,GO:0050839,GO:0030154,GO:0097264,GO:0042803,GO:0000902,GO:0042995,GO:0005887,GO:0043005	protein heterodimerization activity|cell adhesion|homophilic cell adhesion via plasma membrane adhesion molecules|camera-type eye morphogenesis|heterophilic cell-cell adhesion via plasma membrane cell adhesion molecules|signal transduction|positive regulation of neuron projection development|membrane|neuron development|integral component of membrane|cell adhesion molecule binding|cell differentia…			Detected	Detected	Not Detected	Detected	Detected	Detected	4.34747	3.97353	3.64659	7.01252	5.5718	5.08673
A_51_P317640	0.0294134	-2.19481	-1.1341	down	5.46473	6.59883	Tgfb2	Mus musculus transforming growth factor, beta 2 (Tgfb2), mRNA [NM_009367]	21808	transforming growth factor, beta 2	NM_009367	NM_009367	Mm.18213	chr1:188447593-188447534	TCATCCATTATTTCCCTGATTTCATTGAAATACAGGTTTTGAAAGACATTCTTTGCAGGC	FALSE	GO:0046580,GO:0046982,GO:0047485,GO:0048103,GO:0001843,GO:0048468,GO:0001942,GO:0048663,GO:0048666,GO:0001974,GO:0060317,GO:0048702,GO:0003007,GO:0060325,GO:0048839,GO:0003148,GO:0060389,GO:0050680,GO:0003149,GO:0005114,GO:0003151,GO:0060395,GO:0003179,GO:0005125,GO:0003181,GO:0060412,GO:0005160,GO:1904426,GO:1904888,GO:0060413,GO:0005515,GO:1905006,GO:0061037,GO:0005576,GO:1905007,GO:0007507,GO:…	negative regulation of Ras protein signal transduction|protein heterodimerization activity|protein N-terminus binding|somatic stem cell division|neural tube closure|cell development|hair follicle development|neuron fate commitment|neuron development|blood vessel remodeling|cardiac epithelial to mesenchymal transition|embryonic neurocranium morphogenesis|heart morphogenesis|face morphogenesis|inne…	path:mmu04010,path:mmu04350,path:mmu04390,path:mmu04068,path:mmu04060,path:mmu04110,path:mmu04218,path:mmu04380,path:mmu05200,path:mmu05206,path:mmu05205,path:mmu05210,path:mmu05212,path:mmu05225,path:mmu05226,path:mmu05220,path:mmu05211,path:mmu05323,path:mmu05321,path:mmu05410,path:mmu05414,path:mmu04933,path:mmu05152,path:mmu05166,path:mmu05161,path:mmu05146,path:mmu05144,path:mmu05145,path:mm…	MAPK signaling pathway|TGF-beta signaling pathway|Hippo signaling pathway|FoxO signaling pathway|Cytokine-cytokine receptor interaction|Cell cycle|Cellular senescence|Osteoclast differentiation|Pathways in cancer|MicroRNAs in cancer|Proteoglycans in cancer|Colorectal cancer|Pancreatic cancer|Hepatocellular carcinoma|Gastric cancer|Chronic myeloid leukemia|Renal cell carcinoma|Rheumatoid arthritis…	Detected	Detected	Detected	Detected	Detected	Detected	5.51667	5.56638	5.31115	7.26168	6.31729	6.21751
A_51_P124748	0.0335826	-2.75181	-1.46038	down	9.79028	11.2507	Tgfb3	Mus musculus transforming growth factor, beta 3 (Tgfb3), mRNA [NM_009368]	21809	transforming growth factor, beta 3	NM_009368	NM_009368	Mm.3992	chr12:87397863-87397804	TCCCATGTCTGACATGATGACTCGGCCCCAGATGCACAGACTGAAGTATAAAGACAAATA	FALSE	GO:0005578,GO:0005615,GO:0005634,GO:0005737,GO:0007179,GO:0016049,GO:0008083,GO:0030141,GO:0008156,GO:0030315,GO:0008285,GO:0030509,GO:0030512,GO:0030879,GO:0031012,GO:0043627,GO:0032570,GO:0045216,GO:0032967,GO:0045740,GO:0034713,GO:0045893,GO:0045944,GO:0046982,GO:0000187,GO:0070483,GO:0048286,GO:0001666,GO:0070700,GO:0048468,GO:0001701,GO:0071363,GO:0048702,GO:0005114,GO:1904706,GO:1905005,GO:…	proteinaceous extracellular matrix|extracellular space|nucleus|cytoplasm|transforming growth factor beta receptor signaling pathway|cell growth|growth factor activity|secretory granule|negative regulation of DNA replication|T-tubule|negative regulation of cell proliferation|BMP signaling pathway|negative regulation of transforming growth factor beta receptor signaling pathway|mammary gland develo…	path:mmu04010,path:mmu04350,path:mmu04390,path:mmu04068,path:mmu04060,path:mmu04110,path:mmu04218,path:mmu05200,path:mmu05210,path:mmu05212,path:mmu05225,path:mmu05226,path:mmu05220,path:mmu05211,path:mmu05323,path:mmu05321,path:mmu05410,path:mmu05414,path:mmu04933,path:mmu05152,path:mmu05166,path:mmu05161,path:mmu05146,path:mmu05144,path:mmu05145,path:mmu05140,path:mmu05142	MAPK signaling pathway|TGF-beta signaling pathway|Hippo signaling pathway|FoxO signaling pathway|Cytokine-cytokine receptor interaction|Cell cycle|Cellular senescence|Pathways in cancer|Colorectal cancer|Pancreatic cancer|Hepatocellular carcinoma|Gastric cancer|Chronic myeloid leukemia|Renal cell carcinoma|Rheumatoid arthritis|Inflammatiory bowel disease (IBD)|Hypertrophic cardiomyopathy (HCM)|Di…	Detected	Detected	Detected	Detected	Detected	Detected	9.79899	9.82153	9.7503	12.1556	10.9316	10.6648
A_55_P2063465	0.0356855	-3.01211	-1.59077	down	7.47638	9.06715	Thbs3	Mus musculus thrombospondin 3 (Thbs3), mRNA [NM_013691]	21827	thrombospondin 3	NM_013691	NM_013691	Mm.2114	chr3:89030667-89030726	GGGGTTGGGAGACTTTCAAGGGGTATTATTACTCAGGTTCTAACCCCAGGAAAGACAACA	FALSE	GO:0005576,GO:0007155,GO:0008201,GO:0030198,GO:0031012,GO:0043931,GO:0048471,GO:0060346,GO:0003417,GO:0005509	extracellular region|cell adhesion|heparin binding|extracellular matrix organization|extracellular matrix|ossification involved in bone maturation|perinuclear region of cytoplasm|bone trabecula formation|growth plate cartilage development|calcium ion binding	path:mmu04151,path:mmu04512,path:mmu04145,path:mmu04510,path:mmu05165,path:mmu05144	PI3K-Akt signaling pathway|ECM-receptor interaction|Phagosome|Focal adhesion|Human papillomavirus infection|Malaria	Detected	Detected	Detected	Detected	Detected	Detected	7.02887	7.76463	7.63564	9.96048	8.7917	8.44928
A_51_P267053	0.0222847	-2.90903	-1.54054	down	8.32158	9.86212	Thbs3	Mus musculus thrombospondin 3 (Thbs3), mRNA [NM_013691]	21827	thrombospondin 3	NM_013691	NM_013691	Mm.2114	chr3:89030522-89030581	ACCCAGATCCTGATCGGAGACCTTTGGCCATTGAACTCTGTTCTGGAGACCCTGGGGTCT	FALSE	GO:0005576,GO:0007155,GO:0008201,GO:0030198,GO:0031012,GO:0043931,GO:0048471,GO:0060346,GO:0003417,GO:0005509	extracellular region|cell adhesion|heparin binding|extracellular matrix organization|extracellular matrix|ossification involved in bone maturation|perinuclear region of cytoplasm|bone trabecula formation|growth plate cartilage development|calcium ion binding	path:mmu04151,path:mmu04512,path:mmu04145,path:mmu04510,path:mmu05165,path:mmu05144	PI3K-Akt signaling pathway|ECM-receptor interaction|Phagosome|Focal adhesion|Human papillomavirus infection|Malaria	Detected	Detected	Detected	Detected	Detected	Detected	8.34889	8.26151	8.35435	10.7065	9.50908	9.37078
A_52_P401504	0.0345116	-8.18506	-3.03299	down	7.74673	10.7797	Thbs4	Mus musculus thrombospondin 4 (Thbs4), mRNA [NM_011582]	21828	thrombospondin 4	NM_011582	NM_011582	Mm.20865	chr13:93521624-93521565	TATCATGGCTTTTCTTTTACCAGCCCAAATACGTCAAAACTTTTTATATGAATGTGGAAA	FALSE	GO:0048266,GO:0008201,GO:0005509,GO:0048771,GO:0016529,GO:0005515,GO:0048812,GO:0030198,GO:0005518,GO:0050731,GO:0005576,GO:0005578,GO:0005604,GO:0005615,GO:0031012,GO:0051260,GO:0031594,GO:0005783,GO:0051451,GO:0034103,GO:0006986,GO:0051781,GO:0034976,GO:0007155,GO:0001938,GO:0071603,GO:0043237,GO:0007399,GO:0001968,GO:0090023,GO:0008083,GO:0005178	behavioral response to pain|heparin binding|calcium ion binding|tissue remodeling|sarcoplasmic reticulum|protein binding|neuron projection morphogenesis|extracellular matrix organization|collagen binding|positive regulation of peptidyl-tyrosine phosphorylation|extracellular region|proteinaceous extracellular matrix|basement membrane|extracellular space|extracellular matrix|protein homooligomeriza…	path:mmu04151,path:mmu04512,path:mmu04145,path:mmu04510,path:mmu05165,path:mmu05144	PI3K-Akt signaling pathway|ECM-receptor interaction|Phagosome|Focal adhesion|Human papillomavirus infection|Malaria	Detected	Detected	Detected	Detected	Detected	Detected	7.34523	8.01873	7.87623	12.6591	9.76157	9.91851
A_52_P87713	0.0181149	-5.97993	-2.58013	down	8.90549	11.4856	Timp1	Mus musculus tissue inhibitor of metalloproteinase 1 (Timp1), transcript variant 1, mRNA [NM_001044384]	21857	tissue inhibitor of metalloproteinase 1	NM_001044384	NM_001044384	Mm.8245	chrX:20451675-20451733	TCTGAGGACTACCAGAGCCGTCACTTTGCTTGCCTGCCACGGAATCTAGGCTTGTGCACT	FALSE	GO:0043066,GO:0008284,GO:0004857,GO:0043086,GO:0009725,GO:0005125,GO:0010033,GO:0005576,GO:0046872,GO:0005578,GO:0005604,GO:0005615,GO:0010466,GO:0051045,GO:0010951,GO:0008083,GO:1901164,GO:0030414,GO:0008191,GO:0001775,GO:1905049,GO:0031012,GO:0002020,GO:2001044,GO:0034097,GO:0008270	negative regulation of apoptotic process|positive regulation of cell proliferation|enzyme inhibitor activity|negative regulation of catalytic activity|response to hormone|cytokine activity|response to organic substance|extracellular region|metal ion binding|proteinaceous extracellular matrix|basement membrane|extracellular space|negative regulation of peptidase activity|negative regulation of mem…	path:mmu04066	HIF-1 signaling pathway	Detected	Detected	Detected	Detected	Detected	Detected	9.28019	8.81713	8.61914	12.7559	10.9671	10.7338
A_51_P418116	0.0400929	-2.8332	-1.50243	down	7.77782	9.28026	Tmem119	Mus musculus transmembrane protein 119 (Tmem119), mRNA [NM_146162]	231633	transmembrane protein 119	NM_146162	NM_146162	Mm.41681	chr5:114244021-114243962	CAGAACTCTTCTCTGTCAGTCCACGAAGTAGACTAGAAGCCAACGGGTGCCTGGGGGCAA	FALSE	GO:0033690,GO:0005515,GO:0045669,GO:0005737,GO:0005783,GO:0005886,GO:0007283,GO:0016020,GO:0048515,GO:0016021,GO:1903012,GO:0030154,GO:0030501,GO:0001503,GO:0031214,GO:0001649	positive regulation of osteoblast proliferation|protein binding|positive regulation of osteoblast differentiation|cytoplasm|endoplasmic reticulum|plasma membrane|spermatogenesis|membrane|spermatid differentiation|integral component of membrane|positive regulation of bone development|cell differentiation|positive regulation of bone mineralization|ossification|biomineral tissue development|osteobla…			Detected	Detected	Detected	Detected	Detected	Detected	8.11985	7.50384	7.70978	10.1933	8.99936	8.64815
A_51_P288876	0.0441928	-2.83509	-1.50339	down	8.44945	9.95284	Tmem45a	Mus musculus transmembrane protein 45a (Tmem45a), mRNA [NM_019631]	56277	transmembrane protein 45a	NM_019631	NM_019631	Mm.262328	chr16:56806727-56806668	TCTGGTCTCAAGAACACTTGTCTGAGGCTGACTCCATGCTGTTTGTACTTCCAGTTTTGT	FALSE	GO:0016020,GO:0016021,GO:0003674,GO:0005887,GO:0008150	membrane|integral component of membrane|molecular_function|integral component of plasma membrane|biological_process			Detected	Detected	Detected	Detected	Detected	Detected	8.53015	8.41772	8.40047	10.9839	9.50756	9.36707
A_55_P2714075	0.0316898	-2.27426	-1.18539	down	3.44241	4.6278	Tns3	tensin 3 [Source:MGI Symbol;Acc:MGI:2443012] [ENSMUST00000134823]	319939	tensin 3	AK052680		Mm.337820	chr11:8445755-8445696	GACTCCTTTTTAGCTTGAGTGGGTAATACTTGACAGCATTGTGGGCCACAGACTCTGTTT	FALSE	GO:0008284,GO:0016477,GO:0030054,GO:0048286,GO:0003674,GO:0005829,GO:0005925	positive regulation of cell proliferation|cell migration|cell junction|lung alveolus development|molecular_function|cytosol|focal adhesion			Not Detected	Not Detected	Not Detected	Detected	Detected	Detected	3.0374	3.45542	3.83441	5.1548	4.54996	4.17865
A_55_P2098200	0.0459442	-3.33307	-1.73685	down	2.69721	4.43406	Tpbg	Mus musculus trophoblast glycoprotein (Tpbg), transcript variant 1, mRNA [NM_011627]	21983	trophoblast glycoprotein	NM_011627	NM_011627	Mm.20864	chr9:85739321-85739380	TGTAGTGCATAAGAGCACCTGCATCCAAGAGCATGCGTACATTTTACTGTTCTGCATATT	FALSE	GO:0016020,GO:0016021,GO:0051965,GO:0005737,GO:0005783,GO:0005886	membrane|integral component of membrane|positive regulation of synapse assembly|cytoplasm|endoplasmic reticulum|plasma membrane			Not Detected	Not Detected	Not Detected	Detected	Detected	Detected	2.83291	1.84335	3.41536	5.22143	3.94007	4.14067
A_66_P120945	0.00133625	-2.06878	-1.04878	down	4.16479	5.21358	Trim46	Mus musculus tripartite motif-containing 46 (Trim46), transcript variant 2, mRNA [NM_183037]	360213	tripartite motif-containing 46	NM_183037	NM_183037	Mm.331156	chr3:89038183-89038124	CGTACAGTGGGCATTGCTAGGCCTGTGCTGAGCAACAGCTGTAATTTTCATGGTTTATAA	FALSE	GO:0048490,GO:0001764,GO:0099612,GO:1990769,GO:0005622,GO:0005737,GO:0005856,GO:0007409,GO:0008017,GO:0008270,GO:0015630,GO:0042995,GO:0000226,GO:0043194,GO:0001578,GO:0046872	anterograde synaptic vesicle transport|neuron migration|protein localization to axon|proximal neuron projection|intracellular|cytoplasm|cytoskeleton|axonogenesis|microtubule binding|zinc ion binding|microtubule cytoskeleton|cell projection|microtubule cytoskeleton organization|axon initial segment|microtubule bundle formation|metal ion binding			Not Detected	Detected	Detected	Detected	Detected	Detected	4.22545	4.09659	4.17234	5.4655	5.08314	5.0921
A_55_P2030938	0.041739	-2.01015	-1.0073	down	5.57108	6.57838	Trim59	Mus musculus tripartite motif-containing 59 (Trim59), mRNA [NM_025863]	66949	tripartite motif-containing 59	NM_025863	NM_025863	Mm.176695	chr3:68839309-68839250	GCCAGGAGGCTGAGTTTGTACAACTTAAAAGTTTAGAAATTCTGGGTTTTATGTATAACA	FALSE	GO:0061630,GO:0005813,GO:0005929,GO:0008270,GO:0016020,GO:0016021,GO:0016567,GO:0030992,GO:0043124,GO:0045087,GO:0046597,GO:0005515,GO:0046872,GO:0005622,GO:0060271,GO:0005783	ubiquitin protein ligase activity|centrosome|cilium|zinc ion binding|membrane|integral component of membrane|protein ubiquitination|intraciliary transport particle B|negative regulation of I-kappaB kinase/NF-kappaB signaling|innate immune response|negative regulation of viral entry into host cell|protein binding|metal ion binding|intracellular|cilium assembly|endoplasmic reticulum			Detected	Detected	Detected	Detected	Detected	Detected	5.57373	5.50227	5.63725	7.24254	6.13193	6.36067
A_51_P360077	0.022995	-2.04483	-1.03198	down	3.20178	4.23376	Tspan9	Mus musculus tetraspanin 9 (Tspan9), mRNA [NM_175414]	109246	tetraspanin 9	NM_175414	NM_175414	Mm.21814	chr6:127913981-127913922	TTTTTTATTTTACTCTGATTATGATTATTCAGGAATATTATCTCTCAGATAAGTTTAGGG	FALSE	GO:0007166,GO:0016020,GO:0016021,GO:0097197,GO:0003674,GO:0005886,GO:0005887	cell surface receptor signaling pathway|membrane|integral component of membrane|tetraspanin-enriched microdomain|molecular_function|plasma membrane|integral component of plasma membrane			Not Detected	Not Detected	Not Detected	Detected	Detected	Detected	2.97868	2.96555	3.66113	3.89805	4.47446	4.32878
A_52_P284958	0.043143	-2.09928	-1.0699	down	6.78488	7.85478	Ubtd2	Mus musculus ubiquitin domain containing 2 (Ubtd2), mRNA [NM_173784]	327900	ubiquitin domain containing 2	NM_173784	NM_173784	Mm.260956	chr11:32418614-32418673	TCAATAGGTCGATGTAAGATTGGATCAATACTTGATGTGTATCATTTTAGTATGTAGGGG	FALSE	GO:0043130,GO:0003674,GO:0005737,GO:0008150	ubiquitin binding|molecular_function|cytoplasm|biological_process			Detected	Detected	Detected	Detected	Detected	Detected	6.50225	6.84709	7.0053	8.51604	7.61357	7.43473
A_55_P2797826	0.0347268	3.64157	1.86456	up	6.78039	4.91583	Ubxn10	Mus musculus UBX domain protein 10 (Ubxn10), transcript variant 1, mRNA [NM_001285928]	212190	UBX domain protein 10	NM_001285928	NM_001285928	Mm.292226	chr4:138274562-138274503	GATCTTCCAGGAGACATGATTAAAGCTAGATTTGAGCCTTCGTAATCACCTTTCTTTTTT	FALSE	GO:0030992,GO:0042995,GO:0060271,GO:0003674,GO:0005929,GO:0030030	intraciliary transport particle B|cell projection|cilium assembly|molecular_function|cilium|cell projection organization			Detected	Detected	Detected	Detected	Detected	Detected	7.01786	6.66119	6.66211	3.82274	5.12035	5.80439
A_55_P1971006	0.0125054	3.61244	1.85297	up	8.08689	6.23391	Urah	Mus musculus urate (5-hydroxyiso-) hydrolase (Urah), mRNA [NM_029821]	76974	urate (5-hydroxyiso-) hydrolase	NM_029821	NM_029821	Mm.272359	chr7:148023789-148023848	GAAGATATTCTAGCTGCCCTGGAGTTTCATAATGGGAAGCTGTGACTTGGGTGTCAATAA	FALSE	GO:0016787,GO:0033971,GO:0005739,GO:0005777,GO:0006144	hydrolase activity|hydroxyisourate hydrolase activity|mitochondrion|peroxisome|purine nucleobase metabolic process	path:mmu00230	Purine metabolism	Detected	Detected	Detected	Detected	Detected	Detected	8.27778	8.26065	7.72223	5.45619	6.62217	6.62339
A_55_P1961620	0.0467525	2.03376	1.02415	up	5.81205	4.7879	Vax2	Mus musculus ventral anterior homeobox 2 (Vax2), mRNA [NM_011912]	24113	ventral anterior homeobox 2	NM_011912	NM_011912	Mm.307165	chr6:83688239-83688298	GTGTGTGTGTCTGAGTATGTATGTGTCACTGAAATAAAAAAGGGAACTGGTCCCAGCATC	FALSE	GO:0030900,GO:0001227,GO:0031490,GO:0003677,GO:0043010,GO:0003700,GO:0005634,GO:0005737,GO:0006351,GO:0006355,GO:0043565,GO:0006357,GO:0048048,GO:0007275,GO:0007409,GO:0060041,GO:0007601,GO:0000122,GO:0009950,GO:0016055,GO:0001162	forebrain development|transcriptional repressor activity, RNA polymerase II transcription regulatory region sequence-specific DNA binding|chromatin DNA binding|DNA binding|camera-type eye development|DNA binding transcription factor activity|nucleus|cytoplasm|transcription, DNA-templated|regulation of transcription, DNA-templated|sequence-specific DNA binding|regulation of transcription by RNA po…			Detected	Detected	Detected	Detected	Detected	Detected	5.29029	6.13823	6.00764	5.02223	5.04469	4.29678
A_55_P2501626	0.0168664	2.14337	1.09988	up	4.49199	3.39211	Whrn	Mus musculus whirlin (Whrn), transcript variant 10, mRNA [NM_001276371]	73750	whirlin	NM_001276371	NM_001276371	Mm.300397	chr4:63122385-63122326	AGAGTACGGCCTTGGCATTTACATCACTGGTGTGGACCCAGGCTCTGAAGCAGAGAGCAG	FALSE	GO:0005737,GO:0005884,GO:0005886,GO:0005929,GO:0007605,GO:0032426,GO:0010628,GO:0016020,GO:0036064,GO:0019904,GO:0042472,GO:0042491,GO:0042803,GO:0042995,GO:1990696,GO:0043025,GO:0043198,GO:0001895,GO:0001917,GO:0002141,GO:0002142,GO:0005515,GO:0021694,GO:0030424,GO:0030425,GO:0032391,GO:0032420,GO:0045184,GO:0045202,GO:0046982,GO:0032421,GO:0050953,GO:0060088,GO:0060119,GO:0060122,GO:1990075,GO:…	cytoplasm|actin filament|plasma membrane|cilium|sensory perception of sound|stereocilium tip|positive regulation of gene expression|membrane|ciliary basal body|protein domain specific binding|inner ear morphogenesis|inner ear auditory receptor cell differentiation|protein homodimerization activity|cell projection|USH2 complex|neuronal cell body|dendritic shaft|retina homeostasis|photoreceptor inn…			Detected	Detected	Detected	Not Detected	Not Detected	Not Detected	4.43333	4.72592	4.31674	3.09794	3.18755	3.89086
A_55_P2914891	0.0416676	-4.25542	-2.0893	down	5.36766	7.45696	Wisp1	Mus musculus WNT1 inducible signaling pathway protein 1 (Wisp1), mRNA [NM_018865]	22402	WNT1 inducible signaling pathway protein 1	NM_018865	NM_018865	Mm.10222	chr15:66751555-66751612	GGTGAGGACCATAGTTGTGTCATTCTGTTTTGCTATTGAAAATCATTTTAAAAAGAAGCC	FALSE	GO:0005576,GO:0005578,GO:0005615,GO:0005829,GO:0007155,GO:0007165,GO:0007267,GO:0008201,GO:0016055,GO:0048661,GO:0060548,GO:0001558,GO:0061051,GO:0005178,GO:0005520	extracellular region|proteinaceous extracellular matrix|extracellular space|cytosol|cell adhesion|signal transduction|cell-cell signaling|heparin binding|Wnt signaling pathway|positive regulation of smooth muscle cell proliferation|negative regulation of cell death|regulation of cell growth|positive regulation of cell growth involved in cardiac muscle cell development|integrin binding|insulin-lik…	path:mmu04310	Wnt signaling pathway	Detected	Detected	Detected	Detected	Detected	Detected	5.07928	5.69824	5.32546	8.8187	6.87393	6.67826
A_55_P2497772	0.0421314	-2.02114	-1.01517	down	4.58852	5.60368	Ypel1	Mus musculus yippee-like 1 (Drosophila) (Ypel1), transcript variant 1, mRNA [NM_001291047]	106369	yippee-like 1 (Drosophila)	NM_001291047	NM_001291047	Mm.237941	chr16:17086362-17086421	GTTTTTGCTAGTACTCTATATGACTTACCTGTATTGGGGAGTAATGGATATAAACAAACC	FALSE	GO:0008150,GO:0046872,GO:0003674,GO:0005575,GO:0005634	biological_process|metal ion binding|molecular_function|cellular_component|nucleus			Detected	Detected	Detected	Detected	Detected	Detected	4.61075	4.85668	4.29812	6.10873	5.05701	5.64531
A_55_P1969861	0.00657906	-4.84187	-2.27556	down	3.98098	6.25654	Zap70	Mus musculus zeta-chain (TCR) associated protein kinase (Zap70), transcript variant 3, mRNA [NM_001289765]	22637	zeta-chain (TCR) associated protein kinase	NM_001289765	NM_001289765	Mm.8038	chr1:36839542-36839601	AACATCACCAGTGGGCTGAGAGGATGTGTGCTCCCAAAGTCTACTTCCGCTGTTTCTGAG	FALSE	GO:0004715,GO:0005102,GO:0005515,GO:0005524,GO:0005737,GO:0005829,GO:0005886,GO:0018108,GO:0030154,GO:0005911,GO:0031234,GO:0006468,GO:0035556,GO:0038083,GO:0042101,GO:0042127,GO:0046777,GO:0043366,GO:0050850,GO:0045059,GO:0050852,GO:0000166,GO:0001772,GO:0001784,GO:0002250,GO:0002376,GO:0004672,GO:0004713,GO:0006955,GO:0007169,GO:0016020,GO:0016301,GO:0016310,GO:0016477,GO:0045060,GO:0016740,GO:…	non-membrane spanning protein tyrosine kinase activity|signaling receptor binding|protein binding|ATP binding|cytoplasm|cytosol|plasma membrane|peptidyl-tyrosine phosphorylation|cell differentiation|cell-cell junction|extrinsic component of cytoplasmic side of plasma membrane|protein phosphorylation|intracellular signal transduction|peptidyl-tyrosine autophosphorylation|T cell receptor complex|re…	path:mmu04014,path:mmu04064,path:mmu04650,path:mmu04660,path:mmu04658,path:mmu04659,path:mmu05340	Ras signaling pathway|NF-kappa B signaling pathway|Natural killer cell mediated cytotoxicity|T cell receptor signaling pathway|Th1 and Th2 cell differentiation|Th17 cell differentiation|Primary immunodeficiency	Detected	Not Detected	Not Detected	Detected	Detected	Detected	4.83337	3.37806	3.73151	6.26739	6.28798	6.21427
A_55_P2153122	0.00514343	-4.15994	-2.05656	down	2.10409	4.16066	Zap70	Mus musculus zeta-chain (TCR) associated protein kinase (Zap70), transcript variant 3, mRNA [NM_001289765]	22637	zeta-chain (TCR) associated protein kinase	NM_001289765	NM_001289765	Mm.8038	chr1:36839315-36839374	TCGCCCCGACTTCCTGACTGTGGAACAACGTATGCGGAACTATTACTACAGCCTGGCCAG	FALSE	GO:0004715,GO:0005102,GO:0005515,GO:0005524,GO:0005737,GO:0005829,GO:0005886,GO:0018108,GO:0030154,GO:0005911,GO:0031234,GO:0006468,GO:0035556,GO:0038083,GO:0042101,GO:0042127,GO:0046777,GO:0043366,GO:0050850,GO:0045059,GO:0050852,GO:0000166,GO:0001772,GO:0001784,GO:0002250,GO:0002376,GO:0004672,GO:0004713,GO:0006955,GO:0007169,GO:0016020,GO:0016301,GO:0016310,GO:0016477,GO:0045060,GO:0016740,GO:…	non-membrane spanning protein tyrosine kinase activity|signaling receptor binding|protein binding|ATP binding|cytoplasm|cytosol|plasma membrane|peptidyl-tyrosine phosphorylation|cell differentiation|cell-cell junction|extrinsic component of cytoplasmic side of plasma membrane|protein phosphorylation|intracellular signal transduction|peptidyl-tyrosine autophosphorylation|T cell receptor complex|re…	path:mmu04014,path:mmu04064,path:mmu04650,path:mmu04660,path:mmu04658,path:mmu04659,path:mmu05340	Ras signaling pathway|NF-kappa B signaling pathway|Natural killer cell mediated cytotoxicity|T cell receptor signaling pathway|Th1 and Th2 cell differentiation|Th17 cell differentiation|Primary immunodeficiency	Not Detected	Not Detected	Not Detected	Detected	Detected	Detected	2.74993	1.98709	1.57527	3.90305	4.20983	4.36909
A_66_P119164	0.032245	-2.66239	-1.41272	down	5.58196	6.99468	Zfp354c	Mus musculus zinc finger protein 354C (Zfp354c), mRNA [NM_013922]	30944	zinc finger protein 354C	NM_013922	NM_013922	Mm.103674	chr11:50624815-50624756	AAAGGTGAGAATAGGTGTCAGATAACGTGGTATGGTTACTTTTCGTAGACGAGGTAAAAG	FALSE	GO:0005622,GO:0005634,GO:0005829,GO:0006351,GO:0006355,GO:0031965,GO:0046872,GO:0003676,GO:0003677,GO:0003700	intracellular|nucleus|cytosol|transcription, DNA-templated|regulation of transcription, DNA-templated|nuclear membrane|metal ion binding|nucleic acid binding|DNA binding|DNA binding transcription factor activity			Detected	Detected	Detected	Detected	Detected	Detected	5.23878	5.70649	5.80062	7.79938	6.56316	6.62151
A_55_P2731121	0.0211818	-2.71274	-1.43975	down	5.40305	6.8428	Zfp365	Mus musculus zinc finger protein 365 (Zfp365), mRNA [NM_178679]	216049	zinc finger protein 365	NM_178679	NM_178679	Mm.268346	chr10:67348977-67348918	ATTCCAGTATGCTGCAGGGCCAGTCAAATGTATAGATGTTAGAGTATTTCTGTTCCCAGG	FALSE	GO:0046872,GO:0000930,GO:0048714,GO:0005737,GO:0005813,GO:0005815,GO:0005856,GO:0007399,GO:0010569,GO:0060997,GO:0010977,GO:0110026,GO:0021687,GO:0140059,GO:0033566,GO:0042802,GO:0000281,GO:0042803,GO:0000723,GO:0043231	metal ion binding|gamma-tubulin complex|positive regulation of oligodendrocyte differentiation|cytoplasm|centrosome|microtubule organizing center|cytoskeleton|nervous system development|regulation of double-strand break repair via homologous recombination|dendritic spine morphogenesis|negative regulation of neuron projection development|regulation of DNA strand resection involved in replication f…			Detected	Detected	Detected	Detected	Detected	Detected	5.42169	5.17413	5.61332	7.58146	6.43882	6.50812
A_55_P2102335	0.0340421	-2.56622	-1.35964	down	5.92437	7.28401	Zfp423	Mus musculus zinc finger protein 423 (Zfp423), mRNA [NM_033327]	94187	zinc finger protein 423	NM_033327	NM_033327	Mm.23452	chr8:90185769-90185710	TGACTTGATCTGACTGCAGTAACTAGTTCAGCTCAATAAAGGGAATCCATGCGATCAGCA	FALSE	GO:0045892,GO:0005634,GO:0045893,GO:0005654,GO:0006351,GO:0006355,GO:0007219,GO:0007275,GO:0007399,GO:0046872,GO:0030154,GO:0046982,GO:0030513,GO:0042803,GO:0003676,GO:0043565,GO:0003677,GO:0005515	negative regulation of transcription, DNA-templated|nucleus|positive regulation of transcription, DNA-templated|nucleoplasm|transcription, DNA-templated|regulation of transcription, DNA-templated|Notch signaling pathway|multicellular organism development|nervous system development|metal ion binding|cell differentiation|protein heterodimerization activity|positive regulation of BMP signaling pathw…			Detected	Detected	Detected	Detected	Detected	Detected	5.31232	6.25963	6.20114	7.87535	7.08732	6.88935
A_51_P328439	0.0234066	-2.05501	-1.03915	down	5.13268	6.17183	Zfp423	Mus musculus zinc finger protein 423 (Zfp423), mRNA [NM_033327]	94187	zinc finger protein 423	NM_033327	NM_033327	Mm.23452	chr8:90186158-90186099	AGCTAGTGTGCTTTTAGAGTTTTCGCCGCAGACTACATTTCTAGTGTTAGAGAAACCTGC	FALSE	GO:0045892,GO:0005634,GO:0045893,GO:0005654,GO:0006351,GO:0006355,GO:0007219,GO:0007275,GO:0007399,GO:0046872,GO:0030154,GO:0046982,GO:0030513,GO:0042803,GO:0003676,GO:0043565,GO:0003677,GO:0005515	negative regulation of transcription, DNA-templated|nucleus|positive regulation of transcription, DNA-templated|nucleoplasm|transcription, DNA-templated|regulation of transcription, DNA-templated|Notch signaling pathway|multicellular organism development|nervous system development|metal ion binding|cell differentiation|protein heterodimerization activity|positive regulation of BMP signaling pathw…			Detected	Detected	Detected	Detected	Detected	Detected	5.62141	4.83283	4.9438	6.48163	6.0304	6.00345
