# Supplementary material for: CDC-like kinase 4 deficiency contributes to pathological cardiac hypertrophy by modulating NEXN phosphorylation
Source: Nat Commun. 2022 Jul 30;13:4433. doi: 10.1038/s41467-022-31996-9 (PMC9338968; doi:10.1038/s41467-022-31996-9)
Supplement: Supplementary file 6 — Source data [file 41467_2022_31996_MOESM6_ESM.xlsx]

## Sheet: Fig. 1a
Group	Nppa_Relative Expression	Nppb_Relative Expression
siCtrl	1.019	1.051
siCtrl	0.948	0.968
siCtrl	1.131	0.982
siClk1	1.147	1.079
siClk1	1.046	1.237
siClk1	0.958	1.032
siClk2	0.897	0.856
siClk2	0.935	0.976
siClk2	0.887	0.912
siClk3	1.231	1.081
siClk3	0.918	1.131
siClk3	0.975	0.971
siClk4	1.891	2.101
siClk4	1.983	1.915
siClk4	1.757	2.321

## Sheet: Fig. 1c
Group	Cell area (μm2)
siCtrl	903.336
siCtrl	1038.2
siCtrl	997.936
siCtrl	1013.14
siClk4	2182.71
siClk4	2252.46
siClk4	2209.79
siClk4	2492.71

## Sheet: Fig. 1e
Group	CLK4 protein relative expression
	Ctrl	HF
TAC	1.00169	0.466198
TAC	0.993022	0.51833
TAC	1.00529	0.377413
ISO	1.10232	0.412105
ISO	0.923417	0.21718
ISO	0.98221	0.325423

## Sheet: Fig. 2b
Group	Clk4_relative expression
MCM	0.815844
MCM	1.08284
MCM	1.10132
Clk4fl/fl	0.998573
Clk4fl/fl	1.25169
Clk4fl/fl	1.18731
Clk4-cKO	0.415003
Clk4-cKO	0.303853
Clk4-cKO	0.376192

## Sheet: Fig. 2e
Group	LVID,d (mm)
MCM	3.562
MCM	2.934
MCM	3.675
MCM	3.63
MCM	3.151
MCM	3.212
MCM	3.085
Clk4-cKO	3.681
Clk4-cKO	3.951
Clk4-cKO	3.852
Clk4-cKO	4.353
Clk4-cKO	3.625
Clk4-cKO	4.104
Clk4-cKO	4.025
Clk4-cKO	3.725

## Sheet: Fig. 2f
Group	EF (%)
MCM	51.1831
MCM	50.0461
MCM	54.5764
MCM	62.9016
MCM	66.2765
MCM	51.9869
MCM	60.0397
Clk4-cKO	41.05
Clk4-cKO	27.6758
Clk4-cKO	22.6731
Clk4-cKO	23.9608
Clk4-cKO	47.8306
Clk4-cKO	32.6375
Clk4-cKO	34.4089
Clk4-cKO	51.0665

## Sheet: Fig. 2h
Group	HW/BW (mg/g)
MCM	4.14815
MCM	4.75121
MCM	5.0124
MCM	4.07981
MCM	5.84442
Clk4-cKO	6.10312
Clk4-cKO	6.77419
Clk4-cKO	5.22221
Clk4-cKO	7.82143
Clk4-cKO	6.55446

## Sheet: Fig. 2i
Group	HW/TL (mg/cm)
MCM	91.579
MCM	94.3243
MCM	94.7368
MCM	86.8852
MCM	90.2564
Clk4-cKO	111.17
Clk4-cKO	120.513
Clk4-cKO	100.012
Clk4-cKO	111.602
Clk4-cKO	110.921

## Sheet: Fig. 2j
Group	LW/TL (mg/cm)
MCM	78.421
MCM	84.3243
MCM	85.2632
MCM	88.2051
MCM	78.453
Clk4-cKO	97.8947
Clk4-cKO	93.617
Clk4-cKO	97.4359
Clk4-cKO	90.5556
Clk4-cKO	94.8258

## Sheet: Fig. 3b
Group	LVID (mm)
MCM	3.21
MCM	3.02
MCM	2.75
MCM	3.29
MCM	3.08
Clk4-cKO	4.01
Clk4-cKO	3.74
Clk4-cKO	3.52
Clk4-cKO	4.3
Clk4-cKO	3.93

[truncated: 28 more sheets: Fig. 3c, Fig. 3e, Fig. 3g, Fig. 3i, Fig. 3k, Fig. 4d, Fig. 5a , Fig. 5b, Fig. 5e, Fig. 5f, Fig. 5h, Fig. 5i , Fig. 6b, Fig. 6c , Fig. 6e, Fig. 6g, Fig 6i, sFig.2a, sFig. 2c, sFig. 2e …]
